# Supplementary material for: PtomtAPX, a mitochondrial ascorbate peroxidase, plays an important role in maintaining the redox balance of Populus tomentosa Carr
Source: Sci Rep. 2019 Dec 20;9:19541. doi: 10.1038/s41598-019-56148-w (PMC6925217; doi:10.1038/s41598-019-56148-w)
Supplement: Supplementary file 2 — Supplemental Dataset 1 [file 41598_2019_56148_MOESM2_ESM.xlsx]

## Sheet: anti-3 vs WT
Supplemental table 3: Differentially expressed genes (DEGs) that were significantly upregulated or downregulated (P-value <0.001, fold change >1.5 or <-1.5) in anti-3 and their expression in anti-3-A, as well as DEGs in OX and their expression in OX-H, comparing with WT. log2Ratio (log2. fold change).
Gene_id	readcount_anti-3	readcount_WT	log2(Ratio)	p.value	q.value
POPTR_0001s05570	15.8599	152.999	-2.83123	0	0
POPTR_0001s45960	392.936	2209.19	-2.0533	0	0
POPTR_0004s08340	25.7213	291.361	-3.06317	0	0
POPTR_0006s01650	37.9555	259.303	-2.3338	0	0
POPTR_0006s14340	58.9738	590.934	-2.88633	0	0
POPTR_0008s03240	19.0475	158.863	-2.62046	0	0
POPTR_0013s03860	42.7664	465.918	-3.008	0	0
POPTR_0015s14520	39.009	415.295	-2.97284	0	0
POPTR_0016s04990	91.2606	570.032	-2.20589	0	0
POPTR_0004s15320	103.913	2.64364	5.7369	0	0
POPTR_0014s09180	76.1091	0.834002	6.93327	0	0
POPTR_0001s01040	90.0374	1.89345	6.00132	0	0
POPTR_0017s12030	116.425	0.0804929	10.7391	0	0
POPTR_0004s19860	236.329	0.450888	9.41497	0	0
POPTR_0012s02930	1179.86	2.34465	9.41257	0	0
POPTR_0014s11950	40.4376	0.08231	9.21127	0	0
POPTR_1310s00210	406.207	1.01647	9.0598	0	0
POPTR_0012s11280	159.559	0.583438	8.50696	0	0
POPTR_0005s09040	42.6562	0.162803	8.35809	0	0
POPTR_0001s03420	2785.09	11.2387	8.38369	0	0
POPTR_0013s01580	717.744	4.30406	7.8104	0	0
POPTR_0002s03410	32.0995	0.209409	7.64422	0	0
POPTR_0006s05450	67.3944	0.459973	7.60464	0	0
POPTR_1310s00200	1119.89	8.41506	7.48801	0	0
POPTR_0001s26180	1030.45	8.39026	7.37555	0	0
POPTR_0014s11210	275.745	2.36037	7.28983	0	0
POPTR_0002s00420	181.351	1.59264	7.24541	0	0
POPTR_0009s15010	733.297	6.76128	7.19169	0	0
POPTR_0004s19890	386.823	3.72575	7.12153	0	0
POPTR_0003s16590	2648.51	27.5756	7.02042	0	0
POPTR_0009s05450	128.227	1.38323	6.9462	0	0
POPTR_0010s12370	329.829	3.58326	6.96576	0	0
POPTR_0003s06870	312.61	3.48064	6.91485	0	0
POPTR_0013s01870	334.418	3.98027	6.82491	0	0
POPTR_0009s05440	2125.8	27.1383	6.72425	0	0
POPTR_0004s19840	849.018	10.885	6.71841	0	0
POPTR_0005s21690	252.169	3.44889	6.62506	0	0
POPTR_0009s15020	842.259	12.0137	6.56123	0	0
POPTR_0009s03910	37.3028	0.554684	6.46357	0	0
POPTR_0001s19320	358.958	5.61589	6.43152	0	0
POPTR_0006s24720	64.9283	1.01466	6.41371	0	0
POPTR_0006s13160	2024.76	31.6839	6.43334	0	0
POPTR_0002s16790	1042.57	16.3411	6.42853	0	0
POPTR_0013s10150	1967.54	30.9198	6.42568	0	0
POPTR_0005s12310	51.4902	0.832185	6.37052	0	0
POPTR_0001s34030	102.286	1.6804	6.34597	0	0
POPTR_0013s09600	671.663	11.6724	6.2816	0	0
POPTR_0013s10170	56.5483	0.989537	6.2441	0	0
POPTR_0013s10160	230.576	4.10192	6.24474	0	0
POPTR_0006s10510	416.342	7.39827	6.24363	0	0
POPTR_0010s09880	1214.48	22.965	6.16016	0	0
POPTR_0010s18260	867.799	16.6586	6.13682	0	0
POPTR_0005s23570	488.544	10.2822	6.01038	0	0
POPTR_0015s00280	915.144	19.7915	5.96276	0	0
POPTR_0010s20300	2630.27	58.1171	5.93389	0	0
POPTR_0015s00710	292.353	6.51948	5.91483	0	0
POPTR_0012s02850	76.5786	1.80237	5.84088	0	0
POPTR_0009s03200	207.977	5.16468	5.75659	0	0
POPTR_0256s00210	309.239	7.79111	5.74958	0	0
POPTR_0016s13380	102.984	2.59158	5.74265	0	0
POPTR_0014s01950	116.554	3.04397	5.68147	0	0
POPTR_0001s35990	985.737	26.1273	5.67127	0	0
POPTR_0010s06320	714.112	18.9978	5.66783	0	0
POPTR_0001s33050	138.735	3.71517	5.64907	0	0
POPTR_0008s05110	102.921	2.75407	5.64404	0	0
POPTR_0003s19610	93.2697	2.57555	5.61653	0	0
POPTR_0009s11060	260.416	7.19431	5.60694	0	0
POPTR_0013s10180	884.048	24.9611	5.58227	0	0
POPTR_0019s11050	1335.22	37.9382	5.57046	0	0
POPTR_0006s10240	242.793	7.08902	5.53028	0	0
POPTR_0018s03670	529.789	15.6212	5.52187	0	0
POPTR_0004s07190	1787.12	54.1062	5.4813	0	0
POPTR_0002s14810	98.8403	2.99768	5.47175	0	0
POPTR_0004s22120	274.307	8.44713	5.45185	0	0
POPTR_0001s03410	5795.21	184.762	5.40504	0	0
POPTR_0001s23540	45.6305	1.49975	5.35477	0	0
POPTR_0004s24370	1385.09	45.8422	5.35199	0	0
POPTR_0010s24190	61.4959	2.05294	5.33813	0	0
POPTR_0004s01720	187.842	6.3649	5.3239	0	0
POPTR_0010s09130	122.769	4.16306	5.31974	0	0
POPTR_0005s18240	64.8133	2.2926	5.24911	0	0
POPTR_0011s05780	48.7898	1.75395	5.22923	0	0
POPTR_0004s03440	469.271	17.3174	5.19369	0	0
POPTR_0017s02410	2347.06	87.4727	5.18209	0	0
POPTR_0001s24560	724.276	27.0884	5.17393	0	0
POPTR_0010s13350	44.5508	1.71279	5.13134	0	0
POPTR_0001s24250	129.343	4.97889	5.12777	0	0
POPTR_1833s00200	168.591	6.53401	5.11921	0	0
POPTR_0009s03280	299.836	11.627	5.11514	0	0
POPTR_0006s23080	93.9233	3.72094	5.0899	0	0
POPTR_0005s26390	380.293	15.078	5.08755	0	0
POPTR_0009s11270	75.0314	2.97983	5.08109	0	0
POPTR_0005s28110	204.819	8.31308	5.05055	0	0
POPTR_0003s07850	47.3487	1.93642	5.04005	0	0
POPTR_0014s15450	654.162	27.1018	5.02919	0	0
POPTR_0011s11430	67.0487	2.79704	5.00721	0	0
POPTR_0003s17730	354.611	15.0072	5.00165	0	0
POPTR_0006s28280	71.1883	3.02644	4.98772	0	0
POPTR_0001s04630	72.1751	3.1033	4.96955	0	0
POPTR_0001s31500	103.1	4.45083	4.96478	0	0
POPTR_0003s21430	211.798	9.22063	4.9541	0	0
POPTR_0012s10640	182.795	8.06252	4.9351	0	0
POPTR_0018s10200	128.094	5.6549	4.92357	0	0
POPTR_0006s24030	2035.05	92.4117	4.89507	0	0
POPTR_0017s03890	160.185	7.35444	4.88621	0	0
POPTR_0003s17740	309.276	14.3281	4.86536	0	0
POPTR_0584s00210	377.579	17.6499	4.85382	0	0
POPTR_0001s42820	263.229	12.3291	4.85142	0	0
POPTR_0004s04900	248.016	11.7326	4.83266	0	0
POPTR_0003s16400	491.429	23.894	4.79873	0	0
POPTR_0018s03570	229.597	11.4848	4.75831	0	0
POPTR_0016s12750	176.795	8.92282	4.73812	0	0
POPTR_0003s07360	359.577	18.2924	4.73312	0	0
POPTR_0010s19100	239.443	12.1866	4.7317	0	0
POPTR_0011s05650	339.349	17.6802	4.69827	0	0
POPTR_0005s08940	95.9944	5.09722	4.6698	0	0
POPTR_0010s10010	164.441	8.73917	4.66712	0	0
POPTR_0001s31120	870.706	46.819	4.65157	0	0
POPTR_0005s23640	121.618	6.67597	4.62826	0	0
POPTR_0001s31040	1032.2	57.5141	4.6027	0	0
POPTR_0004s16790	153.096	8.79123	4.55977	0	0
POPTR_0006s02970	34.5358	1.99361	4.54025	0	0
POPTR_0011s14170	1088.51	63.2994	4.5361	0	0
POPTR_0009s10180	930.482	57.1249	4.45946	0	0
POPTR_0004s14290	1514.45	93.4082	4.45498	0	0
POPTR_0013s05560	583.801	36.0058	4.45297	0	0
POPTR_0002s16530	221.751	13.8521	4.43419	0	0
POPTR_0015s11570	52.9537	3.31816	4.43057	0	0
POPTR_0007s01250	344.195	21.6447	4.42835	0	0
POPTR_0019s00350	91.7931	5.82316	4.40599	0	0
POPTR_0010s08310	139.357	8.862	4.40114	0	0
POPTR_0015s08760	346.143	22.2893	4.39215	0	0
POPTR_0008s10360	195.12	12.612	4.3864	0	0
POPTR_0003s16390	439.997	28.4247	4.38429	0	0
POPTR_0004s14280	602.859	39.4248	4.37219	0	0
POPTR_0003s10860	2438.02	159.709	4.36737	0	0
POPTR_0661s00210	127.732	8.45536	4.35783	0	0
POPTR_0009s06770	170.647	11.4149	4.33952	0	0
POPTR_0018s13250	110.017	7.41099	4.32178	0	0
POPTR_0001s09580	84.6654	5.7448	4.31241	0	0
POPTR_0004s01190	403.486	27.5082	4.31451	0	0
POPTR_0011s16580	392.647	26.9292	4.29998	0	0
POPTR_0005s24220	368.187	25.5308	4.2842	0	0
POPTR_0004s23220	64.7263	4.51347	4.2727	0	0
POPTR_0008s15890	326.37	22.9713	4.25911	0	0
POPTR_0007s01280	108.848	7.74931	4.24566	0	0
POPTR_0018s01760	126.137	9.04992	4.23029	0	0
POPTR_0018s07790	283.42	20.3943	4.22768	0	0
POPTR_0005s28050	213.88	15.551	4.21202	0	0
POPTR_0005s24200	810.978	59.3122	4.20943	0	0
POPTR_0006s00930	110.153	8.07011	4.20975	0	0
POPTR_0010s15680	166.249	12.2159	4.19833	0	0
POPTR_0017s13870	76.9924	5.71637	4.1883	0	0
POPTR_0004s01220	985.229	73.3324	4.18389	0	0
POPTR_0005s25650	842.315	62.9644	4.17628	0	0
POPTR_0012s07750	860.428	66.5288	4.12591	0	0
POPTR_0001s22630	74.147	5.82348	4.10235	0	0
POPTR_0008s05410	2103.21	165.579	4.1016	0	0
POPTR_0008s17420	246.608	19.5028	4.0951	0	0
POPTR_0010s16160	521.086	41.4338	4.08585	0	0
POPTR_0009s06740	580.95	46.778	4.07217	0	0
POPTR_0014s11590	191.96	15.7289	4.04028	0	0
POPTR_0010s07340	545.11	44.886	4.03733	0	0
POPTR_0014s03480	134.548	11.3743	3.99284	0	0
POPTR_0017s03860	163.396	13.952	3.98318	0	0
POPTR_0017s06450	3136.32	270.473	3.97241	0	0
POPTR_0009s13600	215.233	18.7545	3.95822	0	0
POPTR_0002s09220	424.36	37.0534	3.95135	0	0
POPTR_0017s07710	46.6676	4.09283	3.94049	0	0
POPTR_0019s03740	85.0918	7.4809	3.94366	0	0
POPTR_0015s06770	339.79	30.0178	3.93757	0	0
POPTR_0003s16410	154.749	13.9005	3.90891	0	0
POPTR_0002s19230	349.594	31.4799	3.90711	0	0
POPTR_0013s14730	610.871	55.024	3.90495	0	0
POPTR_0008s06260	3442.85	314.496	3.88773	0	0
POPTR_0013s05110	444.392	40.6103	3.88366	0	0
POPTR_0014s02450	93.8624	8.62629	3.8807	0	0
POPTR_0003s21220	227.383	20.8815	3.87553	0	0
POPTR_0019s11280	121.553	11.2678	3.86579	0	0
POPTR_0006s08830	891.807	83.0591	3.86046	0	0
POPTR_0010s18970	82.966	7.73478	3.85419	0	0
POPTR_0006s24330	276.07	25.8056	3.85637	0	0
POPTR_0018s13740	156.728	14.7036	3.84681	0	0
POPTR_0012s03590	707.187	66.7737	3.83908	0	0
POPTR_0017s12630	476.172	45.1877	3.83352	0	0
POPTR_0001s01520	126.092	12.0283	3.82127	0	0
POPTR_0004s21230	148.864	14.2119	3.82256	0	0
POPTR_0019s02570	485.417	46.3258	3.82233	0	0
POPTR_0006s02240	779.425	74.4948	3.81884	0	0
POPTR_0018s06080	1381.19	133.245	3.80945	0	0
POPTR_0014s14300	407.893	39.333	3.80933	0	0
POPTR_0006s26640	727.188	70.0904	3.80976	0	0
POPTR_0008s13360	103.435	10.0325	3.79652	0	0
POPTR_0006s07020	339.864	33.0756	3.79735	0	0
POPTR_0010s07000	82.3833	8.02105	3.79068	0	0
POPTR_0019s03730	505.706	50.0265	3.77425	0	0
POPTR_0008s07360	158.664	15.9029	3.75295	0	0
POPTR_0010s05100	121.523	12.2701	3.74074	0	0
POPTR_0019s03260	143.99	14.6359	3.72929	0	0
POPTR_0016s12470	186.378	19.1811	3.71421	0	0
POPTR_0010s06960	262.562	27.1604	3.71303	0	0
POPTR_0017s03680	253.043	26.1222	3.71161	0	0
POPTR_0015s04710	471.508	48.7297	3.70754	0	0
POPTR_0012s12790	331.12	35.0564	3.67024	0	0
POPTR_0013s12870	96.912	10.3267	3.6658	0	0
POPTR_0256s00200	1539.18	165.395	3.65048	0	0
POPTR_0001s09270	863.047	93.4212	3.64231	0	0
POPTR_0008s05600	128.64	13.9133	3.64299	0	0
POPTR_0001s30260	997.334	108.943	3.62725	0	0
POPTR_0018s12210	72.2429	7.98266	3.61794	0	0
POPTR_0013s00920	234.446	26.1591	3.60227	0	0
POPTR_0009s10680	132.148	14.7291	3.59787	0	0
POPTR_0015s01600	147.422	16.5923	3.58845	0	0
POPTR_0005s14430	172.816	19.5966	3.57073	0	0
POPTR_0013s02630	68.477	7.85611	3.55114	0	0
POPTR_0012s00760	258.671	30.228	3.53301	0	0
POPTR_0002s25040	546.044	64.3433	3.51878	0	0
POPTR_0010s16130	94.8351	11.2251	3.51376	0	0
POPTR_0016s00510	1992.21	236.837	3.51006	0	0
POPTR_0019s14300	97.3235	11.6182	3.49779	0	0
POPTR_0012s01210	92.6934	11.1316	3.49234	0	0
POPTR_0002s24690	262.201	31.4445	3.49427	0	0
POPTR_0006s09540	274.545	32.9909	3.49243	0	0
POPTR_0012s01860	1520.19	184.29	3.48294	0	0
POPTR_0007s11180	159.247	19.4807	3.46614	0	0
POPTR_0010s05700	80.2112	9.86639	3.45672	0	0
POPTR_0003s11500	253.78	31.2369	3.45633	0	0
POPTR_0014s06470	321.507	39.8142	3.4497	0	0
POPTR_0003s19020	93.6928	11.7387	3.43044	0	0
POPTR_0015s11990	210.124	26.3467	3.43128	0	0
POPTR_0014s03850	130.516	16.434	3.42093	0	0
POPTR_0012s03860	130.928	16.4924	3.42517	0	0
POPTR_0008s03170	405.821	51.5135	3.41263	0	0
POPTR_0012s13430	107.547	13.7395	3.40441	0	0
POPTR_0009s10350	113.866	14.5466	3.40393	0	0
POPTR_0001s31800	506.303	64.7107	3.40324	0	0
POPTR_0002s24310	1209.97	155.613	3.39644	0	0
POPTR_0009s16860	178.588	23.0909	3.38782	0	0
POPTR_0004s06090	174.469	22.6298	3.38417	0	0
POPTR_0001s44090	131.806	17.3264	3.36329	0	0
POPTR_0016s09610	190.074	25.1777	3.35429	0	0
POPTR_0010s12090	276.806	36.8105	3.34494	0	0
POPTR_0005s12170	97.0325	12.9664	3.33942	0	0
POPTR_0003s09970	453.138	61.2426	3.32363	0	0
POPTR_0010s06980	58.1218	7.90303	3.31092	0	0
POPTR_0014s03400	91.6518	12.5818	3.30434	0	0
POPTR_0001s15390	129.86	17.7922	3.30546	0	0
POPTR_0003s15190	313.486	43.0687	3.29568	0	0
POPTR_0001s12560	99.3645	13.8772	3.27487	0	0
POPTR_0002s02880	464.816	65.0869	3.27328	0	0
POPTR_0004s02080	2362.7	332.619	3.26584	0	0
POPTR_0019s15100	211.852	30.0961	3.2531	0	0
POPTR_0008s01110	134.081	19.1999	3.23988	0	0
POPTR_0001s19500	163.248	23.862	3.20804	0	0
POPTR_0014s14690	2345.34	344.594	3.20286	0	0
POPTR_0019s15090	390.962	57.4834	3.20154	0	0
POPTR_0006s27630	100.092	14.7866	3.19378	0	0
POPTR_0011s16820	63.698	9.42608	3.18909	0	0
POPTR_0004s03870	194.673	29.0642	3.17744	0	0
POPTR_0004s07410	354.345	53.4692	3.16403	0	0
POPTR_0002s19100	112.956	17.1896	3.14936	0	0
POPTR_0001s35660	258.487	39.5037	3.14285	0	0
POPTR_0006s03460	88.9904	13.7253	3.13294	0	0
POPTR_0002s06620	227.704	35.0671	3.13167	0	0
POPTR_0003s16470	164.953	25.4371	3.1298	0	0
POPTR_0002s04980	143.632	22.2914	3.12453	0	0
POPTR_0017s01160	2210.54	345.903	3.11129	0	0
POPTR_0011s11450	530.222	83.325	3.10246	0	0
POPTR_0014s03930	97.4259	15.4484	3.09188	0	0
POPTR_0005s16430	155.943	24.7178	3.09322	0	0
POPTR_0007s04780	909.685	144.3	3.08882	0	0
POPTR_0014s13780	290.381	46.091	3.08818	0	0
POPTR_0002s22090	486.471	77.8078	3.08113	0	0
POPTR_0002s01490	251.14	40.5063	3.06808	0	0
POPTR_0012s14700	106.729	17.2559	3.06206	0	0
POPTR_0001s09200	568.591	92.6012	3.05163	0	0
POPTR_0010s17540	272.912	44.7665	3.04452	0	0
POPTR_0009s03850	575.617	95.9186	3.02016	0	0
POPTR_0006s02510	439.865	73.3104	3.01963	0	0
POPTR_0010s19690	160.672	27.0833	3.00124	0	0
POPTR_0005s27930	1113.54	189.07	2.99589	0	0
POPTR_0006s27860	323.17	55.1651	2.98662	0	0
POPTR_0001s18240	670.559	114.662	2.98321	0	0
POPTR_0001s03710	265.805	45.6816	2.9772	0	0
POPTR_0010s00720	74.3775	12.8221	2.97569	0	0
POPTR_0013s03740	331.961	57.4027	2.97176	0	0
POPTR_0016s11600	110.915	19.173	2.96833	0	0
POPTR_0009s04640	158.593	27.4691	2.96793	0	0
POPTR_0009s06790	174.716	30.2968	2.96361	0	0
POPTR_0016s03440	191.127	33.2358	2.96155	0	0
POPTR_0013s03750	237.577	41.5294	2.95312	0	0
POPTR_0002s15950	150.074	26.4823	2.9387	0	0
POPTR_0008s19690	219.104	39.035	2.92162	0	0
POPTR_0004s07270	92.7636	16.5959	2.92001	0	0
POPTR_0001s08210	155.768	28.0477	2.90922	0	0
POPTR_0004s09430	164.103	29.5868	2.90467	0	0
POPTR_0019s13630	148.047	26.7552	2.9023	0	0
POPTR_0003s16360	238.804	43.1513	2.90088	0	0
POPTR_0011s12250	97.4725	17.8112	2.88886	0	0
POPTR_0010s21350	2856.04	522.11	2.88783	0	0
POPTR_0003s12310	164.006	30.1426	2.87934	0	0
POPTR_0001s11010	943.174	173.228	2.88161	0	0
POPTR_0007s02460	969.842	178.392	2.87788	0	0
POPTR_0014s09450	120.766	22.2311	2.8758	0	0
POPTR_0007s13320	106.761	19.7367	2.87019	0	0
POPTR_0008s15140	133.444	24.9045	2.86074	0	0
POPTR_0012s10600	77.1551	14.5254	2.84688	0	0
POPTR_0004s23310	418.333	79.6327	2.83032	0	0
POPTR_0008s08690	311.958	59.502	2.82808	0	0
POPTR_0008s15110	347.02	67.525	2.79562	0	0
POPTR_0011s13310	874.553	171.776	2.78204	0	0
POPTR_0006s22070	320.815	63.8873	2.76172	0	0
POPTR_0004s08040	157.728	31.7825	2.74715	0	0
POPTR_0006s05070	154.321	31.2457	2.73727	0	0
POPTR_0014s15860	1455.08	295.553	2.73475	0	0
POPTR_0013s01930	1101.98	224.461	2.72987	0	0
POPTR_0001s07750	642.782	132.627	2.71344	0	0
POPTR_0013s13510	490.757	101.457	2.70875	0	0
POPTR_0012s04070	455.326	94.4017	2.70715	0	0
POPTR_0011s06010	269.174	56.7196	2.67925	0	0
POPTR_0004s12170	145.347	31.0929	2.66027	0	0
POPTR_0010s13710	635.246	138.83	2.62986	0	0
POPTR_0008s12570	132.774	29.1301	2.6224	0	0
POPTR_0001s29350	1928.62	426.607	2.61298	0	0
POPTR_0011s13460	162.662	36.1889	2.60216	0	0
POPTR_0013s11000	284.388	63.4638	2.60166	0	0
POPTR_0009s08510	153.239	34.2259	2.60143	0	0
POPTR_0003s15680	397.983	88.9312	2.59765	0	0
POPTR_0002s08150	386.123	86.6588	2.59258	0	0
POPTR_0012s07160	417.245	94.1613	2.58296	0	0
POPTR_0017s02810	815.426	184.711	2.57683	0	0
POPTR_0001s07760	1421.39	322.797	2.57487	0	0
POPTR_0001s17160	159.811	36.566	2.56534	0	0
POPTR_0003s14500	118.743	27.3538	2.55441	0	0
POPTR_0017s05870	140.614	33.0102	2.52668	0	0
POPTR_0002s23510	425.531	102.895	2.48639	0	0
POPTR_0006s27910	282.679	70.3392	2.44402	0	0
POPTR_0008s08030	212.747	53.2732	2.43342	0	0
POPTR_0006s09460	1100.63	279.862	2.41146	0	0
POPTR_0005s20710	212.995	54.477	2.40292	0	0
POPTR_0011s00360	555.966	143.436	2.38984	0	0
POPTR_0017s03000	360.991	95.8294	2.34797	0	0
POPTR_0001s05360	158.901	42.4733	2.33946	0	0
POPTR_0006s09650	312.723	84.1056	2.33258	0	0
POPTR_0006s27840	427.38	115.205	2.32698	0	0
POPTR_0016s14600	162.555	43.8765	2.32692	0	0
POPTR_0003s05450	679.587	183.418	2.32707	0	0
POPTR_0001s29210	604.878	164.158	2.31835	0	0
POPTR_0005s12910	141.024	38.4334	2.31064	0	0
POPTR_0006s21670	222.06	61.425	2.28876	0	0
POPTR_0015s15800	213.843	59.2956	2.28824	0	0
POPTR_0014s03570	402.678	113.273	2.26556	0	0
POPTR_0009s10480	210.692	59.4257	2.26218	0	0
POPTR_0009s02100	970.999	276.246	2.25243	0	0
POPTR_0019s14520	270.718	76.9664	2.25182	0	0
POPTR_0016s08430	806.028	230.347	2.24149	0	0
POPTR_0003s08070	514.924	147.913	2.23792	0	0
POPTR_0013s14960	689.872	198.382	2.23277	0	0
POPTR_0015s03450	336.947	101.941	2.16148	0	0
POPTR_0011s08350	913.372	288.202	2.10073	0	0
POPTR_0003s16960	578.02	192.16	2.0249	0	0
POPTR_0016s09000	306.767	35.8754	3.53469	0	0
POPTR_0012s02470	804.986	22.2425	5.61629	0	0
POPTR_0015s12070	751.053	145.084	2.80954	0	0
POPTR_0003s14360	739.989	162.788	2.62388	0	0
POPTR_0002s19910	226.262	41.4129	2.88515	0	0
POPTR_0003s18140	294.093	7.24637	5.77646	0	0
POPTR_0001s14660	155.786	11.3347	4.22123	0	0
POPTR_0007s11780	242.574	4.83544	6.07692	0	0
POPTR_0002s19140	47.8075	1.27976	5.65663	0	0
POPTR_0001s03880	229.973	66.1822	2.23196	5.10844e-308	5.52788e-306
POPTR_0009s02210	195.594	58.4601	2.17926	5.62302e-308	6.06931e-306
POPTR_0012s11900	223.009	69.6534	2.1154	1.30467e-307	1.40466e-305
POPTR_0016s12210	241.004	86.6618	1.91207	1.32939e-306	1.42767e-304
POPTR_0014s13610	70.4164	12.4423	2.93685	7.98539e-306	8.5542e-304
POPTR_0008s05780	49.7097	4.01384	4.05423	1.85763e-305	1.98496e-303
POPTR_0001s14650	76.3047	4.40636	4.55214	1.05024e-304	1.11943e-302
POPTR_0009s01540	42.5872	2.86182	4.33182	1.36891e-304	1.45544e-302
POPTR_0001s31910	44.0119	399.409	-2.74458	3.64206e-303	3.86267e-301
POPTR_0018s05900	126.357	23.2113	2.876	7.62727e-303	8.0692e-301
POPTR_0005s26420	433.677	155.082	1.91968	4.30093e-302	4.53887e-300
POPTR_0002s09080	86.6059	18.7439	2.64544	1.51092e-301	1.59057e-299
POPTR_0010s21120	63.152	11.1534	2.9365	1.67433e-301	1.75826e-299
POPTR_0017s12860	35.7026	0.821601	5.87608	1.23875e-300	1.29765e-298
POPTR_0005s15070	313.371	50.5754	3.06216	2.71668e-300	2.83886e-298
POPTR_0002s21940	72.7261	10.8759	3.17541	1.41063e-298	1.47047e-296
POPTR_0013s12140	192.363	66.22	1.97542	5.20376e-298	5.41127e-296
POPTR_0001s29310	72.3331	13.5852	2.84531	1.306e-296	1.35478e-294
POPTR_0005s10230	92.0339	23.0964	2.43051	2.17138e-296	2.24701e-294
POPTR_0010s24330	71.8102	6.26314	3.94216	6.24927e-296	6.45128e-294
POPTR_0001s41900	96.7335	20.443	2.67743	1.00408e-295	1.03404e-293
POPTR_0001s24860	221.568	61.1896	2.29228	7.27447e-295	7.47342e-293
POPTR_0006s06460	110.492	9.93843	3.90789	1.36055e-293	1.3944e-291
POPTR_0006s27200	17.4395	119.893	-2.34332	1.57415e-293	1.60944e-291
Novel00013	47.7573	6.31915	3.34859	1.77684e-293	1.81233e-291
POPTR_0010s22730	145.042	38.2666	2.35601	1.00351e-292	1.02111e-290
POPTR_0017s03750	73.4251	9.15222	3.43505	2.3577e-292	2.39335e-290
POPTR_0006s25280	499.218	140.027	2.2686	3.32664e-292	3.36892e-290
POPTR_0002s00350	147.607	10.3745	4.25795	1.39097e-291	1.40531e-289
POPTR_0011s01140	27.1268	0.0608239	9.00524	1.43632e-291	1.44769e-289
POPTR_0011s14530	93.231	8.58363	3.87423	2.72287e-291	2.73796e-289
POPTR_0005s02680	167.458	14.8649	3.92449	2.86306e-291	2.87215e-289
POPTR_0014s01970	892.673	372.56	1.69818	4.36373e-291	4.36731e-289
POPTR_0007s13930	16.4227	163.678	-2.87602	8.77782e-290	8.76446e-288
POPTR_0017s04740	578.758	127.035	2.62115	1.80143e-289	1.79449e-287
POPTR_0002s21490	83.3648	13.0447	3.10784	1.1043e-288	1.09748e-286
POPTR_0011s14180	127.29	37.481	2.19884	1.37565e-288	1.36398e-286
POPTR_0010s08150	94.4388	20.437	2.64569	5.92293e-288	5.85903e-286
POPTR_0009s08930	51.1146	2.22664	4.95817	2.96745e-287	2.92864e-285
POPTR_0019s00770	53.6397	472.368	-2.69867	2.0686e-286	2.03683e-284
POPTR_0006s10530	121.954	21.9574	2.91196	5.76425e-286	5.66265e-284
POPTR_0007s14810	132.635	24.2067	2.88882	1.90079e-285	1.86299e-283
POPTR_0017s13420	121.002	32.169	2.34928	7.47789e-285	7.31238e-283
POPTR_0013s00800	69.1255	12.9186	2.85763	2.3749e-284	2.31702e-282
POPTR_0002s11550	23.5077	204.652	-2.68409	1.07561e-283	1.04701e-281
POPTR_0007s12670	64.0181	9.82673	3.13671	1.11711e-283	1.08492e-281
POPTR_0018s11910	369.02	84.4229	2.56216	1.48308e-283	1.43707e-281
POPTR_0017s03780	99.8314	10.9262	3.6278	3.78138e-283	3.65576e-281
POPTR_0005s06680	152.17	36.8128	2.48035	4.72035e-282	4.55322e-280
POPTR_0009s06840	233.914	70.0964	2.17285	5.14518e-282	4.9518e-280
POPTR_0006s01520	29.7047	0.0608239	9.1352	5.21985e-282	5.01235e-280
POPTR_0008s04290	42.462	5.18285	3.46644	7.40838e-282	7.09789e-280
POPTR_0016s07690	62.4643	8.80631	3.25576	2.24924e-280	2.15014e-278
POPTR_0017s01380	80.3767	15.9798	2.7656	7.95093e-280	7.58362e-278
POPTR_0008s19040	82.6861	380.079	-1.76366	1.26193e-279	1.20095e-277
POPTR_0003s06210	22.4649	146.261	-2.26559	1.72062e-279	1.63382e-277
POPTR_0010s12940	34.7049	2.14401	4.44563	2.00035e-279	1.89522e-277
POPTR_0009s09250	246.799	18.0288	4.20215	2.52135e-279	2.38354e-277
POPTR_0015s02150	104.833	26.3313	2.42721	8.86433e-279	8.3613e-277
POPTR_0005s15850	23.8265	197.202	-2.61007	1.47542e-278	1.38862e-276
POPTR_0012s11990	29.9904	1.72338	4.54556	1.61413e-277	1.51582e-275
POPTR_0001s41300	85.516	16.6643	2.79699	2.16831e-277	2.03178e-275
POPTR_0004s04120	37.1587	1.59296	4.97878	4.83733e-277	4.5228e-275
POPTR_0013s06830	261.924	98.0321	1.85329	6.2415e-277	5.8229e-275
POPTR_0018s04000	73.93	12.076	3.04608	1.14185e-276	1.06294e-274
POPTR_0001s27540	312.136	80.2778	2.39205	6.17747e-276	5.73805e-274
POPTR_0017s12070	138.127	43.5421	2.10296	1.60141e-275	1.48426e-273
POPTR_0015s01630	345.643	120.652	1.95369	9.32149e-275	8.62087e-273
POPTR_0003s20480	51.8331	271.144	-1.95008	2.21153e-274	2.04088e-272
POPTR_0016s13410	214.209	82.8531	1.80702	4.85724e-274	4.47275e-272
POPTR_0005s06330	138.44	43.6071	2.10187	7.32264e-274	6.72846e-272
POPTR_0008s17950	189.772	59.1527	2.1165	1.31449e-273	1.20523e-271
POPTR_0002s19720	168.658	50.8052	2.16738	1.50256e-273	1.37472e-271
POPTR_0001s05080	99.0883	30.8959	2.11817	1.4415e-272	1.31602e-270
POPTR_0012s05450	269.381	92.6418	1.97623	3.54728e-272	3.23159e-270
POPTR_0005s02580	1323.34	607.19	1.56	4.26652e-272	3.87853e-270
POPTR_0001s29560	280.26	1217.24	-1.68083	8.70566e-272	7.89715e-270
POPTR_0014s00790	44.9107	5.23309	3.53603	2.65483e-271	2.40316e-269
POPTR_0006s04420	34.3424	2.06715	4.48883	3.75033e-271	3.38761e-269
POPTR_0009s14240	56.618	2.61339	4.8817	6.38337e-271	5.7538e-269
POPTR_0005s11520	16.1028	119.751	-2.45608	1.47293e-270	1.32486e-268
POPTR_0005s16440	143.32	15.5565	3.63616	3.25529e-270	2.92188e-268
POPTR_0001s06350	68.1935	15.1894	2.60355	1.34533e-268	1.205e-266
POPTR_0003s09430	93.5657	23.3061	2.44211	1.05728e-267	9.45016e-266
POPTR_0014s01760	358.885	54.3409	3.15372	1.13677e-267	1.01394e-265
POPTR_0019s11060	38.2884	0.5441	6.55066	3.954e-267	3.51939e-265
POPTR_0010s23330	154.791	49.8074	2.0711	1.62133e-266	1.44012e-264
POPTR_0012s03880	224.515	63.6007	2.25304	2.31279e-266	2.05002e-264
POPTR_0004s09250	430.12	166.459	1.80823	2.51357e-266	2.22336e-264
POPTR_0005s20890	68.533	16.2936	2.50898	4.14725e-266	3.66083e-264
POPTR_0016s10440	60.3533	11.1413	2.87561	1.60596e-265	1.41467e-263
POPTR_0003s11470	213.758	22.5032	3.67568	1.98317e-265	1.74335e-263
POPTR_0019s14590	38.9775	203.437	-1.9466	1.66868e-264	1.46387e-262
POPTR_0012s03870	37.5286	3.14627	4.00725	2.96131e-264	2.59251e-262
POPTR_0005s11710	45.6735	6.07981	3.34531	1.48328e-263	1.2959e-261
POPTR_0004s18140	269.756	99.445	1.87502	2.05841e-263	1.79469e-261
POPTR_0005s07290	64.7504	473.742	-2.43493	2.60258e-263	2.26451e-261
POPTR_0006s25300	23.1264	169.83	-2.43962	2.25997e-262	1.9624e-260
POPTR_0009s15830	124.379	39.1938	2.10225	2.52835e-262	2.19098e-260
POPTR_0021s00280	524.052	88.9812	2.98854	3.86481e-262	3.34232e-260
POPTR_0003s11290	1150.92	441.584	1.82028	7.35608e-262	6.34872e-260
POPTR_0008s11830	73.4128	17.1418	2.5359	2.37816e-261	2.04834e-259
POPTR_0013s14460	70.559	17.396	2.45659	3.54759e-261	3.04943e-259
POPTR_0009s15770	118.239	29.6942	2.42836	3.65811e-261	3.1381e-259
POPTR_0008s17220	18.4356	120.774	-2.27289	4.40282e-261	3.76936e-259
POPTR_0011s11520	349.414	117.045	2.01261	5.66366e-261	4.83908e-259
POPTR_0004s20850	114.617	36.1117	2.10117	2.93057e-260	2.49889e-258
POPTR_0011s16550	45.5682	6.6578	3.21235	3.14051e-259	2.67256e-257
POPTR_0016s07090	68.8065	14.3853	2.69328	1.0554e-258	8.96355e-257
POPTR_0019s14860	60.4356	6.52493	3.63971	1.84874e-258	1.56702e-256
POPTR_0012s14560	351.41	1629.4	-1.77529	2.79457e-258	2.36402e-256
POPTR_0001s05520	9.40954	127.591	-3.32258	5.96449e-258	5.03557e-256
POPTR_0016s06710	240.005	87.655	1.88979	8.33432e-258	7.02241e-256
POPTR_0001s29190	84.6497	18.4818	2.63064	1.86189e-256	1.56572e-254
POPTR_0019s08700	35.1462	1.97576	4.57799	3.47474e-256	2.91625e-254
POPTR_0005s07680	87.6188	23.6456	2.32547	2.13787e-255	1.79073e-253
POPTR_0006s06640	52.5157	3.43617	4.36126	3.26667e-255	2.73087e-253
POPTR_0002s20480	285.965	89.6623	2.10828	4.16612e-255	3.47598e-253
POPTR_0006s14720	30.4434	168.119	-2.02796	1.77678e-253	1.47955e-251
POPTR_0001s42270	228.261	60.5066	2.3499	3.48731e-253	2.89827e-251
POPTR_0006s24820	284.878	103.36	1.89762	1.36173e-252	1.12952e-250
POPTR_0004s03410	179.118	55.7716	2.11844	1.02888e-251	8.51772e-250
POPTR_0006s15510	123.777	39.5013	2.08214	1.20431e-251	9.95071e-250
POPTR_0008s06470	59.8391	13.249	2.60955	1.32226e-250	1.09042e-248
POPTR_0010s21280	1565.82	604.375	1.80784	1.38727e-250	1.14182e-248
POPTR_0016s03500	72.5561	18.7717	2.38478	1.8913e-250	1.55367e-248
POPTR_0008s05480	989.942	373.982	1.84015	1.94085e-250	1.59131e-248
POPTR_0016s01730	38.5823	5.53539	3.23334	7.30512e-250	5.978e-248
POPTR_0014s09370	78.6504	17.4907	2.60585	4.03316e-249	3.29413e-247
POPTR_0012s00390	38.7579	1.81114	4.84884	2.23914e-248	1.82535e-246
POPTR_0017s02490	15.6508	103.075	-2.28172	2.60698e-248	2.12116e-246
POPTR_0001s11520	56.9453	12.6622	2.60523	3.22467e-248	2.61874e-246
POPTR_0002s15670	349.206	92.9626	2.34236	1.79735e-247	1.45685e-245
POPTR_0006s03090	51.0197	7.01002	3.29529	2.86589e-247	2.31855e-245
POPTR_0008s08750	41.6555	2.02173	4.76774	3.7388e-247	3.01901e-245
POPTR_0014s04080	249.645	100.729	1.74628	8.00181e-247	6.4491e-245
POPTR_0006s20890	428.017	147.756	1.97134	1.39035e-246	1.11845e-244
POPTR_0018s01350	33.0361	2.91719	3.9334	1.3928e-245	1.11831e-243
POPTR_0008s20710	40.4723	228.511	-2.05901	1.86186e-245	1.49211e-243
POPTR_0008s18080	148.88	47.1087	2.09482	5.57166e-245	4.4568e-243
POPTR_0018s04720	133.633	568.819	-1.65197	5.60132e-245	4.47214e-243
POPTR_0003s17830	9.62771	98.745	-2.9202	1.85126e-244	1.4753e-242
POPTR_0008s15910	121.61	39.553	2.05522	3.66763e-244	2.91734e-242
POPTR_0005s10950	167.486	48.0057	2.23683	3.99203e-244	3.16947e-242
POPTR_0001s30200	172.036	22.7117	3.34923	5.30063e-244	4.2006e-242
POPTR_0008s12090	68.183	3.96392	4.5268	1.63128e-243	1.29035e-241
POPTR_0011s12930	106.217	25.1039	2.51458	4.16217e-243	3.28619e-241
POPTR_0729s00200	32.5108	2.15491	4.3492	1.07264e-242	8.45323e-241
POPTR_0003s10290	108.467	7.51778	4.27535	1.9751e-242	1.55366e-240
POPTR_0002s03330	40.6288	3.75055	3.85635	4.78796e-242	3.75938e-240
POPTR_0007s13640	84.6369	13.9105	3.03612	1.27055e-241	9.95774e-240
POPTR_0006s21360	57.9745	5.48997	3.82642	2.44377e-241	1.91174e-239
POPTR_0011s15310	50.8683	5.61407	3.61297	3.86558e-241	3.01848e-239
POPTR_0005s03900	190.15	40.62	2.65783	1.2742e-240	9.93152e-239
POPTR_0004s16440	28.0255	1.12936	5.06485	2.02606e-240	1.5763e-238
POPTR_0008s10280	93.3761	29.318	2.10596	2.8798e-240	2.23643e-238
POPTR_0019s04710	100.977	26.6372	2.35776	3.43905e-240	2.66589e-238
POPTR_0006s06290	158.302	62.9829	1.76628	6.85932e-240	5.30757e-238
POPTR_0011s04150	443.451	176.852	1.76259	9.23352e-240	7.13173e-238
POPTR_0001s36080	38.5063	4.04259	3.67802	9.93243e-240	7.65767e-238
POPTR_0012s01640	31.1039	1.96336	4.41951	1.18658e-239	9.13171e-238
POPTR_0011s04620	193.744	62.7849	2.0602	1.75373e-239	1.34721e-237
POPTR_0012s11210	365.078	123.779	1.99652	8.01206e-239	6.14378e-237
POPTR_0001s15180	856.357	287.507	2.00994	8.86062e-239	6.78227e-237
POPTR_0012s01620	1817.11	489.745	2.32768	1.61641e-238	1.23505e-236
POPTR_0017s07860	49.1167	294.972	-2.14847	2.90221e-238	2.21352e-236
POPTR_0002s11360	73.6312	15.0311	2.7248	6.00566e-238	4.57235e-236
POPTR_0016s13540	126.284	512.627	-1.58449	1.41502e-237	1.07539e-235
POPTR_0004s04960	86.248	17.8626	2.70386	1.44019e-236	1.09257e-234
POPTR_0005s26180	89.8683	26.1572	2.21449	2.00743e-236	1.52019e-234
POPTR_0005s20240	543.027	203.941	1.84918	2.32811e-236	1.75991e-234
POPTR_0016s02360	27.5862	1.82567	4.35661	2.50632e-236	1.89127e-234
POPTR_0008s15120	15.8714	112.747	-2.39127	3.35126e-236	2.5244e-234
POPTR_0016s14160	53.9737	6.48046	3.48967	5.27302e-236	3.965e-234
POPTR_0002s24200	185.29	46.5212	2.42607	7.50884e-236	5.63626e-234
POPTR_0166s00200	724.703	224.245	2.13102	7.81821e-236	5.85816e-234
POPTR_0003s20260	183.408	45.2442	2.45512	8.64352e-236	6.4652e-234
POPTR_0022s00770	147.299	33.9035	2.55171	1.43223e-234	1.06941e-232
POPTR_0010s05690	15.9957	105.336	-2.28125	2.08683e-233	1.55546e-231
POPTR_0011s09130	102.66	33.9847	2.03043	3.39609e-233	2.52692e-231
POPTR_0006s18580	45.3359	6.61419	3.20575	2.36871e-231	1.75941e-229
POPTR_0007s09790	77.0917	16.8447	2.63173	2.52641e-231	1.87328e-229
POPTR_0017s05650	54.2839	11.6349	2.65889	6.11905e-230	4.52926e-228
POPTR_0004s22280	23.9833	0.273867	6.86061	8.30553e-230	6.13702e-228
POPTR_0001s07140	173.36	58.666	1.99852	9.97168e-230	7.35541e-228
POPTR_0008s10890	37.5125	2.40879	4.38593	1.82363e-229	1.34284e-227
POPTR_0007s04900	149.792	46.0583	2.13515	2.49083e-229	1.83097e-227
POPTR_0010s09570	465.452	161.897	1.95823	3.00357e-229	2.20409e-227
POPTR_0002s17080	34.4834	4.51892	3.36518	6.49297e-229	4.75649e-227
POPTR_0003s18300	135.378	35.3091	2.37306	1.02815e-228	7.51889e-227
POPTR_0003s09480	57.2673	11.6485	2.72994	6.01669e-228	4.39249e-226
POPTR_0009s10190	30.8852	2.97106	3.81434	7.27156e-228	5.29954e-226
POPTR_0001s36270	547.651	106.411	2.7976	9.80176e-228	7.13136e-226
POPTR_0014s11090	184.989	65.3645	1.93619	1.27273e-227	9.24407e-226
POPTR_0005s22880	86.5191	18.6335	2.65319	1.09581e-226	7.94552e-225
POPTR_0001s05650	63.1208	13.6073	2.6498	1.13023e-226	8.18124e-225
POPTR_0001s01200	99.4135	24.4741	2.4554	7.33094e-226	5.29753e-224
POPTR_0015s05430	87.487	23.7212	2.31591	3.6383e-225	2.62469e-223
POPTR_0016s02100	181.812	58.2465	2.08066	3.76252e-225	2.70971e-223
POPTR_0010s20660	69.0874	12.9373	2.84883	2.3496e-224	1.6893e-222
POPTR_0001s14040	656.609	306.118	1.53936	2.78725e-224	2.00058e-222
POPTR_0002s23530	205.29	79.3979	1.80837	6.03159e-224	4.32196e-222
POPTR_0005s12320	110.647	36.5789	2.03174	6.23276e-224	4.45862e-222
POPTR_0017s04500	136.008	49.8967	1.88282	9.75589e-224	6.96721e-222
POPTR_0012s05090	60.9085	15.8799	2.37461	1.15455e-223	8.23146e-222
POPTR_0008s09960	93.1954	25.9775	2.27735	2.79656e-223	1.99051e-221
POPTR_0001s09350	138.326	31.1543	2.58156	3.16045e-223	2.24576e-221
POPTR_0010s05940	118.903	39.6411	2.01958	5.33606e-223	3.7854e-221
POPTR_0005s19040	74.6847	19.8142	2.35297	5.44584e-223	3.85687e-221
POPTR_0946s00200	53.5455	10.8862	2.72949	1.7871e-222	1.26357e-220
POPTR_0014s11020	180.145	75.2027	1.69574	4.7926e-222	3.38299e-220
POPTR_0004s06920	65.4476	18.3484	2.27206	1.80574e-221	1.27252e-219
POPTR_0002s23290	62.7867	3.21041	4.71583	4.59501e-221	3.23281e-219
POPTR_0011s16570	807.976	321.662	1.76339	9.75418e-221	6.85123e-219
POPTR_0187s00240	347.741	60.8941	2.94851	1.32613e-220	9.29924e-219
POPTR_0006s19110	9.26127	83.2622	-2.73175	1.96784e-220	1.37765e-218
POPTR_0009s15040	18.8511	107.834	-2.07838	3.54851e-220	2.48018e-218
POPTR_0001s45310	106.583	37.9562	1.92524	4.90698e-220	3.42404e-218
POPTR_0005s20210	100.397	37.5141	1.85755	6.78994e-220	4.73021e-218
POPTR_0010s06470	50.32	10.1046	2.75099	6.84607e-220	4.76154e-218
POPTR_0007s05010	89.64	533.336	-2.13493	1.10666e-219	7.68444e-218
POPTR_0012s08570	151.934	50.6317	2.02008	1.44249e-218	1.00001e-216
POPTR_0005s26910	211.727	86.1025	1.73581	3.11561e-218	2.15639e-216
POPTR_0014s12940	152.103	30.6105	2.74825	4.71763e-218	3.2599e-216
POPTR_0010s16050	240.25	1088.32	-1.74188	1.24357e-217	8.5792e-216
POPTR_0002s10650	165.517	54.389	2.03959	2.84122e-217	1.95695e-215
POPTR_0010s11890	33.7977	2.83851	4.00867	5.56148e-217	3.82441e-215
POPTR_0016s01610	97.4413	16.9327	2.96039	6.8031e-217	4.67069e-215
POPTR_0016s03840	66.763	13.9656	2.69361	1.17777e-216	8.073e-215
POPTR_0010s13880	60.3581	12.7152	2.6778	3.07224e-216	2.10249e-214
POPTR_0016s04160	80.176	24.285	2.16151	3.45903e-216	2.3634e-214
POPTR_0002s10190	85.8437	15.2977	2.91954	4.75249e-216	3.24196e-214
POPTR_0001s42780	172.51	68.5155	1.7677	7.14555e-216	4.86662e-214
POPTR_0002s24380	15.5776	103.711	-2.29666	2.5832e-215	1.75653e-213
POPTR_0008s10090	57.2285	14.3998	2.42682	5.35644e-215	3.6365e-213
POPTR_0001s05400	14.4763	113.047	-2.52415	5.59059e-215	3.78942e-213
POPTR_0006s02290	102.678	32.0138	2.11992	1.81107e-214	1.22563e-212
POPTR_0016s01870	293.199	99.2413	1.99689	5.91827e-214	3.99882e-212
POPTR_0001s01870	121.379	36.1449	2.18169	7.72184e-214	5.20919e-212
POPTR_0008s12610	47.9902	7.90153	3.03632	1.38634e-213	9.33752e-212
POPTR_0015s07320	91.2669	29.5922	2.05909	1.8558e-213	1.24798e-211
POPTR_0016s02020	244.604	83.8058	1.97988	4.22612e-213	2.83749e-211
POPTR_0001s43280	83.7995	22.5568	2.32711	2.39043e-212	1.60245e-210
POPTR_0006s06520	128.048	48.2931	1.84242	9.80686e-212	6.55353e-210
POPTR_0014s15770	151.045	47.4433	2.10557	1.46278e-211	9.75988e-210
POPTR_0021s01020	154.132	57.4736	1.86038	4.06169e-211	2.70578e-209
POPTR_0016s13760	183.969	69.4548	1.83982	4.18627e-211	2.78443e-209
POPTR_0064s00290	466.233	53.717	3.54764	6.60981e-211	4.38955e-209
POPTR_0016s02050	247.085	37.7976	3.13725	9.11191e-211	6.04178e-209
POPTR_0001s06690	191.34	24.79	3.38013	1.07153e-210	7.09389e-209
POPTR_0004s18790	172.705	42.1568	2.46716	1.87492e-210	1.23934e-208
POPTR_0006s10500	13.813	93.7232	-2.32279	1.87021e-209	1.23431e-207
POPTR_0001s23360	91.7476	13.7113	3.17043	1.96905e-209	1.29753e-207
POPTR_0004s07630	450.311	204.004	1.57869	3.21308e-208	2.11404e-206
POPTR_0019s05060	108.2	40.7021	1.84706	8.00361e-208	5.25784e-206
POPTR_0004s22210	9.60741	89.6183	-2.77843	3.10129e-207	2.03421e-205
POPTR_0003s03310	104.455	31.8161	2.14859	4.36813e-207	2.86075e-205
POPTR_0006s21980	122.728	47.9951	1.79129	7.52808e-207	4.92269e-205
POPTR_0006s19000	148.047	52.9079	1.91872	9.37098e-207	6.1184e-205
POPTR_0008s13210	58.3282	10.3315	2.92778	1.94978e-206	1.27108e-204
POPTR_0001s19340	84.3695	20.6301	2.46603	1.85929e-205	1.21024e-203
POPTR_0014s01710	132.267	57.5371	1.63734	2.4585e-205	1.59784e-203
POPTR_0004s19870	20.0341	0.433036	5.92501	3.53771e-205	2.29574e-203
POPTR_0008s13700	54.3839	1.15629	5.98187	3.82695e-205	2.47967e-203
POPTR_0008s05650	103.903	35.9813	1.96578	1.10775e-204	7.16676e-203
POPTR_0013s14860	85.503	416.863	-1.84761	2.73825e-204	1.76887e-202
POPTR_0018s09440	70.4817	18.519	2.36125	2.82245e-204	1.8205e-202
POPTR_0019s00950	39.5069	3.39833	3.96332	2.17026e-203	1.39772e-201
POPTR_0015s14810	32.3434	3.26823	3.74519	5.09356e-203	3.27547e-201
POPTR_0002s04410	59.1428	342.143	-2.09863	5.30495e-203	3.40627e-201
POPTR_0018s13990	109.316	42.4812	1.8021	6.20177e-203	3.97612e-201
POPTR_0005s04660	30.4694	3.85712	3.42222	1.08203e-202	6.92681e-201
POPTR_0002s09470	147.482	59.3887	1.74816	9.52706e-202	6.08975e-200
POPTR_0004s04790	122.805	513.234	-1.62554	1.42717e-201	9.10888e-200
POPTR_0015s05380	28.8144	2.10499	4.21655	4.22105e-201	2.69005e-199
POPTR_0010s19520	129.781	30.8123	2.5056	4.46889e-201	2.84375e-199
POPTR_0018s04560	62.0502	11.227	2.90231	1.26031e-200	8.00796e-199
POPTR_0015s06760	438.282	53.523	3.47248	1.99251e-200	1.26415e-198
POPTR_0009s09470	138.597	41.0418	2.19015	2.29284e-200	1.45253e-198
POPTR_0001s15580	73.5642	26.2051	1.92601	4.15036e-200	2.62538e-198
POPTR_0010s24710	87.6322	30.6756	1.94981	4.22695e-200	2.66986e-198
POPTR_0003s12720	76.1444	23.4162	2.13504	1.48642e-199	9.37477e-198
POPTR_0014s03530	212.933	97.1183	1.57011	2.97785e-199	1.87534e-197
POPTR_0016s06010	451.851	160.709	1.92939	1.60024e-198	1.00629e-196
POPTR_0002s01270	55.0719	13.7293	2.44145	2.53803e-198	1.59365e-196
POPTR_0014s03690	25.1332	2.07047	4.024	2.8454e-198	1.78403e-196
POPTR_0006s02530	75.2329	20.7514	2.29388	1.84027e-197	1.15213e-195
POPTR_0006s03780	41.9729	8.11062	2.8044	2.28402e-197	1.42785e-195
POPTR_0010s20670	102.837	36.4013	1.93248	3.29557e-197	2.0572e-195
POPTR_0006s01490	170.424	57.1092	2.01187	4.87587e-197	3.03922e-195
POPTR_0010s14280	102.591	32.303	2.1001	1.29545e-196	8.06297e-195
POPTR_0019s10470	122.669	46.5246	1.83486	1.33045e-196	8.26874e-195
POPTR_0002s12010	80.0955	15.1603	2.83269	2.6512e-196	1.64533e-194
POPTR_0010s12540	161.324	34.8819	2.64002	2.92027e-196	1.80968e-194
POPTR_0001s43140	40.4751	8.5443	2.68097	3.67376e-196	2.27331e-194
POPTR_0016s12370	169.434	60.2911	1.92575	1.04912e-195	6.48251e-194
POPTR_0010s05250	34.0416	5.90611	2.96271	4.60242e-195	2.83971e-193
POPTR_0008s15460	113.833	31.9311	2.26809	5.30408e-195	3.26791e-193
POPTR_0016s13600	126.058	24.8945	2.77041	5.364e-195	3.30006e-193
POPTR_0001s28510	270.514	77.2381	2.24023	8.82565e-195	5.42192e-193
POPTR_0005s13580	51.0611	10.9337	2.66303	2.63972e-194	1.61934e-192
POPTR_0004s21710	311.395	148.436	1.50595	4.63267e-194	2.82971e-192
POPTR_0013s06320	5.96075	57.101	-2.82318	1.81285e-193	1.10573e-191
POPTR_0019s14090	69.6523	20.7856	2.18146	2.41409e-193	1.47035e-191
POPTR_0004s01580	17.8713	0.118014	7.49649	2.54676e-193	1.54895e-191
POPTR_0001s42760	320.312	134.039	1.69427	2.76613e-193	1.67997e-191
POPTR_0006s00900	56.5882	16.3596	2.2266	5.43753e-193	3.29771e-191
POPTR_0005s16360	111.286	35.4517	2.08629	9.37591e-193	5.67815e-191
POPTR_0001s30440	185.333	82.9611	1.59522	1.02733e-192	6.21277e-191
POPTR_0013s01460	21.2998	0.726572	5.28519	2.03204e-192	1.22714e-190
POPTR_0011s04390	81.2321	24.7907	2.14904	3.87956e-192	2.33954e-190
POPTR_0002s04810	43.3665	7.9227	2.88339	4.14548e-192	2.49636e-190
POPTR_0001s23380	52.615	6.39206	3.46534	5.60985e-192	3.37343e-190
POPTR_0015s15440	33.7572	3.62046	3.65011	1.08687e-191	6.52655e-190
POPTR_0008s15880	852.706	241.124	2.25819	2.48655e-191	1.49105e-189
POPTR_0607s00200	27.5749	3.48823	3.41834	8.46357e-191	5.06804e-189
POPTR_0015s01010	156.578	68.2968	1.63465	1.12076e-190	6.70177e-189
POPTR_0011s11420	33.8405	1.51429	4.92164	2.06915e-190	1.23555e-188
POPTR_0006s14820	83.1889	30.9247	1.86486	2.87538e-190	1.71457e-188
POPTR_0010s10810	63.9887	16.9966	2.34602	4.74303e-190	2.82429e-188
POPTR_0012s11920	84.3318	29.0687	1.97306	1.21407e-189	7.20918e-188
POPTR_0001s45380	82.4251	25.9551	2.10211	1.75639e-189	1.0415e-187
POPTR_0007s05100	8.96346	80.9264	-2.73336	2.20951e-189	1.30837e-187
POPTR_0003s07970	334.375	112.262	2.00857	3.27331e-189	1.93561e-187
POPTR_0009s03880	207.047	90.646	1.62849	2.65238e-188	1.56626e-186
POPTR_0009s02040	147.602	60.7672	1.71936	3.31735e-188	1.95623e-186
POPTR_0002s18960	148.798	62.6584	1.68266	4.39959e-188	2.59084e-186
POPTR_0006s20100	107.508	45.8271	1.66705	6.35484e-188	3.73708e-186
POPTR_0008s01030	80.3243	26.6572	2.02562	1.01296e-187	5.94867e-186
POPTR_0010s20310	12.2883	89.6978	-2.43197	1.2587e-187	7.38165e-186
POPTR_0016s07340	42.2353	9.92058	2.52743	1.78359e-187	1.04455e-185
POPTR_0006s13240	527.995	243.78	1.55201	1.8823e-187	1.10085e-185
POPTR_0002s00480	126.896	56.3865	1.60758	4.86478e-187	2.84123e-185
POPTR_0004s06280	74.904	27.3254	1.8911	5.27286e-187	3.07535e-185
POPTR_0006s15430	195.451	64.2477	2.03808	5.84497e-187	3.40438e-185
POPTR_0001s26360	229.29	98.1671	1.65924	7.55955e-187	4.39702e-185
POPTR_0012s11500	801.53	328.266	1.72483	8.11532e-187	4.71385e-185
POPTR_0003s20980	119.428	585.555	-1.85342	1.82603e-186	1.05922e-184
POPTR_0018s03130	36.8147	7.0981	2.81059	3.44708e-186	1.99682e-184
POPTR_0004s21910	90.5638	29.6337	2.04643	6.5218e-186	3.76771e-184
POPTR_0002s10920	79.031	28.3543	1.91477	1.43021e-185	8.25126e-184
POPTR_0009s09440	43.4576	8.39935	2.80811	3.93107e-185	2.26488e-183
POPTR_0017s04710	102.373	526.811	-1.92455	1.95002e-184	1.12199e-182
POPTR_0010s07130	54.2699	12.9616	2.50428	5.15463e-184	2.96183e-182
POPTR_0003s20310	28.6304	134.594	-1.79486	7.90185e-184	4.53426e-182
POPTR_0014s05140	73.332	25.9572	1.93287	2.49339e-183	1.42884e-181
POPTR_0001s06790	34.8157	3.93003	3.57482	2.61911e-183	1.49887e-181
POPTR_0007s13120	31.0165	163.231	-1.95665	5.31884e-182	3.03573e-180
POPTR_0012s08770	734.122	224.719	2.14173	6.36809e-182	3.62973e-180
POPTR_0001s27020	62.6436	15.6799	2.43422	1.01041e-181	5.75149e-180
POPTR_0006s12590	21.4772	135.035	-2.21398	1.11386e-181	6.33193e-180
POPTR_0011s12630	55.5098	14.8649	2.33558	1.26922e-181	7.20548e-180
POPTR_0004s24120	84.4117	15.6021	2.87345	1.38073e-181	7.82811e-180
POPTR_0017s12100	87.2106	23.2921	2.33571	1.51456e-181	8.57547e-180
POPTR_0005s19010	16.0623	95.188	-2.12805	4.57739e-181	2.58829e-179
POPTR_0012s05180	55.1469	16.7872	2.15056	4.8257e-181	2.72508e-179
POPTR_0001s25520	128.966	49.9659	1.80449	8.03297e-181	4.53023e-179
POPTR_0002s16590	70.1277	23.474	2.01483	1.32962e-180	7.48856e-179
POPTR_0004s11630	91.2645	29.7327	2.05263	1.55824e-180	8.76457e-179
POPTR_0002s25650	123.872	41.0244	2.03409	2.28732e-180	1.28485e-178
POPTR_0013s08100	154.401	67.7369	1.62377	2.38436e-180	1.33759e-178
POPTR_0001s03620	194.464	69.1713	1.92415	8.41858e-180	4.71651e-178
POPTR_0007s02820	8.48478	70.3579	-2.61442	1.27668e-179	7.14318e-178
POPTR_0004s00220	86.3955	31.0103	1.91359	1.288e-179	7.19713e-178
POPTR_0256s00220	15.8938	0.315022	6.06374	1.59193e-179	8.88375e-178
POPTR_0002s04210	16.7988	118.585	-2.38308	2.445e-179	1.36265e-177
POPTR_0014s00870	27.4091	0.293536	6.93984	2.87858e-179	1.6022e-177
POPTR_0012s13940	80.1636	30.6789	1.82184	3.11632e-179	1.73226e-177
POPTR_0006s10590	98.4298	39.2813	1.76023	7.18939e-179	3.99114e-177
POPTR_0012s03040	153.002	58.1271	1.83242	7.93915e-179	4.40163e-177
POPTR_0016s08530	82.8319	23.3463	2.26352	1.28634e-178	7.12246e-177
POPTR_0018s10880	261.711	107.96	1.71339	2.55399e-178	1.41048e-176
POPTR_0008s14070	175.916	70.7335	1.75141	7.34621e-178	4.05182e-176
POPTR_0014s03420	94.8828	16.9503	2.91516	1.95797e-177	1.07853e-175
POPTR_0001s00500	63.6335	20.3048	2.08514	2.2195e-177	1.22101e-175
POPTR_0002s08370	69.7475	17.0828	2.46301	4.18843e-177	2.30121e-175
POPTR_0013s11900	269.891	119.991	1.60462	7.01303e-177	3.84814e-175
POPTR_0010s23650	349.823	147.934	1.67755	8.46097e-177	4.63668e-175
POPTR_0013s12000	46.9015	10.9567	2.53319	1.13659e-176	6.22058e-175
POPTR_0005s07060	506.542	163.726	2.06168	1.20627e-176	6.59352e-175
POPTR_0014s15310	18.8769	0.558318	5.4823	2.3836e-176	1.30121e-174
POPTR_0011s15810	153.589	59.5564	1.80332	3.51174e-176	1.91461e-174
POPTR_0006s12350	51.3363	381.97	-2.45642	3.73283e-176	2.03256e-174
POPTR_0009s16530	31.7551	5.18648	3.04696	4.00042e-176	2.17548e-174
POPTR_0014s01930	68.8528	25.0025	1.8984	2.25561e-175	1.22507e-173
POPTR_0004s17620	40.0106	6.96982	2.96453	2.80937e-175	1.52389e-173
POPTR_0002s25300	11.2693	81.8506	-2.42028	3.60646e-175	1.95377e-173
POPTR_0010s14040	75.0836	18.2309	2.47351	9.46854e-175	5.12298e-173
POPTR_0001s23400	90.9433	27.1623	2.18236	1.45139e-174	7.84283e-173
POPTR_0010s18300	104.965	43.113	1.71972	1.99684e-174	1.0763e-172
POPTR_0016s10680	55.6029	15.3549	2.28889	4.8941e-174	2.6346e-172
POPTR_0017s06840	17.9781	108.296	-2.15255	1.89767e-173	1.02027e-171
POPTR_0002s10060	148.628	57.79	1.79724	6.9806e-173	3.74834e-171
POPTR_0002s13700	70.2266	23.7382	1.99868	9.55931e-173	5.12656e-171
POPTR_0017s03390	47.3987	13.0021	2.30192	4.76335e-172	2.55132e-170
POPTR_0014s09140	64.1188	22.4085	1.95256	1.00174e-171	5.35876e-170
POPTR_0002s20160	52.6731	16.4794	2.11244	1.12242e-171	5.99681e-170
POPTR_0001s08990	155.837	64.1435	1.71911	1.64561e-171	8.78106e-170
POPTR_0001s15570	116.017	47.0157	1.73838	2.35657e-171	1.2559e-169
POPTR_0014s09290	78.9238	13.9076	2.94593	3.30118e-171	1.75712e-169
POPTR_0001s46060	69.4477	23.2679	2.01392	3.40295e-171	1.80904e-169
POPTR_0010s07100	269.929	64.9548	2.4907	1.56625e-170	8.31592e-169
POPTR_0015s04640	77.052	19.18	2.44828	1.8473e-170	9.79597e-169
POPTR_0003s22010	86.2953	344.966	-1.56117	2.88626e-170	1.52864e-168
POPTR_0001s13750	600.19	217.36	1.90375	3.55233e-170	1.87908e-168
POPTR_0009s07510	41.0624	193.815	-1.79957	3.92705e-170	2.07472e-168
POPTR_0009s09010	266.547	113.042	1.67157	6.41342e-170	3.38411e-168
POPTR_0017s01340	35.4158	7.43761	2.68209	1.18997e-169	6.27123e-168
POPTR_0009s06660	43.0287	10.7772	2.42987	1.39244e-169	7.32924e-168
POPTR_0010s12360	28.8369	124.443	-1.67292	1.50029e-169	7.87744e-168
POPTR_0005s01490	6.18074	85.4127	-3.34756	1.68435e-169	8.83302e-168
POPTR_0003s21690	142.954	53.6836	1.85177	2.18035e-169	1.142e-167
POPTR_0006s08080	247.021	107.835	1.63282	3.21733e-169	1.68308e-167
POPTR_0018s02390	81.5713	33.4409	1.72336	3.66811e-169	1.91654e-167
POPTR_0016s05490	141.405	49.3501	1.95295	6.88535e-169	3.59311e-167
POPTR_0012s08750	55.8477	14.7963	2.35546	7.1098e-169	3.7057e-167
POPTR_0005s06130	42.3	1.37479	5.38638	8.64264e-169	4.49913e-167
POPTR_0002s11970	17.113	91.6412	-1.98524	1.15821e-168	6.02196e-167
POPTR_0016s14140	16.7344	0.624593	5.15966	3.27128e-168	1.69879e-166
POPTR_0004s17960	21.6902	133.247	-2.17935	5.44165e-168	2.82244e-166
POPTR_0005s06730	127.29	44.9998	1.93468	5.86358e-168	3.03759e-166
POPTR_0007s03840	124.501	55.9904	1.59037	6.39137e-168	3.30699e-166
POPTR_0003s20970	8.29622	61.0952	-2.43884	1.76203e-167	9.10596e-166
POPTR_0006s11090	28.34	4.13431	3.21261	1.77748e-167	9.17468e-166
POPTR_0013s13360	69.7073	25.2443	1.90218	1.79062e-167	9.23134e-166
POPTR_0006s10820	7.22169	63.2783	-2.69283	2.35385e-167	1.21057e-165
POPTR_0019s13900	191.606	48.9359	2.40029	3.42724e-167	1.76049e-165
POPTR_0001s01610	36.5996	165.764	-1.74021	3.49226e-167	1.79173e-165
POPTR_0002s08400	11.0219	86.6604	-2.53926	7.99064e-167	4.09472e-165
POPTR_0001s18950	187.516	80.3719	1.65674	9.93644e-167	5.08571e-165
POPTR_0014s09190	53.4266	15.9695	2.17714	1.75779e-166	8.98604e-165
POPTR_0014s01340	52.2654	7.54536	3.22283	1.90127e-166	9.70224e-165
POPTR_0002s06210	330.379	101.847	2.1309	1.90244e-166	9.70224e-165
POPTR_0004s09710	6.45247	58.3132	-2.73941	8.6701e-166	4.41109e-164
POPTR_0004s16570	177.217	84.7096	1.50149	9.6406e-166	4.89901e-164
POPTR_0006s08370	106.822	34.399	2.07201	3.0397e-165	1.54283e-163
POPTR_0005s02440	303.168	105.76	1.95208	4.4235e-165	2.24252e-163
POPTR_0003s12700	256.36	118.279	1.5509	8.82582e-165	4.46899e-163
POPTR_0006s15780	155.056	74.1887	1.50042	1.19758e-164	6.05679e-163
POPTR_0013s02670	220.249	94.7023	1.65366	1.51185e-164	7.63716e-163
POPTR_0006s05950	21.9762	105.223	-1.82137	4.95179e-164	2.49845e-162
POPTR_0008s12950	145.803	68.8236	1.5186	1.27213e-163	6.41101e-162
POPTR_0005s11530	40.3634	10.1887	2.42018	3.39491e-163	1.70888e-161
POPTR_0002s09040	156.117	72.2309	1.55028	5.86063e-163	2.94656e-161
POPTR_0048s00230	35.1512	4.24837	3.4748	6.03328e-163	3.02979e-161
POPTR_0003s15030	34.2239	149.144	-1.68779	5.01213e-162	2.51402e-160
POPTR_0009s08410	53.3156	15.6031	2.20931	6.59606e-162	3.30462e-160
POPTR_0015s01000	101.374	435.045	-1.66448	7.95402e-162	3.98028e-160
POPTR_0015s07080	16.9692	0.886059	4.6975	8.87434e-162	4.43561e-160
POPTR_0001s12350	48.7976	12.6958	2.37826	1.10334e-161	5.50829e-160
POPTR_0005s23710	49.4678	10.0102	2.74373	1.33189e-161	6.64156e-160
POPTR_0010s04860	65.861	26.5304	1.74752	1.70234e-161	8.47887e-160
POPTR_0005s05340	72.1722	29.7614	1.71529	1.84288e-161	9.16819e-160
POPTR_0010s13480	32.4224	6.06378	2.8562	3.00879e-161	1.4951e-159
POPTR_0022s00670	15.0065	79.4632	-1.96602	4.50508e-161	2.23602e-159
POPTR_0002s10250	53.3273	17.8	2.01804	9.95344e-161	4.93447e-159
POPTR_0015s09930	155.685	757.002	-1.8421	1.03081e-160	5.10437e-159
POPTR_0019s05940	53.2644	12.3279	2.55017	1.04992e-160	5.19296e-159
POPTR_0012s14490	301.742	1232.51	-1.59125	1.51615e-160	7.49027e-159
POPTR_0001s32650	47.3853	220.503	-1.78182	1.92063e-160	9.47756e-159
POPTR_0018s03740	127.582	44.0165	1.96785	4.61005e-160	2.26962e-158
POPTR_0009s14250	26.7364	1.21348	4.8909	6.40128e-160	3.14785e-158
POPTR_0001s07420	33.8277	7.92815	2.52561	8.95322e-160	4.3977e-158
POPTR_0008s08460	46.0694	11.0868	2.48806	1.26591e-159	6.21081e-158
POPTR_0009s16900	12.4074	91.9483	-2.44887	1.34862e-159	6.60901e-158
POPTR_0007s03990	37.0877	4.83544	3.36589	1.95578e-159	9.57344e-158
POPTR_0012s04100	33.2972	3.44675	3.69637	2.55623e-159	1.24982e-157
POPTR_0005s18620	17.9927	89.4474	-1.8762	1.65928e-158	8.10347e-157
POPTR_0013s01990	18.4135	102.327	-2.03465	4.22152e-158	2.05697e-156
POPTR_0005s23720	110.221	34.9281	2.08959	5.09494e-158	2.47971e-156
POPTR_0001s33230	115.407	47.1803	1.72459	9.36286e-158	4.54653e-156
POPTR_0003s12410	34.3321	5.12716	3.17222	1.00495e-157	4.87443e-156
POPTR_0006s15420	102.465	35.8077	1.95221	2.89967e-157	1.40486e-155
POPTR_0004s14530	19.8455	96.8417	-1.84778	3.40153e-157	1.64613e-155
POPTR_0019s08030	64.8555	20.6173	2.09084	4.04489e-157	1.95526e-155
POPTR_0016s11900	14.29	91.169	-2.23551	5.17339e-157	2.49793e-155
POPTR_0010s17530	74.1363	23.0864	2.122	7.72269e-157	3.72462e-155
POPTR_0018s14770	65.0824	22.3903	1.97486	8.57101e-157	4.12909e-155
POPTR_0009s12650	73.7456	21.8834	2.18492	1.79186e-156	8.61286e-155
POPTR_0016s01860	27.86	5.51241	2.77465	2.23053e-156	1.07093e-154
POPTR_0005s16370	56.7915	17.9573	2.09596	4.39353e-155	2.10707e-153
POPTR_1018s00210	40.1074	9.9844	2.44064	4.96729e-155	2.37956e-153
POPTR_0016s01160	24.8261	108.695	-1.69295	1.17126e-154	5.60455e-153
POPTR_0010s09870	12.5687	0.041155	8.39476	2.14553e-154	1.0255e-152
POPTR_0002s10290	82.0306	19.2685	2.52504	3.26944e-154	1.56094e-152
POPTR_0008s01520	42.5067	12.8786	2.15741	3.55715e-154	1.69641e-152
POPTR_0007s06210	36.0972	9.17552	2.40999	4.93148e-154	2.3492e-152
POPTR_0014s16230	5.8639	48.6235	-2.61308	9.71779e-154	4.62408e-152
POPTR_0016s01890	63.4195	23.2613	1.88455	1.25405e-153	5.96056e-152
POPTR_0018s14300	24.0021	138.146	-2.08456	2.54433e-153	1.20665e-151
POPTR_0016s01940	85.0143	22.5368	2.34576	3.57227e-153	1.69226e-151
POPTR_0014s14780	27.0749	1.08093	5.07286	6.75116e-153	3.19108e-151
POPTR_0009s03260	49.1031	11.4382	2.53888	8.14713e-153	3.84666e-151
POPTR_0005s27590	20.7899	2.23177	3.65282	1.40176e-152	6.60376e-151
POPTR_0003s11540	111.385	46.2066	1.70709	1.97084e-152	9.27447e-151
POPTR_0004s19960	137.605	65.2334	1.51164	2.05855e-152	9.67656e-151
POPTR_0001s20610	50.56	9.37371	2.85853	3.31227e-152	1.55356e-150
POPTR_0014s17310	18.7419	92.9465	-1.87082	4.2888e-152	2.00937e-150
POPTR_0011s05270	16.2445	84.772	-1.94581	5.86902e-152	2.74671e-150
POPTR_0002s16820	13.8585	74.7972	-1.99404	9.09306e-152	4.2509e-150
POPTR_0005s15990	30.01	5.06088	2.99538	1.49265e-151	6.97034e-150
POPTR_0008s23240	45.0218	11.955	2.34893	2.5754e-151	1.20002e-149
POPTR_0001s15890	58.0336	9.47024	3.04294	2.65406e-151	1.23532e-149
POPTR_0006s13580	872.758	275.207	2.09681	8.58438e-151	3.99122e-149
POPTR_0009s07470	42.0686	169.212	-1.57225	9.67503e-151	4.49341e-149
POPTR_0014s02970	86.873	34.1759	1.78037	1.8833e-150	8.73716e-149
POPTR_0002s16150	111.825	49.0194	1.62697	1.98031e-150	9.17722e-149
POPTR_0007s10490	46.1044	181.107	-1.53747	3.08431e-150	1.42779e-148
POPTR_0019s05620	97.5532	38.4664	1.78061	3.18787e-150	1.47413e-148
POPTR_0014s12040	74.8355	26.9002	1.91083	3.7205e-150	1.71856e-148
POPTR_0007s13180	60.3632	24.2312	1.75415	5.50626e-150	2.54069e-148
POPTR_0007s10440	30.3441	5.19888	2.97467	1.31188e-149	6.0467e-148
POPTR_0016s01090	35.8077	9.16462	2.39897	1.81859e-149	8.37316e-148
POPTR_0011s15120	175.464	76.3117	1.63555	1.9076e-149	8.77353e-148
POPTR_0016s12260	15.7888	82.6395	-1.9501	3.96843e-149	1.82321e-147
POPTR_0004s23910	294.709	97.2861	2.03478	4.43217e-149	2.03408e-147
POPTR_0014s08610	21.0929	2.27656	3.64407	7.52141e-149	3.44442e-147
POPTR_0005s05550	6.52751	60.3753	-2.77213	1.05794e-148	4.83963e-147
POPTR_0003s17610	39.4761	8.40961	2.66345	1.1785e-148	5.38535e-147
POPTR_0012s09120	52.3003	16.2893	2.11622	1.21198e-148	5.53244e-147
POPTR_0001s01820	61.8076	21.7869	1.9387	1.36521e-148	6.2252e-147
POPTR_0010s11760	26.7477	4.97889	2.85887	4.66662e-148	2.12565e-146
POPTR_0012s14090	167.032	70.7582	1.673	8.73001e-148	3.96806e-146
POPTR_0007s14890	99.7422	38.154	1.82006	1.84916e-147	8.3871e-146
POPTR_0003s14980	44.92	12.3829	2.29492	2.57575e-147	1.16702e-145
POPTR_0001s13390	14.0318	0.336508	5.79568	3.21317e-147	1.45428e-145
POPTR_0018s13770	3.63458	38.1729	-2.94518	3.21918e-147	1.45546e-145
POPTR_0004s02910	8.21636	58.6522	-2.39806	4.80441e-147	2.16758e-145
POPTR_0009s08900	61.6214	22.394	1.89419	1.51376e-146	6.82233e-145
POPTR_0005s20800	90.8607	40.0112	1.61957	1.78432e-146	8.03323e-145
POPTR_0004s01460	52.2168	17.9628	1.97323	3.11427e-146	1.4006e-144
POPTR_0003s11010	20.7521	1.10242	4.66046	4.49596e-146	2.01987e-144
POPTR_0005s22420	18.4163	0.270233	6.47181	5.59868e-146	2.51263e-144
POPTR_0008s11110	69.3905	28.481	1.71988	7.43936e-146	3.33519e-144
POPTR_0003s10780	59.7439	10.5031	2.943	1.24958e-145	5.59622e-144
POPTR_0012s06830	53.6203	13.8657	2.38249	1.83376e-145	8.20383e-144
POPTR_0002s25870	85.627	35.3132	1.7147	3.93024e-145	1.75462e-143
POPTR_0001s34990	81.3632	36.4743	1.59335	4.75137e-145	2.11898e-143
POPTR_0006s08720	36.5718	9.58012	2.36561	5.93422e-145	2.64374e-143
POPTR_0018s10970	102.571	46.343	1.58117	6.28054e-145	2.7951e-143
POPTR_0001s42950	66.2462	22.804	1.97367	1.32142e-144	5.87474e-143
POPTR_0019s03230	219.209	38.8177	2.92435	2.04082e-144	9.06357e-143
POPTR_0016s05290	12.7261	0.127099	7.00479	1.62712e-143	7.1963e-142
POPTR_0007s01400	15.7881	0.89846	4.56044	1.81136e-143	8.00285e-142
POPTR_0010s11360	20.422	88.5885	-1.68088	4.80058e-143	2.11657e-141
POPTR_0013s01200	81.7033	34.123	1.69834	2.0816e-142	9.15881e-141
POPTR_0002s10910	125.637	504.058	-1.56686	3.52383e-142	1.54885e-140
POPTR_0018s08320	30.1359	1.05399	5.24336	4.25891e-142	1.87002e-140
POPTR_0004s05860	17.8904	1.90585	3.65261	5.84118e-142	2.56213e-140
POPTR_0005s06390	8.08381	66.9075	-2.60723	6.86934e-142	3.01001e-140
POPTR_0002s04700	41.8864	12.1575	2.22245	8.37839e-142	3.66748e-140
POPTR_0014s02540	64.1695	251.58	-1.53229	8.60407e-142	3.76241e-140
POPTR_0001s18130	64.468	27.5647	1.66124	9.35628e-142	4.08714e-140
POPTR_0003s11060	92.675	468.98	-1.89763	1.10944e-141	4.84143e-140
POPTR_0365s00230	38.6924	10.3678	2.33555	1.51035e-141	6.58424e-140
POPTR_0008s12350	47.9588	16.3217	1.98924	1.68708e-141	7.34716e-140
POPTR_0010s14140	93.4355	21.4867	2.55189	2.13586e-141	9.29207e-140
POPTR_0001s31790	360.613	139.274	1.8063	2.73689e-141	1.18826e-139
POPTR_0005s11250	12.4259	0.123465	6.97342	3.20951e-141	1.39204e-139
POPTR_0012s07620	144.086	49.0457	1.99101	3.4983e-141	1.51575e-139
POPTR_0014s10880	525.899	148.78	2.25583	4.60437e-141	1.99297e-139
POPTR_0004s17980	96.5178	34.8475	1.90976	5.51506e-141	2.38473e-139
POPTR_0014s02680	80.5107	29.1646	1.90153	8.70914e-141	3.76205e-139
POPTR_0013s00220	30.3874	118.738	-1.52818	9.47739e-141	4.08976e-139
POPTR_0013s00900	22.431	3.44312	3.1301	9.60518e-141	4.14071e-139
POPTR_0002s09310	56.9962	7.06144	3.43793	1.09483e-140	4.71496e-139
POPTR_0011s14040	46.6958	15.1924	2.05442	1.24186e-140	5.34275e-139
POPTR_0001s03660	22.4313	1.11332	4.76426	1.4278e-140	6.13653e-139
POPTR_0004s11550	53.6617	15.4157	2.23066	1.93094e-140	8.28225e-139
POPTR_0022s00330	36.7944	8.24563	2.5985	5.62725e-140	2.41124e-138
POPTR_0015s14740	20.5884	2.92959	3.24073	2.03912e-139	8.71123e-138
POPTR_0002s17270	8.23785	53.907	-2.27158	2.12587e-139	9.07271e-138
POPTR_0001s23390	120.435	25.0294	2.69421	2.99025e-139	1.27362e-137
POPTR_0018s08250	81.7508	35.3389	1.64765	4.29914e-139	1.82928e-137
POPTR_0009s03410	23.5318	143.306	-2.16651	4.5786e-139	1.94625e-137
POPTR_0016s02940	72.9244	33.0447	1.57726	4.63017e-139	1.96621e-137
POPTR_0007s10580	76.0424	25.2258	2.02496	9.47193e-139	4.01427e-137
POPTR_0008s12650	37.3512	11.955	2.07875	1.68424e-138	7.12376e-137
POPTR_0001s42640	32.2178	3.50095	3.63668	2.21063e-138	9.34093e-137
POPTR_0010s08560	74.2173	25.3427	1.98727	2.98282e-138	1.25913e-136
POPTR_0011s13060	21.9915	2.56283	3.53444	3.62946e-138	1.52907e-136
POPTR_0005s15980	11.1323	0.105613	7.05787	4.74496e-138	1.99705e-136
POPTR_0004s03590	41.1688	7.69212	2.852	4.97596e-138	2.09221e-136
Novel00082	1144.63	483.511	1.67747	5.68666e-138	2.38868e-136
POPTR_0007s01220	30.8664	187.92	-2.16494	6.69484e-138	2.80663e-136
POPTR_0009s01110	24.794	4.78402	2.80962	7.52706e-138	3.14933e-136
POPTR_0010s21270	1477.91	691.703	1.53179	8.93467e-138	3.73095e-136
POPTR_0012s13880	18.6835	1.26885	4.30208	1.16835e-137	4.87405e-136
Novel00038	25.9218	3.74906	3.2139	1.84698e-137	7.69003e-136
POPTR_0004s03790	190.702	81.93	1.65251	2.03736e-137	8.47443e-136
POPTR_0018s02470	49.2764	17.6342	1.91962	2.91594e-137	1.21171e-135
POPTR_0011s09350	15.4913	72.6323	-1.792	8.33899e-137	3.45849e-135
POPTR_0001s01030	14.6138	0.640628	4.91664	1.10806e-136	4.59108e-135
POPTR_0010s11370	40.7056	5.73967	3.25623	1.20896e-136	5.00426e-135
POPTR_0001s30970	328.805	106.658	2.05635	2.10599e-136	8.70047e-135
POPTR_0006s06020	95.9884	36.0988	1.84666	2.60743e-136	1.07617e-134
POPTR_0001s39260	50.7434	15.6505	2.13379	2.95741e-136	1.21943e-134
POPTR_0005s06840	33.0873	9.17039	2.2855	3.74513e-136	1.54274e-134
POPTR_0015s03770	23.4513	2.48961	3.6687	4.35726e-136	1.79143e-134
POPTR_0003s07200	59.6034	25.8359	1.64171	4.46309e-136	1.83318e-134
POPTR_0005s07230	19.8415	2.09046	3.67952	7.58163e-136	3.1081e-134
POPTR_0006s09790	8.71236	58.7103	-2.31872	1.15681e-135	4.73782e-134
POPTR_0002s24590	13.971	0.706903	4.72202	1.20096e-135	4.91392e-134
POPTR_0001s24130	46.6376	13.426	2.2288	1.42687e-135	5.83267e-134
POPTR_0003s11190	104.295	39.0258	1.85114	1.45621e-135	5.94687e-134
POPTR_0001s12830	23.3639	2.41393	3.69168	1.57969e-135	6.44497e-134
POPTR_0007s05650	216.019	836.928	-1.51501	1.64339e-135	6.69847e-134
POPTR_0011s13280	93.32	34.0933	1.88564	1.84587e-135	7.5166e-134
POPTR_0009s10060	35.187	156.267	-1.71298	1.79426e-134	7.28555e-133
POPTR_0011s04260	42.6592	5.42497	3.40768	3.39163e-134	1.37585e-132
POPTR_0009s15380	106.6	50.8248	1.50598	3.98295e-134	1.61419e-132
POPTR_0015s00590	23.9764	107.064	-1.71986	4.19661e-134	1.69917e-132
POPTR_0013s08120	176.944	67.5937	1.82252	4.25857e-134	1.72262e-132
POPTR_0010s06670	32.4172	8.92314	2.2942	3.12336e-133	1.25983e-131
POPTR_0013s02980	29.5836	116.339	-1.53711	4.96727e-133	2.0017e-131
POPTR_0001s17190	147.239	68.1866	1.5456	1.29999e-132	5.2288e-131
POPTR_0005s23530	25.0944	1.97244	4.10798	1.49232e-132	5.99671e-131
POPTR_0005s08160	21.1497	134.206	-2.2299	1.56277e-132	6.27387e-131
POPTR_0010s12320	25.2279	139.696	-2.02744	1.91792e-132	7.69243e-131
POPTR_0006s00360	184.766	85.9892	1.53799	2.93582e-132	1.17529e-130
POPTR_0003s20420	46.5956	14.2476	2.14662	9.18336e-132	3.66261e-130
POPTR_0001s05790	35.65	8.13574	2.56714	1.39186e-131	5.5408e-130
POPTR_0001s13600	35.7592	9.81978	2.29824	1.51482e-131	6.02464e-130
POPTR_0001s28050	22.1983	3.56145	3.07075	1.81864e-131	7.22627e-130
POPTR_0004s01270	286.351	79.8212	2.27511	2.55716e-131	1.01512e-129
POPTR_0005s26590	29.8149	7.77989	2.37319	2.99174e-131	1.18654e-129
POPTR_0012s03050	189.144	65.7841	1.95602	3.04114e-131	1.20501e-129
POPTR_0003s06450	52.3293	18.2687	1.95199	4.17666e-131	1.65187e-129
POPTR_0006s03670	53.1673	19.5404	1.88099	1.91035e-130	7.5345e-129
POPTR_0010s21000	47.3565	224.13	-1.80552	2.20691e-130	8.69609e-129
POPTR_0003s13470	43.4004	15.2823	1.94199	2.33857e-130	9.20636e-129
POPTR_0009s06780	16.2179	1.04523	4.38182	3.98085e-130	1.56283e-128
POPTR_0002s05770	18.1506	1.1239	4.43579	4.43202e-130	1.73676e-128
POPTR_0007s00740	404.35	140.499	1.96066	5.88988e-130	2.30592e-128
POPTR_0011s11440	45.2016	2.25176	4.76304	7.02379e-130	2.74733e-128
POPTR_0006s09470	15.3055	87.7739	-2.07992	1.26251e-129	4.92922e-128
POPTR_0001s39590	132.677	55.5176	1.69513	1.95434e-129	7.61638e-128
POPTR_0003s14450	14.4616	77.7785	-1.99035	2.47454e-129	9.63489e-128
POPTR_0017s09610	11.4258	76.1485	-2.29765	2.89403e-129	1.12579e-127
POPTR_0009s04610	94.2384	43.7403	1.54248	3.10532e-129	1.20689e-127
POPTR_0010s08470	66.4779	18.6586	2.26856	9.11456e-129	3.53593e-127
POPTR_0001s02670	25.1324	2.41606	3.80534	1.16817e-128	4.52361e-127
POPTR_0014s15730	21.2027	2.45177	3.53804	1.83032e-128	7.08128e-127
POPTR_0005s21470	70.4975	32.1405	1.56757	2.147e-128	8.29141e-127
POPTR_0014s09570	16.5035	80.867	-1.85279	2.15386e-128	8.31039e-127
POPTR_0008s17510	48.2614	16.6022	1.9731	4.18489e-128	1.60886e-126
POPTR_0001s09900	16.6324	1.12754	4.30823	1.61822e-127	6.19882e-126
POPTR_0008s05530	18.2447	2.02568	3.58945	1.96427e-127	7.51766e-126
POPTR_0017s12650	70.8938	27.9412	1.77904	3.05382e-127	1.16562e-125
POPTR_1414s00200	45.4647	15.6775	1.9713	3.24974e-127	1.23929e-125
POPTR_0001s41100	80.6581	32.4135	1.75077	3.25548e-127	1.24037e-125
POPTR_0007s04160	13.3016	0.732023	4.60873	4.4008e-127	1.67525e-125
POPTR_0005s24130	49.263	207.438	-1.63791	7.22897e-127	2.7494e-125
POPTR_0004s20500	73.2787	25.6113	1.94892	8.95893e-127	3.40431e-125
POPTR_0005s25420	1208.71	557.217	1.55113	1.08708e-126	4.12712e-125
POPTR_0003s11210	98.3178	12.0303	3.45673	1.62374e-126	6.1591e-125
POPTR_0015s08930	20.1136	2.80976	3.27167	1.7347e-126	6.57415e-125
POPTR_0002s05620	82.8562	38.6343	1.53747	1.98763e-126	7.52599e-125
POPTR_0011s15480	13.2408	0.774995	4.52205	2.32971e-126	8.81343e-125
POPTR_0001s15630	187.312	87.3313	1.53521	2.52516e-126	9.54433e-125
POPTR_0005s16130	71.7745	30.6626	1.6648	2.61276e-126	9.85797e-125
POPTR_0007s05960	88.7808	34.7134	1.79126	2.73582e-126	1.03131e-124
POPTR_0016s12200	40.8041	11.2875	2.28958	4.80689e-126	1.80884e-124
POPTR_0013s09300	42.5328	14.6773	1.97135	7.24176e-126	2.72268e-124
POPTR_0006s20740	64.2084	21.9882	1.97981	1.93362e-125	7.26342e-124
POPTR_0001s40420	20.5533	2.78678	3.32162	2.26816e-125	8.5126e-124
POPTR_0017s06600	85.3519	30.8054	1.90413	2.65823e-125	9.9678e-124
POPTR_0004s14720	6.67428	44.3631	-2.29467	3.05472e-125	1.14445e-123
POPTR_0005s20360	5.52044	38.0454	-2.34654	3.3281e-125	1.24577e-123
POPTR_0017s06440	20.0625	3.24493	3.0662	3.58909e-125	1.34229e-123
POPTR_0009s07280	48.6034	19.4538	1.75587	4.20097e-125	1.56975e-123
POPTR_0008s19210	30.7297	9.19187	2.17632	6.35478e-125	2.37247e-123
POPTR_0011s05010	125.113	57.1632	1.56368	7.16683e-125	2.6733e-123
POPTR_0166s00210	55.6249	13.4639	2.48322	1.09898e-124	4.09573e-123
POPTR_0001s14470	150.708	69.7024	1.54938	1.64322e-124	6.11865e-123
POPTR_0014s10460	87.6283	39.3445	1.58954	3.14458e-124	1.16989e-122
POPTR_0011s11960	755.413	332.296	1.61892	3.67572e-124	1.3663e-122
POPTR_0010s21820	50.9963	19.3981	1.82828	5.96641e-124	2.21583e-122
POPTR_0019s14460	79.8806	18.8778	2.51059	7.59993e-124	2.82004e-122
POPTR_0006s10130	534.132	232.327	1.63749	9.35033e-124	3.46653e-122
POPTR_0016s02390	16.2772	1.73759	3.64714	1.85133e-123	6.8517e-122
POPTR_0010s07400	112.019	52.1173	1.54114	2.73383e-123	1.01003e-121
POPTR_0016s11700	74.4508	30.5297	1.7195	3.43049e-123	1.26631e-121
POPTR_0005s18250	31.1173	7.94514	2.41151	5.13855e-123	1.89517e-121
POPTR_0015s00340	58.242	17.764	2.14661	6.48832e-123	2.39092e-121
POPTR_0008s05620	39.389	14.0885	1.91851	9.50408e-123	3.49919e-121
Novel00151	19.5647	2.33044	3.50769	1.19393e-122	4.392e-121
POPTR_0002s12030	62.1982	22.7075	1.88642	1.2188e-122	4.47961e-121
POPTR_0006s04060	925.082	330.615	1.91765	1.67914e-122	6.16626e-121
POPTR_0004s06040	92.6373	41.5654	1.59006	1.95526e-122	7.16788e-121
POPTR_0005s07300	125.344	51.2336	1.72375	3.61782e-122	1.32513e-120
POPTR_0002s10030	26.1918	110.149	-1.63709	4.17242e-122	1.52696e-120
POPTR_0005s18230	20.7962	1.65347	4.0682	1.04899e-121	3.83564e-120
POPTR_0014s05480	5.46143	43.1442	-2.54174	1.3285e-121	4.85352e-120
POPTR_0001s47400	29.9788	5.13443	2.9792	2.43219e-121	8.8781e-120
POPTR_0002s19840	14.7766	72.346	-1.85682	2.52464e-121	9.20769e-120
POPTR_0008s13090	21.6968	85.8496	-1.54607	4.98219e-121	1.81552e-119
POPTR_0004s06820	70.878	20.9429	2.19446	7.22463e-121	2.62817e-119
POPTR_0001s33550	46.8669	16.6386	1.92841	1.73174e-120	6.28364e-119
POPTR_0004s23080	5.2145	38.884	-2.45825	1.89232e-120	6.85464e-119
POPTR_0008s05470	317.798	107.193	2.00793	2.26837e-120	8.20986e-119
POPTR_0001s16390	9.93034	72.4971	-2.42808	2.39023e-120	8.64354e-119
POPTR_0010s12590	34.3773	8.36119	2.47216	3.96922e-120	1.43413e-118
POPTR_0010s18940	67.2213	14.6316	2.62866	6.40987e-120	2.31206e-118
POPTR_0014s15550	32.6625	8.21324	2.42928	1.38711e-119	4.9949e-118
POPTR_0007s15320	18.0641	75.6258	-1.6293	2.48591e-119	8.93648e-118
POPTR_0018s03720	77.6261	28.7921	1.86481	3.44058e-119	1.2358e-117
POPTR_0006s14090	15.4804	1.08638	4.2636	3.56575e-119	1.27968e-117
POPTR_0003s19470	28.5203	114.721	-1.57006	5.78029e-119	2.07269e-117
POPTR_0008s06940	113.266	38.7853	1.9767	7.72668e-119	2.76829e-117
POPTR_0009s11550	24.834	4.39695	2.92658	1.51165e-118	5.40683e-117
POPTR_0005s06800	40.6719	169.95	-1.62544	2.38124e-118	8.50999e-117
POPTR_0003s09590	65.5649	22.9215	1.95295	2.48746e-118	8.88215e-117
POPTR_0005s27830	27.2824	7.17678	2.36371	2.57036e-118	9.1705e-117
POPTR_1028s00200	43.6085	16.1611	1.86746	3.02334e-118	1.07776e-116
POPTR_0017s04790	15.8511	101.936	-2.24505	5.13957e-118	1.83062e-116
POPTR_0006s24160	68.6134	23.9706	1.94995	5.94772e-118	2.1167e-116
POPTR_0002s21500	64.3213	26.4681	1.72	8.18531e-118	2.9106e-116
POPTR_0016s02370	284.676	119.079	1.69247	1.4418e-117	5.12259e-116
POPTR_0011s05640	75.9639	327.246	-1.66781	1.70525e-117	6.05357e-116
POPTR_0019s03570	39.077	10.7376	2.29727	2.5782e-117	9.14489e-116
POPTR_0003s13840	20.1811	2.43573	3.47904	3.99023e-117	1.41299e-115
POPTR_0985s00200	105.471	30.0674	2.24286	4.04353e-117	1.43067e-115
POPTR_0006s00390	126.701	39.6175	2.11655	5.40569e-117	1.90788e-115
POPTR_0010s19870	207.107	65.0431	2.10079	5.59476e-117	1.97297e-115
POPTR_0017s00660	20.3079	2.47657	3.455	6.19906e-117	2.18427e-115
POPTR_0012s08690	33.7391	9.13319	2.32297	1.26027e-116	4.4333e-115
POPTR_0017s07510	86.0893	34.5796	1.74874	1.32645e-116	4.66226e-115
POPTR_0001s17380	57.4106	21.2471	1.86719	1.40197e-116	4.92365e-115
POPTR_0012s10650	74.0642	22.9762	2.12359	1.50659e-116	5.28235e-115
POPTR_0017s05180	26.7434	3.14809	3.51409	2.44016e-116	8.53455e-115
POPTR_0003s19770	35.9483	7.0733	2.78102	3.19129e-116	1.11343e-114
POPTR_0749s00210	16.5347	1.49793	3.88767	3.43861e-116	1.19873e-114
POPTR_0001s35490	58.1616	24.1304	1.70616	4.67101e-116	1.6257e-114
POPTR_0010s16320	83.4385	33.751	1.73833	6.51063e-116	2.26043e-114
POPTR_0012s08240	102.148	17.0673	3.00578	8.01062e-116	2.77895e-114
POPTR_0008s03040	46.3514	16.7714	1.90232	1.04767e-115	3.6315e-114
POPTR_0005s26710	48.447	186.078	-1.50278	1.56782e-115	5.42564e-114
POPTR_0008s09140	34.0742	4.82635	3.24318	2.83303e-115	9.79611e-114
POPTR_0005s17660	56.7713	21.6295	1.8252	2.95818e-115	1.02206e-113
POPTR_0008s06610	68.3943	24.9544	1.88867	5.36191e-115	1.84955e-113
POPTR_0005s11000	112.71	46.2693	1.7182	5.54364e-115	1.9107e-113
POPTR_0003s16010	50.6998	261.561	-1.9269	6.28055e-115	2.15944e-113
POPTR_0006s13860	62.4294	26.1754	1.68878	6.31937e-115	2.17104e-113
POPTR_0004s05170	13.2962	0.957467	4.21868	7.29065e-115	2.50271e-113
POPTR_0011s03940	56.7489	7.50634	3.35336	8.77649e-115	3.00792e-113
POPTR_0014s11790	242.764	107.641	1.61048	1.12007e-114	3.83567e-113
POPTR_0011s04730	19.5749	2.26929	3.53719	1.30651e-114	4.47055e-113
POPTR_0010s25570	57.9533	24.259	1.69007	2.10339e-114	7.1915e-113
POPTR_0010s10800	37.8145	10.6389	2.25948	4.86262e-114	1.65987e-112
POPTR_0013s10510	19.663	3.59716	2.88167	6.55783e-114	2.23496e-112
POPTR_0001s35480	58.8662	24.9472	1.67572	6.78828e-114	2.31165e-112
POPTR_1856s00200	34.541	8.75852	2.41232	8.45109e-114	2.8733e-112
POPTR_0005s24680	21.5053	4.25927	2.76536	2.17092e-113	7.35165e-112
POPTR_0016s05500	27.0735	116.454	-1.66611	2.95953e-113	1.00142e-111
POPTR_0010s13360	62.777	16.9612	2.31954	3.06818e-113	1.03737e-111
POPTR_0013s14470	30.9328	7.10323	2.55586	4.90519e-113	1.65584e-111
POPTR_0001s41690	12.5618	0.941432	4.16656	7.14282e-113	2.40929e-111
POPTR_0015s04280	16.3268	82.8659	-1.90276	1.0419e-112	3.51157e-111
POPTR_0015s08750	192.762	48.4907	2.41922	1.29606e-112	4.36474e-111
POPTR_0014s14920	47.5506	18.8682	1.76728	1.7087e-112	5.74982e-111
POPTR_0005s12940	19.2482	3.48609	2.89178	1.88159e-112	6.32662e-111
POPTR_0019s07830	77.665	30.364	1.79387	2.44174e-112	8.20358e-111
POPTR_0001s13180	30.7042	10.5827	1.97371	4.86347e-112	1.63014e-110
POPTR_0001s47680	9.32659	54.6087	-2.10892	7.95974e-112	2.65959e-110
POPTR_0004s01650	12.4934	65.5957	-1.95415	8.09185e-112	2.70161e-110
POPTR_0001s44000	15.5724	66.2266	-1.6523	1.09269e-111	3.64531e-110
POPTR_0016s06700	31.4483	11.0893	1.94161	1.25516e-111	4.18404e-110
POPTR_0001s41200	41.1898	10.1778	2.44713	1.26645e-111	4.21837e-110
POPTR_0012s03950	64.7971	30.8771	1.50568	1.89698e-111	6.30872e-110
POPTR_0010s15750	212.424	101.042	1.50539	3.57905e-111	1.18842e-109
POPTR_0001s14720	22.982	123.499	-1.98994	9.04697e-111	2.9947e-109
POPTR_0006s03560	5.96706	48.195	-2.5707	1.04468e-110	3.4527e-109
POPTR_1677s00200	84.2061	19.1099	2.57076	1.31177e-110	4.33209e-109
POPTR_0006s11330	20.9316	4.81064	2.55467	1.46794e-110	4.84409e-109
POPTR_0002s05170	31.3185	130.888	-1.62701	1.48553e-110	4.89835e-109
POPTR_0017s07500	8.71172	0.0859441	6.99823	1.63344e-110	5.38189e-109
POPTR_0015s11510	15.2235	1.89708	3.4339	1.8823e-110	6.19704e-109
POPTR_0013s10590	21.1013	100.604	-1.8125	3.89011e-110	1.27679e-108
POPTR_0005s11510	51.0975	23.9461	1.5292	6.58927e-110	2.16103e-108
POPTR_0001s31970	16.0653	2.01146	3.42212	8.46757e-110	2.77277e-108
POPTR_0017s01470	11.9772	0.431219	5.18306	1.17652e-109	3.84966e-108
POPTR_0004s02720	40.5921	14.1009	1.96123	1.35657e-109	4.43537e-108
POPTR_0014s01890	55.9615	20.4307	1.89274	1.70532e-109	5.57136e-108
POPTR_0013s14720	13.1685	0.819784	4.43885	2.18426e-109	7.13063e-108
POPTR_0015s13770	39.107	9.89419	2.41271	2.38265e-109	7.77233e-108
POPTR_0011s10750	25.8871	6.45202	2.43937	3.02787e-109	9.86951e-108
POPTR_0001s24960	12.612	0.837636	4.33907	9.04176e-109	2.94271e-107
POPTR_0007s06150	107.77	51.497	1.5026	9.91202e-109	3.22349e-107
POPTR_0015s15330	7.29705	54.3367	-2.45658	1.43283e-108	4.65614e-107
POPTR_0014s03370	31.1373	10.5452	1.99932	1.44812e-108	4.70226e-107
POPTR_0006s13190	38.3305	221.787	-2.09447	1.77717e-108	5.76632e-107
POPTR_0012s03530	17.6689	2.24567	3.39218	1.95958e-108	6.35335e-107
POPTR_0019s08250	56.4917	26.6206	1.52278	2.64112e-108	8.55653e-107
POPTR_0014s04310	105.363	48.7119	1.55057	3.25384e-108	1.05336e-106
POPTR_0006s05860	32.7093	8.97883	2.30062	3.41031e-108	1.10234e-106
POPTR_0014s15540	33.4836	8.9628	2.33852	3.85549e-108	1.24529e-106
POPTR_0014s12800	15.2843	69.3659	-1.74687	4.21059e-108	1.35896e-106
POPTR_0014s15720	24.1032	2.86363	3.50353	4.27311e-108	1.37809e-106
POPTR_0016s07710	23.3951	4.7961	2.71502	5.82461e-108	1.87562e-106
POPTR_0003s13940	54.6545	213.259	-1.52409	1.02071e-107	3.28191e-106
POPTR_0675s00200	23.3933	5.582	2.50245	1.71702e-107	5.51244e-106
POPTR_0014s15560	57.9263	25.3021	1.62837	1.76697e-107	5.66852e-106
POPTR_0006s10480	85.7294	34.184	1.76151	2.05607e-107	6.59103e-106
POPTR_0005s24410	3.78199	32.1084	-2.65278	3.44884e-107	1.10309e-105
POPTR_0007s02090	74.7184	23.7793	2.08268	6.19328e-107	1.97791e-105
POPTR_0002s11080	46.1159	17.5903	1.824	9.85042e-107	3.14351e-105
POPTR_0004s10010	19.607	1.20803	4.43907	1.15878e-106	3.69518e-105
POPTR_0008s16310	28.9838	6.77068	2.53331	2.73791e-106	8.70475e-105
POPTR_0005s07570	19.9493	3.33932	3.00377	8.1008e-106	2.56786e-104
POPTR_0002s05730	29.9092	9.77927	2.05083	1.42208e-105	4.50448e-104
POPTR_0006s08650	52.841	23.8986	1.58298	4.15751e-105	1.31203e-103
POPTR_0006s06550	2.9265	30.4533	-2.9357	4.84508e-105	1.52676e-103
POPTR_0019s10030	15.0422	2.22996	3.18532	4.92125e-105	1.54961e-103
POPTR_0007s13290	70.7166	23.2119	2.04019	7.2945e-105	2.29521e-103
POPTR_0010s21770	10.2916	0.479642	4.83452	1.12017e-104	3.51942e-103
POPTR_0017s07520	21.9998	92.5202	-1.63327	1.27072e-104	3.98949e-103
POPTR_0017s11570	23.2825	5.12053	2.62018	3.17807e-104	9.97034e-103
POPTR_0012s07820	15.3809	79.5245	-1.93217	4.50381e-104	1.41087e-102
POPTR_0014s12360	19.6164	75.8555	-1.5131	5.17326e-104	1.61821e-102
POPTR_0004s04940	137.562	59.7188	1.63628	6.85204e-104	2.13863e-102
POPTR_0017s08210	28.2283	9.20973	2.0506	1.61256e-103	5.02569e-102
POPTR_0005s15830	43.2073	10.8369	2.4319	2.47966e-103	7.72246e-102
POPTR_1177s00200	32.3295	10.8581	2.00919	2.92076e-103	9.08953e-102
POPTR_0003s14970	37.2233	9.15649	2.465	3.62223e-103	1.12643e-101
POPTR_0007s14980	12.0694	0.899958	4.14433	3.8105e-103	1.18412e-101
POPTR_0005s14050	205.033	88.411	1.64702	6.08337e-103	1.88903e-101
POPTR_0014s16200	146.554	58.6893	1.75368	6.4308e-103	1.99547e-101
POPTR_0011s13350	3.35408	28.1536	-2.62856	1.12281e-102	3.48153e-101
POPTR_0006s11580	38.4067	16.2401	1.67925	1.17706e-102	3.64708e-101
POPTR_0009s15140	21.2687	3.1608	3.18597	2.21493e-102	6.84798e-101
POPTR_0014s17750	31.1965	9.02576	2.22645	5.75613e-102	1.77578e-100
POPTR_0007s07160	17.2322	73.0659	-1.64758	6.56478e-102	2.02378e-100
POPTR_0010s16140	17.3732	3.57417	2.71882	6.80995e-102	2.09785e-100
POPTR_0004s05970	43.128	12.5872	2.21106	7.24506e-102	2.23028e-100
POPTR_0018s06260	40.3652	16.8413	1.69805	1.00027e-101	3.07696e-100
POPTR_0002s11850	9.15384	0.227261	5.70352	1.07253e-101	3.29684e-100
POPTR_0006s27330	26.9707	6.28772	2.5412	1.29899e-101	3.98434e-100
POPTR_0012s05750	51.8615	22.8836	1.61744	1.4671e-101	4.49676e-100
POPTR_0005s26860	99.2658	43.7278	1.61802	1.70576e-101	5.22451e-100
POPTR_0008s14390	47.4416	20.3256	1.66041	2.20666e-101	6.74898e-100
POPTR_0013s13540	37.2858	8.14237	2.62108	3.29015e-101	1.00484e-99
POPTR_0381s00200	18.4738	3.6925	2.76388	7.28493e-101	2.21852e-99
POPTR_0010s12350	4.56329	33.1165	-2.41867	7.82187e-101	2.38034e-99
POPTR_0008s00400	86.4978	39.4223	1.56973	1.01029e-100	3.07232e-99
POPTR_0003s12570	124.239	55.5712	1.59612	1.14878e-100	3.49098e-99
POPTR_0005s04040	52.5675	24.4209	1.54416	1.18045e-100	3.58464e-99
POPTR_0012s01740	49.443	20.6975	1.69172	4.51551e-100	1.36732e-98
POPTR_0014s07070	33.8912	11.9233	1.94389	6.85404e-100	2.0725e-98
POPTR_0014s01330	17.7197	2.26203	3.39545	7.6444e-100	2.30985e-98
POPTR_0001s16260	15.9927	79.0258	-1.86525	7.86426e-100	2.37459e-98
POPTR_0013s04680	39.1196	15.1246	1.80566	8.07342e-100	2.43602e-98
POPTR_0005s06270	14.5384	63.5125	-1.68913	9.02777e-100	2.72206e-98
POPTR_0008s12270	50.0862	21.0831	1.68689	1.38412e-99	4.16751e-98
POPTR_0001s05820	39.0565	14.5957	1.85753	1.54748e-99	4.6561e-98
POPTR_0011s12910	41.4994	11.2799	2.31491	2.22072e-99	6.67232e-98
POPTR_0002s06130	116.201	55.0792	1.51275	2.26536e-99	6.80167e-98
POPTR_0001s38880	42.3337	17.5737	1.70605	3.64963e-99	1.09502e-97
POPTR_0014s15480	15.79	1.80932	3.54967	4.16203e-99	1.24788e-97
POPTR_0008s07510	270.389	128.063	1.51047	4.66727e-99	1.39838e-97
POPTR_0018s03350	40.6759	16.5529	1.73344	5.06159e-99	1.51546e-97
POPTR_0004s21930	21.0342	5.01641	2.501	7.02507e-99	2.09891e-97
POPTR_0015s00370	28.5621	8.59422	2.16805	7.24418e-99	2.16285e-97
POPTR_0001s01680	28.0016	7.34835	2.36421	8.28919e-99	2.4714e-97
POPTR_0010s09210	8.03539	0.021486	8.51566	1.03002e-98	3.0667e-97
POPTR_0010s00880	34.6278	12.2292	1.93889	1.25313e-98	3.72315e-97
POPTR_0005s13020	78.7871	19.1437	2.47901	1.34942e-98	4.00645e-97
POPTR_0016s06910	57.4767	18.1317	2.09831	1.36839e-98	4.05993e-97
POPTR_0010s15940	2.75856	25.7188	-2.78253	1.82841e-98	5.41725e-97
POPTR_0005s17470	90.7321	35.4393	1.78771	2.65238e-98	7.84763e-97
POPTR_0014s01620	61.6245	28.4838	1.551	2.96575e-98	8.76263e-97
POPTR_0007s09420	31.2565	9.62791	2.1296	2.98327e-98	8.80828e-97
POPTR_0011s15840	58.5337	25.2559	1.65067	2.98736e-98	8.81428e-97
POPTR_0001s43020	105.29	44.8036	1.66554	4.77768e-98	1.40771e-96
POPTR_0004s11190	20.6304	4.95227	2.49575	5.30828e-98	1.56297e-96
POPTR_0007s13380	18.7667	77.1948	-1.60445	5.73093e-98	1.68509e-96
POPTR_0001s42770	76.186	36.132	1.51494	5.82722e-98	1.71222e-96
POPTR_0001s34850	49.867	21.7794	1.63337	5.97918e-98	1.75566e-96
POPTR_0018s11830	56.527	25.0004	1.61252	6.98569e-98	2.04698e-96
Novel00148	21.2808	99.9358	-1.79296	7.4797e-98	2.19023e-96
POPTR_0017s02500	301.603	103.469	1.98131	9.38062e-98	2.74498e-96
POPTR_0003s09020	33.8446	8.76729	2.37729	1.06376e-97	3.10853e-96
POPTR_0010s17690	54.9986	19.2504	1.94868	1.1022e-97	3.21866e-96
POPTR_0010s15970	41.1589	16.2277	1.78099	1.41408e-97	4.12657e-96
POPTR_0013s13580	41.6506	15.0105	1.90797	1.53336e-97	4.47159e-96
POPTR_0010s16860	49.4044	18.9647	1.81597	2.23956e-97	6.51764e-96
POPTR_0025s00480	15.8148	1.99543	3.41173	2.89865e-97	8.43002e-96
Novel00118	18.6847	3.97482	2.66309	3.60444e-97	1.04755e-95
POPTR_0003s13750	31.8939	7.90185	2.45099	9.93672e-97	2.88003e-95
POPTR_0012s06940	44.5656	12.636	2.25465	1.03506e-96	2.99795e-95
POPTR_0013s12070	40.4578	16.9379	1.69317	1.25051e-96	3.61952e-95
POPTR_0012s08250	113.397	31.238	2.29627	1.59157e-96	4.59734e-95
POPTR_0011s10090	103.846	43.3399	1.69386	2.19609e-96	6.33492e-95
POPTR_0011s10390	46.6976	21.0813	1.58491	2.81265e-96	8.108e-95
POPTR_0005s10150	330.385	122.888	1.8596	4.4645e-96	1.28524e-94
POPTR_0016s01780	18.8514	1.25645	4.33291	6.14356e-96	1.76266e-94
POPTR_0002s24360	15.7848	79.4952	-1.8908	7.48653e-96	2.14508e-94
POPTR_0005s16210	49.5345	19.0716	1.81672	7.63387e-96	2.18583e-94
POPTR_0016s10780	27.5928	130.584	-1.80524	9.17832e-96	2.62629e-94
POPTR_0006s14160	32.0518	9.25933	2.22187	1.19206e-95	3.40869e-94
POPTR_0005s15750	15.0964	2.443	3.063	2.09231e-95	5.97893e-94
POPTR_0002s17550	15.7367	82.0247	-1.94805	2.38656e-95	6.81063e-94
POPTR_0004s02580	19.8258	4.29861	2.63563	3.41181e-95	9.72343e-94
POPTR_0018s13270	7.19476	0.123465	6.18523	4.10078e-95	1.16791e-93
POPTR_0018s12290	24.407	7.24819	2.18728	8.97024e-95	2.54794e-93
POPTR_0008s07050	34.7419	12.9059	1.86593	1.16882e-94	3.31777e-93
POPTR_0012s03940	50.6146	19.6248	1.8056	1.29144e-94	3.66337e-93
POPTR_0013s09480	14.591	1.47131	3.74856	1.50658e-94	4.27082e-93
POPTR_0006s28260	54.3038	22.1083	1.72976	1.67318e-94	4.73994e-93
POPTR_0007s10930	19.7713	2.58795	3.36355	2.97637e-94	8.42613e-93
POPTR_0018s00700	17.1438	2.7096	3.09263	6.30337e-94	1.78094e-92
POPTR_0015s07050	14.5928	1.40686	3.81066	6.88698e-94	1.94326e-92
POPTR_0005s04020	22.3478	4.18059	2.84868	7.09166e-94	1.99969e-92
POPTR_0010s16600	33.1396	140.262	-1.64143	9.20081e-94	2.59271e-92
POPTR_0012s05110	84.7196	39.6979	1.52892	9.63017e-94	2.7119e-92
POPTR_0001s04490	21.971	6.65053	2.15914	1.27097e-93	3.57439e-92
POPTR_0002s03190	0.856986	17.196	-3.8894	1.66408e-93	4.67686e-92
POPTR_0014s08600	48.8076	22.0093	1.58276	2.57436e-93	7.22566e-92
Novel00017	9.91793	0.375846	5.12553	3.25095e-93	9.1187e-92
POPTR_0004s18780	32.8397	12.4038	1.83683	4.69176e-93	1.31428e-91
POPTR_0017s08050	30.251	9.73448	2.07407	8.93624e-93	2.4967e-91
POPTR_0005s14850	26.4932	8.90956	2.01107	9.39091e-93	2.62201e-91
POPTR_0003s16090	16.2357	62.174	-1.50049	2.14035e-92	5.96429e-91
POPTR_0010s14360	4.18777	31.7777	-2.48331	2.40019e-92	6.684e-91
POPTR_0004s12350	56.2572	26.6357	1.51375	3.28191e-92	9.13343e-91
POPTR_0015s07760	46.9106	19.2455	1.71958	6.45296e-92	1.79233e-90
POPTR_0018s12930	57.8016	23.8765	1.70896	6.98819e-92	1.93972e-90
POPTR_0005s03840	2.3809	24.7668	-2.93412	1.49337e-91	4.13978e-90
POPTR_0004s09260	35.5889	12.6965	1.92508	1.83582e-91	5.08578e-90
POPTR_0001s29700	31.9207	8.86263	2.28701	3.06535e-91	8.47542e-90
POPTR_0014s10860	22.5387	88.0402	-1.52881	4.05417e-91	1.12022e-89
POPTR_0014s08540	20.8653	5.57719	2.34535	4.25495e-91	1.17493e-89
POPTR_0001s30470	13.9284	60.155	-1.67441	4.39729e-91	1.21345e-89
POPTR_1048s00200	10.134	0.998622	3.76527	4.59752e-91	1.26707e-89
POPTR_0006s05770	38.6295	12.4507	2.06866	5.9296e-91	1.62892e-89
POPTR_0015s06010	26.6163	9.66638	1.89883	2.26e-90	6.19648e-89
POPTR_0006s03540	8.95897	52.4593	-2.11166	2.72761e-90	7.47376e-89
POPTR_0815s00200	35.4122	14.4822	1.7257	3.7252e-90	1.02006e-88
POPTR_0010s06940	28.1775	7.6065	2.32571	4.44915e-90	1.21752e-88
POPTR_0002s09550	45.7476	17.4653	1.82118	6.24334e-90	1.70522e-88
POPTR_0017s05880	14.447	1.91525	3.35804	7.02093e-90	1.91637e-88
POPTR_0013s00510	13.8748	68.1885	-1.85694	7.32648e-90	1.99721e-88
POPTR_0001s32490	209.292	96.3997	1.55131	1.18164e-89	3.21708e-88
POPTR_0016s01810	46.3124	21.3963	1.55145	2.02736e-89	5.50902e-88
POPTR_0003s04840	7.7767	0.0429721	7.70137	2.25203e-89	6.11561e-88
POPTR_0010s24270	7.54398	0.019669	8.42349	2.81258e-89	7.60879e-88
POPTR_0008s05950	51.5066	18.3069	1.92433	3.68859e-89	9.96597e-88
POPTR_0018s10450	78.8884	36.318	1.55243	3.949e-89	1.06628e-87
POPTR_0012s01200	19.6911	3.96092	2.7515	4.00671e-89	1.08118e-87
POPTR_0002s04030	17.2703	0.855488	4.74984	5.43623e-89	1.46599e-87
POPTR_0004s04410	51.1044	20.4666	1.75352	9.97827e-89	2.68576e-87
POPTR_0009s08730	58.6179	25.7364	1.625	1.06314e-88	2.85794e-87
POPTR_0004s19830	10.4602	0.384931	5.20307	1.13106e-88	3.03861e-87
POPTR_0007s00760	223.897	77.0906	1.97436	2.54849e-88	6.82076e-87
POPTR_0005s12870	14.2434	2.20515	3.13265	2.97593e-88	7.95977e-87
POPTR_0006s07580	60.3169	235.605	-1.52459	3.73223e-88	9.97016e-87
POPTR_0006s04710	68.8312	32.5052	1.51827	4.11972e-88	1.09984e-86
POPTR_0017s08370	45.942	20.2218	1.62103	1.03813e-87	2.76803e-86
POPTR_0017s04810	60.8159	27.8485	1.56028	2.09297e-87	5.56667e-86
POPTR_0001s32430	49.5608	17.7524	1.91211	2.18034e-87	5.78823e-86
POPTR_0001s28210	32.3235	13.0832	1.7426	2.20739e-87	5.85638e-86
POPTR_0013s10540	11.7242	1.76453	3.15747	2.56883e-87	6.81107e-86
POPTR_0005s01750	25.5482	6.56972	2.39108	2.86137e-87	7.582e-86
POPTR_0009s03870	9.55417	0.517163	4.61307	4.01601e-87	1.06349e-85
POPTR_0018s10490	127.989	660.588	-1.92907	4.10888e-87	1.08741e-85
POPTR_0011s13610	60.627	28.7114	1.51494	4.38007e-87	1.15846e-85
POPTR_0006s00920	13.1203	0.95565	4.19636	5.05588e-87	1.33555e-85
POPTR_0019s03530	43.981	16.4607	1.85578	6.85748e-87	1.80809e-85
POPTR_0012s08280	4.53272	31.8805	-2.37368	8.8763e-87	2.33606e-85
POPTR_0002s16160	47.3276	21.572	1.56655	1.11785e-86	2.93832e-85
POPTR_0005s04860	12.2531	0.883924	4.20044	1.23281e-86	3.23652e-85
POPTR_0007s14740	7.40448	0.141317	6.01856	1.74996e-86	4.58854e-85
POPTR_0017s02470	89.0889	10.0386	3.57087	1.92421e-86	5.03923e-85
POPTR_0018s09900	15.3799	81.049	-1.95826	2.05897e-86	5.38884e-85
POPTR_0003s07940	8.9765	0.681783	4.12492	2.1436e-86	5.6069e-85
POPTR_0010s08160	17.3911	4.2039	2.48119	2.33906e-86	6.11064e-85
POPTR_0003s07040	13.5371	57.9471	-1.66195	2.50482e-86	6.53969e-85
POPTR_0022s00250	21.2674	6.16725	2.21923	4.04305e-86	1.05428e-84
POPTR_0014s16090	10.6759	50.2227	-1.79553	4.76439e-86	1.24087e-84
POPTR_0650s00210	62.652	2.17426	5.26048	5.24174e-86	1.36436e-84
POPTR_0002s01800	14.3426	2.47689	2.96387	5.32009e-86	1.38391e-84
POPTR_0014s06240	43.5382	11.5901	2.33951	6.58655e-86	1.70917e-84
POPTR_0001s23680	17.6909	3.2537	2.87562	7.39933e-86	1.91775e-84
POPTR_0003s12950	23.6039	4.4829	2.82335	7.44646e-86	1.92879e-84
POPTR_0010s07190	22.0297	5.93636	2.32761	1.19054e-85	3.07257e-84
POPTR_0006s19420	28.4752	10.645	1.85585	1.40199e-85	3.61608e-84
POPTR_0019s11950	23.7071	6.38938	2.32711	1.45208e-85	3.743e-84
POPTR_0002s04100	38.7332	15.9728	1.71165	1.82346e-85	4.69464e-84
POPTR_0019s12370	52.5265	270.491	-1.92623	2.48237e-85	6.38719e-84
POPTR_0019s05510	73.0336	28.2995	1.80588	3.62358e-85	9.31794e-84
POPTR_0001s07950	18.1917	1.38142	4.12804	4.45829e-85	1.14505e-83
POPTR_0014s09490	1.93365	19.7516	-2.90555	5.50141e-85	1.41127e-83
POPTR_0228s00200	93.2324	28.3012	2.15588	5.83789e-85	1.49668e-83
POPTR_0008s19020	7.45922	38.1895	-1.91414	6.78403e-85	1.73716e-83
POPTR_0008s05830	53.3703	25.4243	1.50407	7.20256e-85	1.84322e-83
POPTR_0012s10100	15.5809	3.45584	2.604	8.65224e-85	2.21289e-83
POPTR_0015s15000	50.811	22.1165	1.63678	1.48274e-84	3.7877e-83
POPTR_0010s13720	13.9586	2.57192	2.87782	2.32826e-84	5.93693e-83
POPTR_0009s15820	25.435	8.17508	2.06972	4.74127e-84	1.20611e-82
POPTR_0002s11870	41.9261	19.4574	1.54292	5.35217e-84	1.3607e-82
POPTR_0001s03390	26.5249	4.62603	2.94298	6.1668e-84	1.56688e-82
POPTR_0007s04170	32.239	12.0567	1.85403	6.61087e-84	1.67771e-82
POPTR_0001s15400	75.244	25.6014	1.98431	6.65058e-84	1.68678e-82
POPTR_0014s11700	33.1668	10.3424	2.11219	6.75221e-84	1.71154e-82
POPTR_0018s13690	41.4906	19.1493	1.54938	9.69753e-84	2.45519e-82
POPTR_0002s16920	29.8884	11.8866	1.76321	1.04431e-83	2.64238e-82
POPTR_0005s04910	110.776	51.2303	1.54535	1.05898e-83	2.67792e-82
POPTR_0001s12380	12.583	50.655	-1.57279	1.55942e-83	3.93875e-82
POPTR_0007s14220	14.9554	61.4156	-1.60293	1.98784e-83	5.01191e-82
POPTR_0007s06890	27.1728	8.91437	2.04083	2.52624e-83	6.36186e-82
POPTR_0006s14700	3.23425	32.1929	-2.87303	3.70413e-83	9.31715e-82
POPTR_0016s13260	158.555	68.44	1.64388	5.01608e-83	1.26097e-81
POPTR_0019s13880	11.9045	53.545	-1.73133	5.91223e-83	1.4845e-81
POPTR_0011s17210	21.2157	88.6224	-1.62399	6.54758e-83	1.64306e-81
POPTR_0003s15530	42.0746	17.3488	1.71219	6.72175e-83	1.68578e-81
POPTR_0012s14850	13.711	2.05988	3.16554	7.1733e-83	1.79796e-81
POPTR_0010s04460	17.6795	4.34372	2.46004	7.60953e-83	1.90618e-81
POPTR_0006s00890	90.6021	33.9837	1.84542	7.865e-83	1.96902e-81
POPTR_0015s15760	18.6478	75.4663	-1.5815	1.05477e-82	2.63754e-81
POPTR_0001s41870	29.7314	11.105	1.85783	1.12384e-82	2.80862e-81
POPTR_0001s24430	3.90118	32.902	-2.63141	1.355e-82	3.38234e-81
POPTR_0001s39950	28.7166	6.48409	2.57752	1.73607e-82	4.33102e-81
POPTR_0009s12440	13.6566	55.2015	-1.57849	1.78152e-82	4.44181e-81
POPTR_0001s13340	30.8715	13.0917	1.67374	3.75776e-82	9.35817e-81
POPTR_0009s04410	259.438	61.4966	2.51721	3.7768e-82	9.4001e-81
POPTR_0001s11350	16.7992	4.70684	2.26883	6.50504e-82	1.61621e-80
POPTR_0003s06830	73.0558	32.5276	1.60536	8.69374e-82	2.15624e-80
POPTR_0011s11850	40.3147	17.8626	1.61059	1.12203e-81	2.77642e-80
POPTR_0006s06510	32.6183	10.5824	2.05951	1.68957e-81	4.17352e-80
POPTR_0001s21160	7.93918	36.694	-1.77256	1.95614e-81	4.82638e-80
POPTR_0013s02620	3.52779	23.7836	-2.31654	2.73227e-81	6.73355e-80
POPTR_0018s09200	30.1322	7.28389	2.47837	3.49396e-81	8.60076e-80
POPTR_0005s25950	6.45578	34.5817	-1.9825	4.25181e-81	1.04602e-79
POPTR_0009s04630	31.5763	13.5516	1.6573	4.96807e-81	1.22153e-79
POPTR_0006s04280	17.7373	3.91036	2.61133	7.33076e-81	1.80039e-79
POPTR_0008s10010	33.0636	12.9627	1.78425	9.07627e-81	2.22779e-79
POPTR_0005s14040	36.2789	13.3001	1.8784	9.72808e-81	2.38503e-79
POPTR_0002s23630	19.8126	3.52361	2.92072	1.17813e-80	2.88509e-79
POPTR_0015s14310	6.40768	36.2767	-2.06316	1.37429e-80	3.3616e-79
POPTR_0003s13140	10.1905	0.608558	4.49073	1.39194e-80	3.40282e-79
POPTR_0010s14270	40.0447	18.0848	1.58149	2.34279e-80	5.71423e-79
POPTR_0003s18060	24.325	6.51221	2.3285	2.45233e-80	5.97799e-79
POPTR_0001s11460	50.7201	22.8981	1.57952	6.11883e-80	1.48563e-78
POPTR_0008s06760	20.2058	4.51924	2.59936	7.21052e-80	1.74969e-78
POPTR_0017s02270	13.9611	2.33193	3.01147	1.13907e-79	2.76248e-78
POPTR_0019s03190	39.6105	17.1448	1.64385	1.35853e-79	3.29284e-78
POPTR_0011s04930	22.3956	6.9244	2.12958	1.39158e-79	3.37103e-78
POPTR_0001s34880	27.0708	10.2895	1.8356	1.43768e-79	3.48071e-78
POPTR_1837s00200	39.4147	14.7028	1.85787	1.66599e-79	4.0312e-78
POPTR_0010s00290	36.9246	13.8711	1.84312	2.18157e-79	5.27273e-78
POPTR_0018s10300	9.82836	0.98077	3.75197	2.78552e-79	6.72485e-78
POPTR_0007s07830	56.8255	18.5413	2.04999	3.55954e-79	8.58861e-78
Novel00127	7.57424	0.289902	5.08993	3.69073e-79	8.90014e-78
POPTR_0014s10440	118.88	53.9708	1.57092	4.34586e-79	1.0474e-77
POPTR_0007s07250	27.6857	11.0124	1.76845	1.04993e-78	2.52189e-77
POPTR_0019s14790	25.7363	10.0419	1.79412	1.11573e-78	2.67844e-77
POPTR_0002s04120	2.66385	22.5731	-2.65142	1.13125e-78	2.71417e-77
POPTR_0012s11520	43.7429	19.4774	1.60386	1.18324e-78	2.83731e-77
POPTR_0009s02580	53.9458	13.3422	2.44735	1.37184e-78	3.28771e-77
POPTR_0014s02070	14.8431	2.28383	3.13735	2.34382e-78	5.60139e-77
POPTR_0214s00210	22.9315	109.701	-1.81978	2.55868e-78	6.11146e-77
POPTR_0008s00650	39.9679	18.2176	1.56967	3.10661e-78	7.40773e-77
POPTR_0001s27100	39.5358	17.7573	1.58986	4.50823e-78	1.07319e-76
POPTR_0013s01050	35.1371	16.6852	1.50908	6.82804e-78	1.62361e-76
POPTR_0013s13430	20.5575	88.0676	-1.66255	8.14876e-78	1.93658e-76
POPTR_0001s12800	25.3233	10.4396	1.71604	1.01305e-77	2.40487e-76
POPTR_0002s18910	7.47525	35.9374	-1.82469	1.48167e-77	3.51341e-76
POPTR_0010s10790	25.7578	10.4002	1.74658	1.54373e-77	3.65649e-76
POPTR_0009s15190	19.6037	86.4076	-1.70154	1.73578e-77	4.10912e-76
POPTR_0014s10420	27.6062	11.7853	1.66496	1.91799e-77	4.53792e-76
POPTR_0003s16750	51.1104	14.6007	2.23634	2.06386e-77	4.87763e-76
POPTR_0007s14500	7.54335	40.0945	-1.9675	2.1649e-77	5.11361e-76
POPTR_0007s14390	36.125	15.7943	1.63033	2.24212e-77	5.29307e-76
POPTR_0001s11470	16.7144	3.74392	2.58911	2.74921e-77	6.48658e-76
POPTR_0001s06580	11.2533	48.1667	-1.65745	3.39627e-77	8.00001e-76
POPTR_0005s21160	12.9927	2.54316	2.78486	3.70008e-77	8.71082e-76
POPTR_0001s27810	39.9286	18.3892	1.55509	4.97415e-77	1.16973e-75
POPTR_0015s08550	14.973	1.70189	3.55672	5.20869e-77	1.22422e-75
POPTR_0003s06140	27.3637	10.3512	1.83649	5.99785e-77	1.40892e-75
POPTR_0011s12870	23.1457	3.24429	3.26255	6.07911e-77	1.42722e-75
POPTR_0004s18690	46.488	15.6282	2.00755	1.01347e-76	2.37415e-75
POPTR_0002s14710	20.2665	5.12534	2.41563	1.4291e-76	3.34044e-75
POPTR_0009s03220	27.9708	9.29449	2.02664	1.46199e-76	3.41545e-75
POPTR_0002s09990	75.0841	31.3037	1.69571	1.51975e-76	3.54845e-75
POPTR_0018s10320	14.6041	2.91719	2.75578	3.48382e-76	8.12543e-75
POPTR_0009s11070	18.8989	4.34585	2.56039	3.53663e-76	8.24409e-75
POPTR_0010s18980	4.29851	31.8231	-2.44818	3.69652e-76	8.61209e-75
POPTR_0006s12230	45.679	21.2839	1.53412	4.49512e-76	1.04669e-74
Novel00273	18.9174	5.72845	2.15316	4.78803e-76	1.11429e-74
POPTR_0001s24890	20.4946	5.37441	2.36207	5.93227e-76	1.37983e-74
POPTR_0002s07710	48.8951	16.9052	1.96444	6.29192e-76	1.46189e-74
POPTR_0003s21370	9.24887	0.918129	3.75683	7.70242e-76	1.78863e-74
POPTR_0017s11920	6.35231	31.8261	-1.8877	1.46685e-75	3.39886e-74
POPTR_2017s00200	12.4322	2.29623	2.87164	2.34339e-75	5.42108e-74
POPTR_0012s13870	13.9411	1.41381	3.72331	2.41822e-75	5.58812e-74
POPTR_0010s23040	12.461	2.33193	2.84856	3.18183e-75	7.34873e-74
POPTR_0012s01570	8.83519	0.918129	3.69018	4.42416e-75	1.02014e-73
POPTR_0005s12600	14.4679	2.16582	3.17822	5.94084e-75	1.36765e-73
POPTR_0010s23230	14.0267	2.78314	2.76863	6.43173e-75	1.47985e-73
POPTR_0013s15080	29.4094	125.304	-1.65335	7.34321e-75	1.68775e-73
POPTR_0008s09970	16.9411	65.7398	-1.51782	1.15351e-74	2.64977e-73
POPTR_0012s01170	8.27355	38.0555	-1.76271	1.27956e-74	2.93616e-73
POPTR_0001s33560	56.0534	24.5467	1.6256	1.64998e-74	3.78412e-73
POPTR_0009s13590	6.4358	34.6038	-1.98459	2.05036e-74	4.69983e-73
POPTR_0001s03640	31.1606	14.6577	1.52424	2.57464e-74	5.89525e-73
POPTR_0015s00360	16.1585	4.70502	2.21312	3.11781e-74	7.13131e-73
POPTR_0009s13450	7.23473	0.207592	5.49401	3.77898e-74	8.63433e-73
POPTR_0015s06430	53.7609	22.3492	1.69688	4.09003e-74	9.34004e-73
POPTR_0008s12210	2.88534	24.1325	-2.62445	4.14589e-74	9.46252e-73
POPTR_0012s13420	9.92552	0.22181	5.82683	4.50246e-74	1.02709e-72
POPTR_0015s06800	10.4272	51.9486	-1.88096	4.52713e-74	1.03216e-72
POPTR_0018s03960	10.3307	1.5052	3.21327	4.91724e-74	1.12051e-72
POPTR_0001s32810	49.0264	20.7574	1.67261	5.75405e-74	1.31049e-72
POPTR_0004s05790	26.9879	8.73222	2.06464	5.9352e-74	1.35103e-72
POPTR_0005s16120	16.2306	4.41181	2.31568	6.44628e-74	1.46658e-72
POPTR_0011s14280	10.9062	0.313205	5.51297	6.96578e-74	1.58393e-72
POPTR_0005s27210	72.3803	30.5126	1.68255	8.47518e-74	1.92202e-72
POPTR_0001s12190	12.737	1.79147	3.25724	9.24975e-74	2.09656e-72
POPTR_0003s14570	6.30538	0.021486	8.16628	1.00318e-73	2.2726e-72
POPTR_0005s05350	38.1327	17.7843	1.53605	1.24867e-73	2.82424e-72
POPTR_0009s06070	189.214	82.3116	1.63252	1.43307e-73	3.23789e-72
POPTR_0002s23760	32.7919	14.1299	1.65389	2.25939e-73	5.09139e-72
POPTR_0001s01210	15.5058	3.36263	2.63138	2.77913e-73	6.25927e-72
POPTR_0003s07340	7.74762	0.663931	3.95799	3.37574e-73	7.59097e-72
POPTR_0004s24130	25.375	9.53501	1.84358	3.45799e-73	7.77183e-72
POPTR_0016s13930	12.4269	0.689051	4.59425	5.06969e-73	1.13821e-71
POPTR_0001s41460	10.8617	1.31364	3.4792	7.91805e-73	1.7749e-71
POPTR_0001s23420	30.4679	13.5746	1.59993	8.08615e-73	1.81163e-71
POPTR_0006s03680	36.7148	15.7332	1.65775	9.71437e-73	2.17527e-71
POPTR_0009s01430	39.8852	16.7381	1.68428	2.24509e-72	5.01149e-71
POPTR_0005s17530	34.1936	14.7721	1.64514	2.90013e-72	6.47028e-71
POPTR_0007s04840	46.8508	21.2495	1.57973	3.23122e-72	7.19766e-71
POPTR_0019s12120	33.2291	14.425	1.63819	1.00099e-71	2.21931e-70
POPTR_0009s04020	20.7653	2.68661	3.3841	1.71349e-71	3.79309e-70
POPTR_0009s10120	20.2344	4.43266	2.6182	1.89363e-71	4.18967e-70
POPTR_0002s19250	7.48979	0.486591	4.31919	2.00824e-71	4.43634e-70
POPTR_0018s03050	9.44129	41.925	-1.71133	2.12404e-71	4.68729e-70
POPTR_0014s12700	28.4825	9.23571	2.05578	6.90257e-71	1.51697e-69
POPTR_0002s15560	20.2001	4.39909	2.632	8.80245e-71	1.93251e-69
POPTR_0006s18820	0.0644581	8.20565	-6.49641	1.40384e-70	3.07411e-69
POPTR_0018s14020	7.34366	34.619	-1.80171	2.14254e-70	4.67967e-69
POPTR_0014s08320	22.9647	7.28239	2.09595	2.86663e-70	6.24521e-69
POPTR_0002s20150	15.0301	4.18241	2.2766	3.73628e-70	8.1108e-69
POPTR_0012s05200	49.904	22.7932	1.56875	3.74422e-70	8.12391e-69
POPTR_0008s15600	15.0356	66.8988	-1.71355	4.12472e-70	8.94494e-69
POPTR_0010s13540	3.49027	24.3613	-2.3662	4.38811e-70	9.51128e-69
POPTR_0014s15460	16.725	2.70201	3.04837	5.35356e-70	1.15921e-68
POPTR_0005s21940	9.57052	1.30306	3.31344	5.38048e-70	1.16445e-68
POPTR_0006s05080	6.46092	34.2204	-1.96473	7.12964e-70	1.54144e-68
POPTR_0004s18570	59.0723	20.5931	1.95559	9.75135e-70	2.10612e-68
POPTR_0005s14640	51.3787	218.583	-1.65438	1.10118e-69	2.37715e-68
POPTR_0017s09360	12.5572	2.13856	2.97944	1.25492e-69	2.70494e-68
POPTR_0019s13140	29.1597	12.8568	1.61564	4.4238e-69	9.48737e-68
POPTR_0006s04440	17.0149	4.53677	2.33927	4.52462e-69	9.69871e-68
POPTR_0005s20130	18.7703	4.64206	2.4469	6.74703e-69	1.4448e-67
POPTR_0001s04420	7.54185	32.8251	-1.6842	1.06942e-68	2.2866e-67
POPTR_0005s24690	17.73	4.01116	2.5853	1.23178e-68	2.62978e-67
POPTR_0013s00710	49.8254	20.0157	1.75347	1.35187e-68	2.88329e-67
POPTR_0014s11230	8.21754	0.56922	4.28395	1.40537e-68	2.9959e-67
POPTR_0006s13910	26.6526	10.6538	1.75552	1.46048e-68	3.11182e-67
POPTR_0001s35810	3.21458	24.8452	-2.5084	1.59819e-68	3.40354e-67
POPTR_0009s11100	11.4866	1.23679	3.65342	1.93444e-68	4.11552e-67
POPTR_0015s12000	26.9492	11.8286	1.62664	2.62808e-68	5.57732e-67
POPTR_0006s08380	23.4303	6.56309	2.27246	3.23498e-68	6.85164e-67
POPTR_0008s09950	20.9443	5.90183	2.25698	4.34392e-68	9.17756e-67
POPTR_0009s10560	1.67795	16.5336	-2.85949	5.37688e-68	1.13487e-66
POPTR_0014s11070	2.65808	21.9495	-2.59787	6.18627e-68	1.30441e-66
POPTR_0001s18230	9.71184	1.04341	3.64893	1.01742e-67	2.14211e-66
POPTR_0009s06810	5.02145	0.062641	6.57304	1.42834e-67	2.99839e-66
POPTR_0001s14910	13.6714	1.89345	3.2793	1.80063e-67	3.77063e-66
POPTR_0009s08020	21.0711	8.32249	1.7789	1.99003e-67	4.1652e-66
POPTR_0004s12420	27.9647	12.3073	1.61758	2.78511e-67	5.82074e-66
POPTR_0001s23530	14.3819	2.82793	2.7819	3.04989e-67	6.36787e-66
POPTR_0012s11930	8.17916	38.5127	-1.79816	3.54076e-67	7.38554e-66
POPTR_0010s13560	6.54205	32.6166	-1.8784	5.60651e-67	1.16773e-65
POPTR_0007s14990	8.14977	0.934164	3.54417	8.04658e-67	1.67268e-65
POPTR_0004s15540	21.3365	7.34899	1.97816	8.73797e-67	1.81463e-65
POPTR_0008s12260	11.8706	1.96122	3.01908	2.21301e-66	4.57131e-65
POPTR_0018s03620	11.0726	2.03113	2.87137	2.48921e-66	5.13687e-65
POPTR_0001s27450	31.4004	13.663	1.63893	3.89939e-66	8.03142e-65
POPTR_0010s18010	26.2198	9.79316	1.85579	4.08966e-66	8.41925e-65
POPTR_0011s04710	56.0019	18.3659	2.03923	9.83233e-66	2.01636e-64
POPTR_0018s08150	2.52917	18.7741	-2.44401	1.48232e-65	3.03548e-64
POPTR_0138s00200	8.3858	0.935981	3.58443	1.93287e-65	3.94864e-64
POPTR_0004s08750	17.267	4.5171	2.36647	2.04737e-65	4.17854e-64
POPTR_0003s13000	63.6706	29.4288	1.54623	3.20967e-65	6.5413e-64
POPTR_0010s11090	14.2988	55.2775	-1.51401	3.5025e-65	7.13468e-64
POPTR_0001s15850	10.9032	48.4162	-1.71536	3.90524e-65	7.95129e-64
POPTR_0001s10490	26.0879	5.65704	2.63352	4.31985e-65	8.78705e-64
POPTR_0010s08590	12.622	2.79886	2.59815	4.37329e-65	8.89151e-64
Novel00224	23.3545	5.41524	2.53375	4.42275e-65	8.9878e-64
POPTR_0012s14060	11.686	1.53727	3.34804	4.77756e-65	9.70421e-64
POPTR_0008s03540	28.4828	12.4758	1.62409	5.36665e-65	1.08852e-63
POPTR_1996s00200	16.4654	4.61363	2.26721	7.54992e-65	1.52772e-63
POPTR_0001s23800	7.56152	0.6836	3.87587	8.02734e-65	1.62356e-63
POPTR_0009s10950	9.29516	1.47281	3.07884	8.57769e-65	1.73322e-63
POPTR_0013s14490	5.07864	34.0335	-2.30399	8.9588e-65	1.80766e-63
POPTR_0030s00550	21.003	7.87246	1.84831	9.01008e-65	1.81715e-63
POPTR_0001s20600	23.2262	7.89181	1.98699	1.48019e-64	2.97959e-63
POPTR_0005s12120	24.0427	9.64276	1.75147	1.49185e-64	3.00165e-63
POPTR_0005s00850	6.82981	0.391881	4.5173	2.11919e-64	4.25985e-63
POPTR_0007s13610	7.11726	38.6651	-2.00135	2.94469e-64	5.9053e-63
POPTR_0001s04330	40.4105	16.5191	1.72315	3.50266e-64	7.01767e-63
POPTR_0017s04850	33.3693	15.5047	1.54278	4.35061e-64	8.7002e-63
POPTR_0002s03240	24.6122	9.82523	1.75821	5.41339e-64	1.08204e-62
POPTR_0013s13920	16.4033	4.11795	2.42284	7.4538e-64	1.48919e-62
POPTR_0001s24950	8.38216	0.876974	3.68106	1.21002e-63	2.41296e-62
POPTR_0013s11330	3.01276	20.361	-2.32528	1.27872e-63	2.54757e-62
POPTR_0002s03350	7.49161	35.3651	-1.80352	1.63938e-63	3.26308e-62
POPTR_0015s02540	16.761	68.7566	-1.59549	1.88609e-63	3.75237e-62
POPTR_0005s08960	22.7447	7.29266	2.07518	1.96788e-63	3.91327e-62
POPTR_0001s05370	36.2924	15.4508	1.67321	2.31131e-63	4.59193e-62
POPTR_0009s03970	44.8628	15.9692	1.91981	3.84906e-63	7.63278e-62
POPTR_0006s14730	7.8496	33.4381	-1.65516	3.9551e-63	7.83941e-62
POPTR_0003s07760	3.35227	20.1183	-2.14471	5.73968e-63	1.13502e-61
POPTR_0005s26810	2.70469	19.0534	-2.3727	5.76753e-63	1.14e-61
POPTR_0016s05270	12.3615	1.56784	3.40629	5.77731e-63	1.14141e-61
POPTR_0016s00610	8.99222	0.914495	3.7145	8.70451e-63	1.71734e-61
POPTR_0001s07340	32.0427	13.3822	1.69578	1.34123e-62	2.64127e-61
POPTR_0015s01210	4.36083	26.492	-2.15845	1.38607e-62	2.72705e-61
POPTR_0003s08340	14.2845	3.93943	2.29833	1.56536e-62	3.07412e-61
POPTR_0006s23620	26.4732	11.6127	1.62075	2.89695e-62	5.67346e-61
POPTR_0006s11680	151.556	42.1441	2.27799	2.97306e-62	5.81985e-61
POPTR_0017s04910	10.7997	1.62685	3.15777	3.0072e-62	5.88129e-61
POPTR_0012s03960	7.14997	0.46179	4.36867	3.1089e-62	6.0774e-61
POPTR_0011s12950	21.1403	7.75445	1.88108	4.13363e-62	8.06577e-61
POPTR_0017s01500	37.091	17.5028	1.51627	4.25994e-62	8.30845e-61
POPTR_0016s00590	9.93547	40.6582	-1.59779	5.91443e-62	1.15195e-60
POPTR_0013s15440	3.1916	21.6217	-2.32543	6.55763e-62	1.27664e-60
POPTR_0004s10610	9.54872	1.68222	2.92952	8.09751e-62	1.57355e-60
POPTR_0014s06880	2.09677	19.399	-2.77224	8.16436e-62	1.58582e-60
POPTR_0005s09980	6.62735	29.6038	-1.71709	9.66201e-62	1.87501e-60
POPTR_0014s07450	5.25748	26.1425	-1.87509	1.58746e-61	3.07224e-60
POPTR_0001s06430	24.7919	11.7187	1.5156	1.7491e-61	3.38352e-60
POPTR_0005s24320	3.37257	29.3746	-2.68966	2.32502e-61	4.49149e-60
POPTR_0001s01310	29.5423	13.9136	1.52367	2.64755e-61	5.1053e-60
POPTR_0006s24010	8.83337	1.35843	3.13196	2.87273e-61	5.53451e-60
POPTR_0013s03080	4.21652	23.1281	-2.01986	2.99466e-61	5.76682e-60
POPTR_3119s00200	10.4611	2.36764	2.57156	3.08556e-61	5.93918e-60
POPTR_0011s00420	17.3236	6.00595	1.95842	4.17479e-61	8.02489e-60
POPTR_0005s18660	6.65429	0.449071	4.27037	5.44044e-61	1.0453e-59
POPTR_0002s07180	17.5911	4.99525	2.2551	5.97986e-61	1.14843e-59
POPTR_0016s01070	10.0801	2.23904	2.60751	6.71828e-61	1.2885e-59
POPTR_0015s03840	16.5864	5.75934	1.96352	7.13761e-61	1.36831e-59
POPTR_0015s07070	8.34496	1.00407	3.48163	8.30676e-61	1.59029e-59
POPTR_0006s29220	16.0675	4.79824	2.18014	1.03109e-60	1.9731e-59
POPTR_0011s16420	24.2091	8.86295	1.88622	2.61303e-60	4.9824e-59
POPTR_0008s15740	4.78906	0.084127	6.1364	2.62573e-60	5.00437e-59
POPTR_0002s26100	30.1807	12.8535	1.66428	3.27888e-60	6.24364e-59
POPTR_0011s15390	11.5136	46.7946	-1.58554	3.39384e-60	6.45678e-59
POPTR_0014s18480	14.2981	4.29861	2.16325	3.78978e-60	7.1972e-59
POPTR_0017s00960	5.86026	0.479642	4.0243	6.81912e-60	1.29157e-58
POPTR_0009s08890	0.608239	10.1121	-3.60637	7.83976e-60	1.48423e-58
POPTR_0008s07440	29.3982	13.9532	1.51361	8.4477e-60	1.59861e-58
POPTR_0006s09960	5.16458	26.4626	-1.91969	9.81504e-60	1.85654e-58
POPTR_0008s16750	2.99128	19.1657	-2.24755	1.00179e-59	1.89408e-58
POPTR_0010s12080	4.04827	24.4361	-2.15384	1.18229e-59	2.23435e-58
POPTR_0008s19630	36.0488	13.9411	1.80269	1.77386e-59	3.3464e-58
POPTR_0011s11670	6.00885	0.560135	3.83156	2.07292e-59	3.90712e-58
POPTR_0014s07180	12.3572	2.89389	2.52365	2.27354e-59	4.27957e-58
POPTR_0005s11100	13.275	2.89025	2.62609	2.66856e-59	5.01429e-58
POPTR_0008s09020	36.8921	16.5845	1.59256	2.74388e-59	5.15355e-58
POPTR_0009s03320	258.946	121.623	1.52595	3.35371e-59	6.29336e-58
POPTR_0002s00430	54.3425	25.6149	1.51659	3.39669e-59	6.37122e-58
POPTR_0018s12770	14.1251	4.10523	2.20948	3.6306e-59	6.80697e-58
POPTR_0005s00900	29.595	10.3369	1.95203	5.46081e-59	1.02204e-57
POPTR_0002s04900	7.93159	1.08457	3.2973	1.19022e-58	2.22371e-57
POPTR_0010s10770	22.5118	9.76804	1.63963	1.51855e-58	2.83341e-57
POPTR_0001s24150	29.2504	13.2872	1.57697	1.52992e-58	2.85338e-57
POPTR_0002s24440	20.9376	7.11627	1.99649	1.71517e-58	3.19468e-57
POPTR_0003s15690	4.75335	0.021486	7.75832	1.82955e-58	3.40624e-57
POPTR_0010s06970	9.74241	1.83444	2.84029	1.91547e-58	3.5631e-57
POPTR_0002s18630	17.8208	5.95058	2.01441	3.0385e-58	5.64472e-57
POPTR_0008s15670	10.1963	2.14765	2.67808	3.77187e-58	7.00103e-57
POPTR_0015s12020	27.2049	12.7703	1.53164	3.8675e-58	7.17541e-57
POPTR_0002s16800	10.3579	1.17564	3.55695	4.39258e-58	8.14604e-57
POPTR_0005s26040	1.73877	18.4782	-2.96644	4.6334e-58	8.58891e-57
POPTR_0018s10480	27.2503	121.073	-1.7138	7.84337e-58	1.447e-56
POPTR_0001s23050	18.9672	2.65423	3.26314	8.81295e-58	1.62517e-56
POPTR_0008s07340	1.95545	21.8164	-3.03931	8.91919e-58	1.64405e-56
POPTR_0009s04030	5.95284	0.160986	5.52123	9.1666e-58	1.68893e-56
POPTR_0018s10710	46.3521	9.97564	2.63835	1.01881e-57	1.87552e-56
POPTR_0001s38210	4.28611	23.8008	-2.03416	1.26017e-57	2.31684e-56
POPTR_0005s26760	6.33777	0.529563	3.9651	1.28878e-57	2.36841e-56
POPTR_0002s08610	17.2489	5.70001	2.0307	1.44144e-57	2.64781e-56
POPTR_0008s08790	14.5484	59.0349	-1.58253	1.44999e-57	2.66237e-56
POPTR_0002s08880	9.9545	40.1078	-1.57083	1.54691e-57	2.83911e-56
POPTR_0012s13370	10.3113	2.20484	2.65455	1.6468e-57	3.02115e-56
POPTR_0004s11600	28.8408	12.4776	1.64299	1.7832e-57	3.26996e-56
POPTR_0013s04220	27.4533	12.6991	1.54411	2.32058e-57	4.24626e-56
POPTR_0001s38440	23.6366	9.98322	1.68124	2.44495e-57	4.47193e-56
POPTR_0004s09150	5.46657	25.4265	-1.77602	3.84556e-57	7.02766e-56
POPTR_0002s06220	24.7967	11.3108	1.56682	4.34491e-57	7.93002e-56
POPTR_0009s08990	3.26301	20.5441	-2.2158	4.90415e-57	8.94304e-56
POPTR_0018s13730	18.8275	6.5431	1.95708	5.95899e-57	1.08434e-55
POPTR_0003s17430	3.21277	18.4969	-2.08414	6.76306e-57	1.22908e-55
POPTR_0015s08290	3.0412	23.4598	-2.51039	6.95815e-57	1.26346e-55
POPTR_0019s11350	13.3092	3.29304	2.44856	9.31236e-57	1.69022e-55
POPTR_0006s08440	8.31439	1.24737	3.15926	1.35494e-56	2.45403e-55
POPTR_0004s08890	7.35393	30.3678	-1.6068	3.71064e-56	6.69501e-55
POPTR_0005s20010	30.4542	9.49204	2.11751	6.58928e-56	1.18488e-54
POPTR_0014s09740	32.0356	14.5905	1.5744	6.69107e-56	1.20217e-54
POPTR_0008s14850	7.76334	0.604924	4.09425	9.82216e-56	1.75953e-54
POPTR_0006s12430	5.97978	0.275684	4.85762	9.92465e-56	1.77714e-54
POPTR_0019s04220	26.1525	9.9581	1.82915	1.94654e-55	3.47242e-54
POPTR_0006s07610	3.7853	20.9659	-2.03273	2.09663e-55	3.7339e-54
POPTR_0010s23570	4.45768	25.5188	-2.07677	2.35158e-55	4.1862e-54
POPTR_0017s02620	48.9989	23.0273	1.52189	3.30588e-55	5.86788e-54
POPTR_0001s09260	4.29701	0.101979	5.68671	4.21696e-55	7.47567e-54
POPTR_0005s02010	40.4319	17.9446	1.60557	4.47832e-55	7.93241e-54
POPTR_0002s09050	9.40954	1.95064	2.69716	6.49881e-55	1.14874e-53
POPTR_0013s04080	15.5536	2.21724	3.22703	8.61542e-55	1.52099e-53
POPTR_0012s10320	15.6898	69.4186	-1.70984	8.93371e-55	1.57653e-53
POPTR_0001s31180	3.95869	25.7712	-2.25845	1.00795e-54	1.77652e-53
POPTR_0006s27950	28.5052	12.7972	1.58618	1.01363e-54	1.78579e-53
POPTR_0001s00270	5.5601	0.35436	4.37253	1.25599e-54	2.21094e-53
POPTR_0001s27110	3.81406	23.5981	-2.19027	1.28092e-54	2.25296e-53
POPTR_0007s05020	9.43797	0.9487	3.74583	1.31474e-54	2.30959e-53
POPTR_0016s09150	5.71563	28.616	-1.88482	1.43415e-54	2.51833e-53
POPTR_0009s16510	30.9391	13.0457	1.68228	1.51878e-54	2.66474e-53
POPTR_0014s07790	0.0590069	6.65267	-6.19235	2.24416e-54	3.92775e-53
POPTR_0014s10370	20.3944	8.83538	1.63932	3.01291e-54	5.26672e-53
POPTR_0008s19150	7.2589	32.6183	-1.72914	3.34468e-54	5.84428e-53
POPTR_0002s05300	2.03049	15.6127	-2.50915	3.43472e-54	5.99915e-53
POPTR_0010s16270	10.4705	45.7715	-1.6877	3.50029e-54	6.11117e-53
POPTR_0016s06540	4.3433	0.146768	5.25012	4.15546e-54	7.25206e-53
POPTR_0011s03790	5.83696	0.571037	3.78996	4.54748e-54	7.93297e-53
POPTR_0019s08960	23.6054	10.652	1.58318	4.96009e-54	8.64923e-53
POPTR_0009s10310	1.80291	14.3321	-2.53843	5.38414e-54	9.38098e-53
POPTR_0003s18090	2.87957	23.6211	-2.58398	5.95165e-54	1.03613e-52
POPTR_0001s23950	10.3784	39.9232	-1.50219	6.02666e-54	1.04876e-52
POPTR_0001s12180	11.1171	2.09227	2.84537	7.19702e-54	1.25141e-52
POPTR_0011s02060	19.5356	8.2002	1.68587	8.39288e-54	1.45637e-52
POPTR_0019s01770	11.9139	3.45071	2.22476	8.80215e-54	1.52615e-52
POPTR_0007s06930	22.7333	9.93085	1.63109	1.66053e-53	2.87557e-52
POPTR_0001s10270	15.0068	5.80381	1.80273	2.08941e-53	3.61387e-52
POPTR_0012s00780	27.7622	123.937	-1.72505	2.29106e-53	3.95783e-52
POPTR_0006s14990	27.9117	10.9437	1.78285	2.34892e-53	4.05614e-52
POPTR_0006s10420	6.45674	32.3261	-1.88846	2.458e-53	4.24106e-52
POPTR_0019s15270	22.9199	9.99381	1.63325	2.90959e-53	5.01619e-52
POPTR_0004s06840	14.8428	2.58282	2.96216	3.15248e-53	5.43055e-52
POPTR_0749s00200	6.44915	0.746241	3.52266	3.2017e-53	5.51311e-52
POPTR_0004s15330	4.0752	0.019669	7.53849	3.61029e-53	6.21165e-52
POPTR_0017s00270	8.94988	1.98121	2.60784	4.67019e-53	8.02878e-52
POPTR_0002s01060	32.465	14.1989	1.62878	6.34828e-53	1.08917e-51
POPTR_0015s07270	26.0619	11.6833	1.59133	7.47517e-53	1.28096e-51
POPTR_0004s23550	24.5101	10.0123	1.73298	8.63232e-53	1.47747e-51
POPTR_0001s02240	9.39682	1.91675	2.72666	8.77304e-53	1.50096e-51
POPTR_0030s00500	4.1914	22.7445	-2.00179	8.96355e-53	1.53294e-51
POPTR_0018s10140	4.20198	21.409	-1.90788	9.28701e-53	1.58762e-51
POPTR_0008s19010	2.45989	15.6887	-2.23878	1.04431e-52	1.78454e-51
POPTR_0004s10900	6.57348	0.374029	4.53264	1.05615e-52	1.80404e-51
POPTR_0007s05940	13.0768	4.56371	1.95181	1.09093e-52	1.86271e-51
POPTR_0014s01310	4.55303	0.019669	7.69971	1.29966e-52	2.21821e-51
POPTR_0014s19070	7.42383	30.2546	-1.58862	1.59033e-52	2.71106e-51
POPTR_0001s35470	12.4759	3.76755	2.16515	1.59423e-52	2.71663e-51
POPTR_0004s17890	7.84233	32.4738	-1.61002	2.07063e-52	3.51999e-51
POPTR_0001s34520	16.6481	5.54448	2.01983	2.18484e-52	3.71118e-51
POPTR_0010s08640	8.31589	0.680285	4.05158	2.26193e-52	3.8406e-51
POPTR_0010s10120	13.6723	4.95741	1.89698	2.44059e-52	4.1423e-51
POPTR_0015s00330	12.4489	3.84409	2.1262	2.58798e-52	4.39071e-51
POPTR_0018s12670	25.7557	11.2124	1.63571	2.6821e-52	4.54858e-51
POPTR_0006s13120	5.63632	0.316839	4.56829	3.03632e-52	5.14726e-51
POPTR_0014s05620	3.90332	0.0429721	6.70742	3.44009e-52	5.82942e-51
POPTR_0002s17840	16.0777	5.75389	1.91766	4.64682e-52	7.85867e-51
POPTR_0006s06820	13.8972	4.39182	2.09412	4.89832e-52	8.27744e-51
POPTR_0007s13240	0.84245	10.881	-3.23782	5.111e-52	8.63e-51
POPTR_0015s04920	6.68305	28.2511	-1.64026	5.28501e-52	8.92028e-51
POPTR_0005s17370	9.2089	2.03145	2.61648	5.69132e-52	9.60227e-51
POPTR_0004s01240	3.89455	0.0644581	6.20667	5.82293e-52	9.81655e-51
POPTR_0011s00440	21.0729	9.26873	1.61845	5.8688e-52	9.88997e-51
POPTR_0009s10210	20.9962	5.29873	2.41139	7.39689e-52	1.24405e-50
POPTR_0001s35060	18.9952	7.20008	1.83659	1.47131e-51	2.46577e-50
POPTR_0002s13320	15.2141	5.63619	1.87382	2.1757e-51	3.64197e-50
POPTR_0007s07150	4.88526	23.0682	-1.79724	2.23699e-51	3.74162e-50
POPTR_0005s01470	10.3364	40.2118	-1.52391	2.41437e-51	4.03673e-50
POPTR_0006s03920	7.15542	28.4139	-1.54988	2.47476e-51	4.13608e-50
POPTR_0005s00550	4.23074	22.7187	-1.98443	3.37413e-51	5.63478e-50
POPTR_0014s14280	0.720802	9.91331	-3.32034	3.3933e-51	5.66457e-50
POPTR_0018s00980	15.1675	62.1785	-1.5985	3.77306e-51	6.2936e-50
POPTR_0015s10420	14.1586	4.37942	2.12534	4.28948e-51	7.15221e-50
POPTR_0001s23060	4.05917	0.103796	5.60161	5.76625e-51	9.60703e-50
POPTR_0018s12050	4.72278	29.4172	-2.19991	7.30805e-51	1.21663e-49
POPTR_0001s23770	11.2987	2.8367	2.42774	9.07497e-51	1.50843e-49
POPTR_0011s16050	16.3631	6.76309	1.70794	9.11139e-51	1.51389e-49
POPTR_0012s04740	1.72787	13.978	-2.56486	1.78214e-50	2.95303e-49
POPTR_0013s02970	7.42747	29.8531	-1.56729	1.80531e-50	2.99027e-49
POPTR_0010s18990	1.45069	12.1381	-2.616	1.82495e-50	3.02163e-49
POPTR_0005s27330	25.1508	10.0467	1.75529	2.26258e-50	3.7433e-49
POPTR_0001s32570	5.63696	0.438487	4.09235	2.3509e-50	3.88491e-49
POPTR_0001s17780	5.29318	24.9956	-1.79997	2.6433e-50	4.36473e-49
POPTR_0003s12050	16.8158	5.65041	2.01153	2.65602e-50	4.38403e-49
POPTR_0151s00200	18.2429	7.85856	1.64998	3.90288e-50	6.42716e-49
POPTR_0014s05910	3.71721	19.7594	-1.97147	5.29584e-50	8.7009e-49
POPTR_0010s11990	18.7274	7.48571	1.75237	5.86456e-50	9.63157e-49
POPTR_0009s02920	6.57166	0.186106	5.49358	7.96128e-50	1.306e-48
POPTR_0002s13850	8.71204	34.1811	-1.5339	8.27162e-50	1.35639e-48
POPTR_0010s17650	1.48489	12.4383	-2.63277	8.29473e-50	1.35965e-48
POPTR_0018s10330	8.26115	1.6323	2.77477	9.77629e-50	1.60005e-48
POPTR_0003s12780	6.132	0.792847	3.37463	1.13186e-49	1.84963e-48
POPTR_0016s13080	18.2701	5.55688	2.14812	1.17304e-49	1.91618e-48
POPTR_0019s10710	18.9842	5.78628	2.1471	1.22641e-49	2.0026e-48
POPTR_0014s09750	24.3423	9.53533	1.78944	1.28918e-49	2.10429e-48
POPTR_0008s11780	36.3947	17.3388	1.50295	2.06259e-49	3.35644e-48
POPTR_0002s12390	4.00498	0.041155	6.74652	2.31129e-49	3.75827e-48
POPTR_0005s20590	22.1634	7.94151	1.91988	2.89425e-49	4.6901e-48
POPTR_0002s15060	3.89455	21.1	-2.00099	3.37291e-49	5.45539e-48
POPTR_0004s19050	5.1307	0.307754	4.43216	3.62244e-49	5.85675e-48
POPTR_0008s06280	8.74838	35.4932	-1.58719	3.92954e-49	6.34605e-48
POPTR_0006s14100	6.29843	0.374029	4.46743	5.41157e-49	8.72626e-48
POPTR_0006s03340	8.73289	33.6887	-1.51045	7.37194e-49	1.18739e-47
POPTR_0014s17610	14.3142	4.85938	1.99807	8.01289e-49	1.28965e-47
POPTR_0010s03150	1.02492	11.4179	-3.02777	8.3853e-49	1.34908e-47
POPTR_0012s14310	1.14839	11.7196	-2.90084	9.68381e-49	1.55682e-47
POPTR_0017s12640	22.5097	10.0074	1.60274	1.56819e-48	2.51637e-47
POPTR_0008s11010	19.187	9.13437	1.50468	1.68653e-48	2.70524e-47
POPTR_0003s21480	3.62763	0.019669	7.37341	1.859e-48	2.98076e-47
POPTR_0016s06900	4.50065	0.291719	4.34276	2.89134e-48	4.62213e-47
POPTR_0009s04210	6.12537	0.599473	3.75553	3.81779e-48	6.09403e-47
POPTR_0016s03240	5.90505	24.288	-1.60269	4.18674e-48	6.67795e-47
POPTR_0001s08470	21.5482	8.70646	1.74029	5.14322e-48	8.19131e-47
POPTR_0019s14070	4.40958	0.105613	5.71842	9.03131e-48	1.43301e-46
POPTR_0009s05520	3.96019	23.7304	-2.1356	9.60974e-48	1.52309e-46
POPTR_0014s03360	14.3145	4.10224	2.23859	1.20834e-47	1.91302e-46
POPTR_0007s07090	7.16087	1.51942	2.66339	1.39317e-47	2.204e-46
POPTR_0003s21850	4.41652	21.1953	-1.82319	1.57477e-47	2.48851e-46
POPTR_0009s02310	4.79782	0.456339	3.7983	1.71932e-47	2.71293e-46
POPTR_0002s17000	6.97113	1.28489	2.85939	1.96466e-47	3.09661e-46
POPTR_0015s00270	15.3273	6.56459	1.65756	2.05936e-47	3.24467e-46
POPTR_0006s03480	4.49947	24.1019	-1.98666	2.20194e-47	3.46804e-46
POPTR_0012s00890	14.7959	5.37409	1.88956	2.89579e-47	4.55411e-46
POPTR_0011s13710	8.68992	2.04385	2.52094	5.01451e-47	7.87744e-46
POPTR_0011s11370	6.35049	0.984404	3.11894	5.07322e-47	7.96673e-46
POPTR_0013s01370	12.2906	3.36444	2.29976	5.98535e-47	9.38872e-46
POPTR_0001s42890	9.59746	2.52713	2.36144	6.08991e-47	9.5457e-46
POPTR_0016s08170	17.8062	7.38587	1.70184	6.84235e-47	1.07172e-45
POPTR_0005s10200	0.935662	13.2021	-3.38286	6.87108e-47	1.07583e-45
POPTR_0014s00850	21.081	9.06264	1.65273	7.51022e-47	1.17461e-45
POPTR_0004s06930	10.3016	2.7329	2.35062	9.54007e-47	1.48989e-45
POPTR_0009s07720	12.1605	3.35023	2.29397	9.56259e-47	1.49286e-45
POPTR_0011s15130	29.7145	12.1057	1.7288	1.01923e-46	1.59e-45
POPTR_0011s05740	13.4282	3.40923	2.41181	1.15048e-46	1.7941e-45
POPTR_1033s00200	7.21474	0.978953	3.30934	1.20648e-46	1.88005e-45
POPTR_0007s02450	9.34177	2.18367	2.53835	1.59515e-46	2.483e-45
POPTR_0012s04400	16.6082	7.38405	1.60188	2.29281e-46	3.56117e-45
POPTR_0001s02020	7.88349	1.62321	2.70546	2.7744e-46	4.30603e-45
POPTR_0004s01350	5.15881	22.6455	-1.69277	3.03511e-46	4.70895e-45
POPTR_0006s03300	70.8371	29.0988	1.72578	3.16559e-46	4.90782e-45
POPTR_0011s02040	3.53292	0.0429721	6.56384	3.37003e-46	5.22097e-45
POPTR_0015s06470	16.8509	7.27844	1.64372	3.71325e-46	5.74227e-45
POPTR_0004s03900	7.40962	1.39082	2.85386	4.67133e-46	7.20818e-45
POPTR_0003s15830	6.19068	30.3427	-1.85466	5.31516e-46	8.18981e-45
POPTR_0013s11280	16.6542	7.64188	1.55789	6.01148e-46	9.25938e-45
POPTR_0007s12090	2.71377	15.7561	-2.10053	7.15452e-46	1.10001e-44
POPTR_0006s11320	13.8209	5.444	1.77534	8.14723e-46	1.25174e-44
POPTR_0008s11900	5.42359	22.8884	-1.6377	8.27961e-46	1.27162e-44
POPTR_0015s11130	9.07271	1.86865	2.71682	1.04771e-45	1.60622e-44
POPTR_0010s23100	17.2464	7.61195	1.61984	1.24759e-45	1.91128e-44
POPTR_0010s21210	9.2168	1.30488	3.25565	1.64231e-45	2.51508e-44
POPTR_0001s13610	21.5122	6.20146	2.22653	1.64373e-45	2.51636e-44
POPTR_0018s09830	18.4221	6.6811	1.89638	1.64821e-45	2.5223e-44
POPTR_0009s07540	23.9727	8.71555	1.89025	1.99042e-45	3.04055e-44
POPTR_0010s10780	9.43252	2.26384	2.48406	2.47925e-45	3.7724e-44
POPTR_0005s01840	39.1647	156.522	-1.56145	2.72156e-45	4.13963e-44
POPTR_0011s11840	19.2306	7.50965	1.79306	2.74334e-45	4.17127e-44
POPTR_0009s10700	4.51124	0.289902	4.34905	3.49669e-45	5.30728e-44
POPTR_0016s01410	7.23805	1.28339	2.93519	3.86616e-45	5.86389e-44
POPTR_0014s02060	9.14048	1.68222	2.87121	4.01009e-45	6.07786e-44
POPTR_0014s12450	22.1826	9.10411	1.71716	5.11844e-45	7.73024e-44
POPTR_0007s12860	2.92863	16.5427	-2.06242	6.18692e-45	9.32413e-44
POPTR_0005s06220	4.37932	23.6232	-1.99337	6.20872e-45	9.35366e-44
POPTR_0025s00370	9.97331	2.78314	2.27658	7.28738e-45	1.0971e-43
POPTR_0014s08280	3.37375	16.841	-1.88095	7.36592e-45	1.10853e-43
POPTR_0003s08800	3.6691	17.9216	-1.85262	9.07268e-45	1.36202e-43
POPTR_0003s15180	9.14775	1.50884	3.0397	1.43678e-44	2.14937e-43
POPTR_0010s15700	7.05558	27.1142	-1.50758	1.51435e-44	2.26383e-43
POPTR_0001s08560	18.3343	6.12097	2.0176	1.54565e-44	2.3098e-43
POPTR_0008s11570	3.98926	20.7257	-1.93855	2.33277e-44	3.47268e-43
POPTR_0008s20490	7.53672	1.5966	2.67667	4.07541e-44	6.06264e-43
POPTR_0018s11670	4.98179	24.3677	-1.84552	4.12222e-44	6.13013e-43
POPTR_0018s12490	9.10029	2.56465	2.25824	4.92856e-44	7.32157e-43
POPTR_0010s16500	4.48643	0.46179	3.70166	5.34997e-44	7.94483e-43
POPTR_0010s14080	5.91959	23.6886	-1.56367	5.38554e-44	7.99486e-43
POPTR_0002s08730	15.3642	5.54266	1.90228	5.56659e-44	8.26075e-43
POPTR_0011s00400	11.9983	4.28984	1.91686	5.84269e-44	8.66445e-43
POPTR_0019s02440	13.2448	5.35142	1.74505	6.38376e-44	9.46025e-43
POPTR_0015s12150	14.0454	4.73741	2.00364	6.47001e-44	9.58474e-43
POPTR_0019s11140	15.5757	6.60756	1.67384	7.55691e-44	1.11793e-42
POPTR_0008s02330	11.2448	3.6925	2.04818	8.14927e-44	1.20431e-42
POPTR_0012s01260	5.84359	32.4662	-2.03394	9.23379e-44	1.36317e-42
POPTR_0015s13140	4.94609	21.2198	-1.66303	1.10357e-43	1.62636e-42
POPTR_0014s14680	2.75824	25.9462	-2.78436	1.41048e-43	2.0758e-42
POPTR_0010s20810	4.18445	0.166437	5.01552	1.78953e-43	2.63091e-42
POPTR_0013s02810	2.03049	12.714	-2.21164	1.95365e-43	2.86923e-42
POPTR_0001s23000	25.1114	11.2015	1.59581	2.27257e-43	3.33302e-42
POPTR_0008s04030	6.33809	27.7582	-1.69098	2.3454e-43	3.43866e-42
POPTR_0017s07270	9.75545	2.31953	2.50613	2.37222e-43	3.47678e-42
POPTR_0006s04680	10.3751	2.20879	2.66922	2.64212e-43	3.8697e-42
POPTR_0015s00310	12.7552	4.46355	1.94936	3.10748e-43	4.54814e-42
POPTR_0017s00650	8.01209	1.8989	2.5109	4.72131e-43	6.89597e-42
POPTR_0008s23250	10.5462	2.59885	2.46014	6.04899e-43	8.82913e-42
POPTR_0815s00210	16.1123	6.87811	1.66471	6.07681e-43	8.86669e-42
POPTR_0010s10750	4.10577	20.5944	-1.89091	7.25946e-43	1.05778e-41
POPTR_0015s00350	11.2718	3.27518	2.21812	8.62466e-43	1.25542e-41
Novel00262	16.5901	7.33018	1.61107	8.7727e-43	1.27653e-41
POPTR_0009s01710	7.17509	1.76817	2.44911	9.79232e-43	1.42393e-41
POPTR_0005s17230	67.2212	27.7919	1.71496	1.21567e-42	1.76473e-41
POPTR_0003s08660	5.54556	23.5484	-1.64805	1.37985e-42	2.00238e-41
POPTR_0010s19900	9.20195	2.89934	2.10089	1.44858e-42	2.10141e-41
POPTR_0019s12310	7.04981	29.1068	-1.60713	1.47081e-42	2.13292e-41
POPTR_0002s23770	12.7403	4.77344	1.85556	1.554e-42	2.2528e-41
POPTR_0017s04280	5.15582	0.624593	3.4591	1.81026e-42	2.62251e-41
POPTR_0006s01870	0.420316	7.08688	-3.60823	1.81208e-42	2.62425e-41
POPTR_0017s00470	20.1357	8.14119	1.74336	2.00353e-42	2.8966e-41
POPTR_0006s19280	17.4135	7.93029	1.5701	2.0749e-42	2.99876e-41
POPTR_0004s03860	4.5742	0.526248	3.54714	2.45894e-42	3.55138e-41
POPTR_0005s27740	3.22517	0.0804929	5.56915	2.5898e-42	3.73911e-41
POPTR_0001s31740	19.6923	6.86753	1.95574	2.79408e-42	4.03269e-41
POPTR_0001s38120	10.4439	40.5125	-1.51681	2.94763e-42	4.25142e-41
POPTR_0001s03180	10.3682	3.47551	2.00989	3.89981e-42	5.61339e-41
POPTR_0008s09770	1.37383	12.2365	-2.71365	4.52892e-42	6.50794e-41
POPTR_0005s13890	3.80829	17.3046	-1.74147	4.69567e-42	6.74528e-41
POPTR_0002s18660	4.36479	0.41155	3.79645	5.34032e-42	7.66357e-41
POPTR_0004s14310	18.3292	7.69576	1.69042	6.0606e-42	8.68843e-41
POPTR_0002s15640	16.3468	7.53445	1.54971	6.40022e-42	9.17221e-41
POPTR_0011s13660	13.6657	3.77631	2.29184	8.52409e-42	1.21914e-40
POPTR_0006s03290	3.21127	0.021486	7.193	1.18342e-41	1.6903e-40
POPTR_0002s19900	12.5104	4.12886	2.03433	1.56021e-41	2.22696e-40
POPTR_0001s08960	7.34003	29.3631	-1.56455	1.91803e-41	2.73039e-40
POPTR_0002s21960	7.18535	0.971685	3.29719	2.03962e-41	2.90251e-40
POPTR_0009s02510	10.4469	3.29304	2.10153	2.50639e-41	3.56319e-40
POPTR_0019s01730	11.0993	2.69356	2.47305	2.72927e-41	3.87746e-40
POPTR_0001s25700	6.23643	24.1143	-1.51774	3.10224e-41	4.40146e-40
POPTR_0015s04930	4.08065	0.232712	4.53763	3.42513e-41	4.85635e-40
POPTR_0014s11030	6.81046	26.8018	-1.53982	3.53019e-41	5.00198e-40
POPTR_0018s01560	7.12121	28.5401	-1.56076	5.26428e-41	7.43187e-40
POPTR_0007s12050	6.81773	27.3424	-1.56745	5.3376e-41	7.53288e-40
POPTR_0002s14570	5.59548	23.605	-1.64037	6.71267e-41	9.45161e-40
POPTR_0003s14110	4.45436	18.6416	-1.6289	6.72596e-41	9.4672e-40
POPTR_0001s18490	9.02642	2.7686	2.13688	6.8385e-41	9.62242e-40
POPTR_0004s08500	1.69217	19.4616	-3.08115	7.15679e-41	1.0067e-39
POPTR_0011s05880	26.3694	10.6356	1.73749	7.22834e-41	1.01643e-39
POPTR_0007s03830	2.96402	0.019669	7.08282	1.10048e-40	1.53984e-39
POPTR_0466s00210	8.23421	1.96699	2.50064	1.35152e-40	1.88678e-39
POPTR_0006s13020	4.43951	0.24693	4.54088	1.36e-40	1.89799e-39
POPTR_0006s21490	14.7136	6.76673	1.55329	1.36928e-40	1.91031e-39
POPTR_0001s03830	8.65998	33.3053	-1.50441	1.76931e-40	2.46518e-39
POPTR_0015s11890	14.0485	4.78402	1.99421	2.04618e-40	2.8463e-39
POPTR_0013s06210	10.442	3.24311	2.12476	2.92099e-40	4.05128e-39
POPTR_0006s04120	3.23275	0.0608239	5.94088	3.24529e-40	4.49523e-39
POPTR_0004s02530	4.21438	0.415184	3.74865	3.43998e-40	4.7618e-39
POPTR_0005s15520	3.67937	18.7708	-1.90403	3.696e-40	5.11454e-39
POPTR_0008s13040	3.90695	33.8533	-2.67495	3.92825e-40	5.4324e-39
POPTR_0017s02710	9.18591	2.76497	2.16342	4.38203e-40	6.04816e-39
POPTR_0012s02530	1.08756	12.6156	-3.08512	5.88089e-40	8.10118e-39
POPTR_0008s09920	6.61827	26.2901	-1.54847	6.31036e-40	8.68438e-39
POPTR_0005s16490	11.347	1.37778	3.45305	6.60507e-40	9.08704e-39
POPTR_0018s10410	7.45804	29.5181	-1.54546	6.74149e-40	9.27172e-39
POPTR_0011s12820	11.8494	4.43629	1.84542	7.26368e-40	9.98669e-39
POPTR_0002s14620	6.29544	1.16506	2.85807	7.89577e-40	1.08487e-38
POPTR_0003s12930	3.32201	0.168254	4.67971	9.99447e-40	1.37191e-38
POPTR_0005s04010	10.337	1.69131	3.03458	1.58769e-39	2.17029e-38
POPTR_0011s05710	3.09112	16.4123	-1.96467	1.79532e-39	2.45254e-38
POPTR_0007s15000	4.91252	0.434853	3.90221	2.12179e-39	2.89295e-38
POPTR_0016s14130	0.771042	8.62511	-3.03841	2.61024e-39	3.55552e-38
POPTR_0011s10930	22.0426	6.94375	2.09267	2.64963e-39	3.60802e-38
POPTR_0018s02880	4.79601	0.774995	3.05763	3.00474e-39	4.08896e-38
POPTR_0014s05120	10.4662	3.42527	2.04006	3.03019e-39	4.12227e-38
POPTR_0014s08450	16.2009	6.13487	1.83511	4.98891e-39	6.76318e-38
POPTR_0005s16950	3.73356	17.5939	-1.8036	5.4858e-39	7.43443e-38
POPTR_0016s07330	13.3652	4.94169	1.87271	6.20549e-39	8.39908e-38
POPTR_0175s00200	6.67332	0.485093	4.20292	6.9278e-39	9.3589e-38
POPTR_0015s06070	2.90683	16.9745	-2.1024	6.99716e-39	9.4496e-38
POPTR_0010s10730	1.87314	12.333	-2.28306	7.34778e-39	9.91683e-38
POPTR_0006s29250	17.257	8.08005	1.52744	1.04374e-38	1.40645e-37
POPTR_0004s02570	4.0891	0.35436	3.93469	1.1547e-38	1.55498e-37
POPTR_0005s07190	13.2312	4.84452	1.88317	1.41404e-38	1.90302e-37
POPTR_0001s00520	9.72788	3.50245	1.90794	1.45252e-38	1.95418e-37
POPTR_0009s08920	20.821	6.73434	2.05486	1.727e-38	2.31981e-37
POPTR_0014s17950	1.86919	12.2286	-2.26336	1.8206e-38	2.444e-37
POPTR_0010s10520	8.07718	1.65347	2.70595	1.9899e-38	2.66706e-37
POPTR_0013s15050	4.49338	0.479642	3.64412	2.3826e-38	3.18939e-37
POPTR_0011s12920	6.9536	1.69312	2.46958	2.48897e-38	3.32864e-37
POPTR_0014s08330	5.84936	1.03433	2.91469	2.66571e-38	3.56055e-37
POPTR_0007s03520	5.95498	1.23828	2.68202	3.30185e-38	4.40195e-37
POPTR_0014s15240	13.6841	5.57868	1.73275	3.53408e-38	4.71008e-37
POPTR_0005s14440	9.73001	1.87346	2.79205	3.57589e-38	4.76432e-37
POPTR_0002s18320	9.13931	3.03157	2.01949	4.1532e-38	5.52658e-37
POPTR_0009s04100	6.06935	0.953833	3.0923	4.89732e-38	6.50864e-37
POPTR_0016s13650	34.4182	9.28445	2.31059	5.13644e-38	6.81793e-37
POPTR_0002s18680	3.42004	21.2065	-2.19361	5.4175e-38	7.18653e-37
POPTR_0014s00980	11.4318	3.49731	2.14711	6.19568e-38	8.20861e-37
POPTR_0008s09030	15.3158	6.97763	1.56656	6.67231e-38	8.83186e-37
POPTR_0006s28830	4.33603	0.545917	3.41723	7.18115e-38	9.49654e-37
POPTR_0001s04070	15.8544	7.28207	1.55811	1.0115e-37	1.33309e-36
POPTR_0001s14680	5.574	1.00407	2.90119	1.05726e-37	1.39296e-36
POPTR_0007s07110	7.15029	1.60718	2.58143	1.09713e-37	1.44504e-36
POPTR_0010s13230	1.34871	10.6308	-2.52955	1.26383e-37	1.66255e-36
POPTR_0002s07990	10.5906	3.77086	1.92168	1.38368e-37	1.81741e-36
POPTR_0001s09850	19.0859	8.27706	1.63928	1.61e-37	2.11208e-36
POPTR_0004s09800	11.726	4.6318	1.7743	1.86998e-37	2.44861e-36
POPTR_0010s25680	3.05905	14.4104	-1.80025	2.27899e-37	2.97961e-36
POPTR_0010s20290	5.93563	1.13449	2.79978	2.35943e-37	3.08288e-36
POPTR_0002s06820	5.7725	25.4347	-1.6953	2.5387e-37	3.31508e-36
POPTR_0002s19350	3.46119	0.019669	7.31085	2.57028e-37	3.35529e-36
POPTR_0001s35000	12.8139	5.41225	1.67936	2.99469e-37	3.90574e-36
POPTR_0008s17930	5.35219	0.399149	4.16978	3.26019e-37	4.24811e-36
POPTR_0005s07350	22.9125	10.2933	1.58692	3.31714e-37	4.321e-36
POPTR_0011s04450	9.74541	3.49004	1.91991	3.6519e-37	4.75562e-36
POPTR_0006s23480	7.32699	2.04203	2.27423	3.92619e-37	5.105e-36
POPTR_0010s07210	15.2599	6.7973	1.60098	4.32714e-37	5.62291e-36
POPTR_0008s02440	2.98005	0.105613	5.16088	4.75989e-37	6.18148e-36
POPTR_0007s14200	6.13777	27.001	-1.69941	5.1576e-37	6.69186e-36
POPTR_0008s06860	7.87558	1.46223	2.8628	5.57438e-37	7.22821e-36
POPTR_0014s10100	13.4208	4.62817	1.96858	7.92005e-37	1.02418e-35
POPTR_0001s33540	14.1692	6.51285	1.55799	8.38829e-37	1.0844e-35
POPTR_0008s12320	4.79601	18.5269	-1.512	8.48209e-37	1.09619e-35
POPTR_0018s06020	3.42399	15.6596	-1.75633	8.80453e-37	1.13752e-35
POPTR_0019s04920	4.94822	0.875157	2.92114	1.00447e-36	1.29656e-35
POPTR_0001s21940	3.03211	15.4054	-1.90924	1.05867e-36	1.36529e-35
POPTR_0001s31250	7.00683	1.80024	2.38371	1.2396e-36	1.59718e-35
POPTR_0001s16810	10.2269	3.52211	1.96992	2.15444e-36	2.7692e-35
POPTR_0013s03620	3.04269	0.019669	7.12407	3.28568e-36	4.21308e-35
POPTR_0004s15590	3.15889	0.021486	7.1665	3.74059e-36	4.79351e-35
POPTR_0006s04050	4.30728	0.305937	4.18162	4.26351e-36	5.45543e-35
POPTR_0004s00410	3.60101	0.357994	3.74819	4.77723e-36	6.11092e-35
POPTR_0001s10750	5.99218	0.737155	3.42022	6.43017e-36	8.19828e-35
POPTR_0011s04440	4.86591	0.741108	3.15671	7.15085e-36	9.10622e-35
[truncated: 1,573 more rows]

## Sheet: OX vs WT
Gene_id	readcount_OX	readcount_WT	log2(Ratio)	p.value	q.value
POPTR_0004s08340	19.8199	274.126	-3.44656	0	0
POPTR_0006s01650	25.8558	244.076	-2.8989	0	0
POPTR_0006s14720	16.7988	158.205	-2.89335	0	0
POPTR_0008s16100	29.2408	274.096	-2.88676	0	0
POPTR_0008s20710	19.582	215.08	-3.11551	0	0
POPTR_0012s14560	135.53	1533.96	-3.1605	0	0
POPTR_0001s35960	6.13031	168.93	-4.43832	0	0
POPTR_0001s45960	108.575	2079.36	-3.91883	0	0
POPTR_0004s22210	2.10515	84.3555	-4.96347	0	0
POPTR_0006s00790	9.16946	218.783	-4.23682	0	0
POPTR_0008s03240	2.85631	149.548	-5.36139	0	0
POPTR_0008s15120	1.58469	106.153	-5.71907	0	0
POPTR_0010s21000	6.92372	211.075	-4.59219	0	0
POPTR_0014s04770	0.301952	56.3817	-7.17545	0	0
POPTR_0008s19040	26.6367	357.734	-3.40805	0	0
POPTR_0018s10490	16.725	621.443	-4.87409	0	0
POPTR_0003s06210	8.60568	137.632	-3.65252	0	0
POPTR_0003s08830	15.1477	147.156	-2.93966	0	0
POPTR_0006s19310	45.5937	466.297	-3.01439	0	0
POPTR_0003s13940	13.4098	200.806	-3.55888	0	0
POPTR_0007s13930	8.50213	154.026	-3.83984	0	0
POPTR_0001s05570	6.52276	143.997	-4.12192	0	0
POPTR_0005s11860	15.8911	277.61	-3.78401	0	0
POPTR_0006s14340	38.7987	556.399	-3.50029	0	0
POPTR_0002s09220	232.253	34.8611	3.0753	0	0
POPTR_0003s10860	1951.58	150.223	4.03886	0	0
POPTR_0004s01720	117.774	6.00357	4.64386	0	0
POPTR_0004s24370	405.822	43.1237	3.57357	0	0
POPTR_0005s21690	176.731	3.24829	6.1073	0	0
POPTR_0006s23080	68.2643	3.5046	4.62562	0	0
POPTR_0006s24030	1759.84	86.9784	4.67893	0	0
POPTR_0006s26640	968.708	65.9678	4.21705	0	0
POPTR_0007s11780	102.544	4.54437	4.82725	0	0
POPTR_0008s06260	3939.96	295.82	4.07511	0	0
POPTR_0009s06740	388.202	44.0331	3.48056	0	0
POPTR_0009s06770	129.324	10.7457	3.9298	0	0
POPTR_0013s09600	553.158	10.9842	5.99392	0	0
POPTR_0018s03670	178.494	14.7147	3.94351	0	0
POPTR_0001s03410	3940.15	173.823	4.84204	0	0
POPTR_0001s03420	1068.74	10.5654	6.99658	0	0
POPTR_0001s09270	592.396	87.8954	3.0924	0	0
POPTR_0001s11010	1694.53	163.108	3.71828	0	0
POPTR_0001s12560	185.272	13.0577	4.16595	0	0
POPTR_0001s15390	191.005	16.7585	3.85348	0	0
POPTR_0001s18240	760.597	107.854	3.1571	0	0
POPTR_0001s24560	636.97	25.483	4.98233	0	0
POPTR_0001s26180	704.623	7.89872	6.8202	0	0
POPTR_0001s30260	771.527	102.465	3.25122	0	0
POPTR_0001s31040	613.897	54.1308	3.84309	0	0
POPTR_0001s31120	525.378	44.0362	3.91496	0	0
POPTR_0001s31800	399.481	60.8753	3.05335	0	0
POPTR_0001s33050	76.9698	3.49165	4.79347	0	0
POPTR_0001s35660	233.836	37.1701	2.99298	0	0
POPTR_0001s35990	876.155	24.5779	5.49451	0	0
POPTR_0001s41300	181.809	15.6906	3.87547	0	0
POPTR_0002s06620	256.315	32.996	3.297	0	0
POPTR_0002s19910	414.168	38.9584	3.74909	0	0
POPTR_0003s14360	1162.36	153.308	3.26434	0	0
POPTR_0003s15190	431.962	40.4898	3.75186	0	0
POPTR_0003s16590	1919.62	25.9496	6.54873	0	0
POPTR_0003s18140	123.228	6.81709	4.51354	0	0
POPTR_0004s01190	235.305	25.8966	3.5252	0	0
POPTR_0004s02080	3266	313.013	3.72305	0	0
POPTR_0004s07190	956.922	50.8856	4.57217	0	0
POPTR_0004s14280	415.126	37.1266	3.8252	0	0
POPTR_0004s14290	881.651	87.9091	3.66618	0	0
POPTR_0004s15320	156.905	2.49268	6.32218	0	0
POPTR_0004s16350	266.932	36.1746	3.22014	0	0
POPTR_0004s19840	765.54	10.2445	6.56319	0	0
POPTR_0004s19860	99.1599	0.422134	8.1586	0	0
POPTR_0004s19890	417.896	3.4987	7.22622	0	0
POPTR_0004s21230	146.294	13.373	3.79036	0	0
POPTR_0004s22120	184.841	7.94474	4.87666	0	0
POPTR_0004s24120	194.694	14.6736	4.06781	0	0
POPTR_0005s12310	72.0834	0.782679	6.84685	0	0
POPTR_0005s20710	246.978	51.2746	2.60851	0	0
POPTR_0005s25650	585.262	59.2391	3.64332	0	0
POPTR_0005s27930	1121.65	177.952	2.99646	0	0
POPTR_0006s02240	735.398	70.079	3.7307	0	0
POPTR_0006s09650	533.246	79.159	3.09256	0	0
POPTR_0006s10240	174.23	6.67167	5.04575	0	0
POPTR_0006s13160	2029.41	29.7985	6.42771	0	0
POPTR_0007s02460	1183.31	167.854	3.15756	0	0
POPTR_0007s13320	144.413	18.5724	3.29904	0	0
POPTR_0008s03170	434.296	48.4552	3.50258	0	0
POPTR_0008s05410	2382.74	155.722	4.27513	0	0
POPTR_0008s10360	239.86	11.8689	4.67626	0	0
POPTR_0008s10890	82.9186	2.26421	5.5235	0	0
POPTR_0008s13700	48.3651	1.09092	5.8158	0	0
POPTR_0009s03280	169.801	10.9286	4.29166	0	0
POPTR_0009s05440	1667.41	25.5264	6.36806	0	0
POPTR_0009s09010	543.123	106.326	2.69176	0	0
POPTR_0009s11060	284.171	6.76517	5.72745	0	0
POPTR_0009s12070	349.586	34.6063	3.6735	0	0
POPTR_0009s15010	564.303	6.35899	6.80756	0	0
POPTR_0009s15020	829.474	11.2958	6.53384	0	0
POPTR_0010s08500	187.102	22.237	3.4101	0	0
POPTR_0010s12370	132.891	3.37736	5.64334	0	0
POPTR_0010s16160	503.857	39.0018	4.03217	0	0
POPTR_0010s16320	175.729	31.7448	2.80668	0	0
POPTR_0010s18260	573.862	15.6776	5.53399	0	0
POPTR_0010s18970	113.754	7.27335	4.30282	0	0
POPTR_0010s20300	3082.47	54.6625	6.15606	0	0
POPTR_0012s02470	1563.02	20.9671	6.5647	0	0
POPTR_0012s02930	449.29	2.20929	8.00987	0	0
POPTR_0012s10640	138.089	7.58604	4.52446	0	0
POPTR_0013s00920	206.326	24.6346	3.40861	0	0
POPTR_0013s01580	717.257	4.0473	7.80327	0	0
POPTR_0013s01870	104.719	3.74535	5.14243	0	0
POPTR_0013s05110	370.499	38.1884	3.61632	0	0
POPTR_0013s05560	466.078	33.8618	4.1203	0	0
POPTR_0013s10150	1969.59	29.0815	6.41963	0	0
POPTR_0013s10160	158.45	3.85886	5.69552	0	0
POPTR_0013s10180	543.85	23.4925	4.87287	0	0
POPTR_0013s14730	452.012	51.7436	3.46508	0	0
POPTR_0014s14690	1973.62	324.191	2.94565	0	0
POPTR_0014s15450	361.976	25.5112	4.16773	0	0
POPTR_0015s00280	598.412	18.61	5.34413	0	0
POPTR_0015s00710	254.313	6.1279	5.70846	0	0
POPTR_0015s01600	122.474	15.6142	3.31088	0	0
POPTR_0016s12750	184.649	8.38544	4.79432	0	0
POPTR_0017s02410	2575.15	82.3072	5.30731	0	0
POPTR_0017s06450	1972.87	254.516	3.29474	0	0
POPTR_0017s07710	123.43	3.84774	5.33554	0	0
POPTR_0017s12070	204.808	40.9866	2.66193	0	0
POPTR_0018s06080	1041.38	125.334	3.39398	0	0
POPTR_0018s10200	72.7557	5.31148	4.1049	0	0
POPTR_0018s13990	212.9	39.9947	2.75349	0	0
POPTR_0019s11050	1715.29	35.6727	5.92508	0	0
POPTR_0019s13630	179.119	25.1637	3.16943	0	0
POPTR_0661s00210	133.002	7.9725	4.4071	0	0
POPTR_1310s00200	963.319	7.91729	7.26488	0	0
POPTR_1310s00210	203.906	0.955168	8.05794	0	0
POPTR_0001s09580	82.7978	5.40382	4.27434	0	0
POPTR_0001s17160	360.955	34.4237	3.73117	0	0
POPTR_0001s19500	307.388	22.4539	4.11413	0	0
POPTR_0001s27540	591.453	75.5295	3.30872	0	0
POPTR_0001s30200	202.102	21.3468	3.5783	0	0
POPTR_0002s00350	221.149	9.7553	4.83752	0	0
POPTR_0002s00420	150.041	1.49526	6.96814	0	0
POPTR_0003s12410	81.5765	4.81886	4.41318	0	0
POPTR_0003s16400	396.766	22.4814	4.48076	0	0
POPTR_0003s16410	164.44	13.0804	3.99099	0	0
POPTR_0004s03440	250.245	16.3012	4.28097	0	0
POPTR_0004s10010	46.5923	1.13655	5.6861	0	0
POPTR_0004s16440	47.0942	1.06384	5.80391	0	0
POPTR_0004s16790	194.254	8.27744	4.89372	0	0
POPTR_0005s07680	190.959	22.254	3.44095	0	0
POPTR_0005s22880	179.484	17.5523	3.69779	0	0
POPTR_0005s26390	292.419	14.1854	4.70365	0	0
POPTR_0005s28050	138.151	14.6405	3.57974	0	0
POPTR_0005s28110	266.42	7.82195	5.4284	0	0
POPTR_0006s04420	85.7166	1.9463	5.79786	0	0
POPTR_0006s05450	128.796	0.433253	8.53464	0	0
POPTR_0006s08720	160.26	9.01304	4.49016	0	0
POPTR_0008s05110	84.3831	2.58656	5.35299	0	0
POPTR_0009s12460	142.685	2.46193	6.17676	0	0
POPTR_0010s18940	230.767	13.7511	4.40266	0	0
POPTR_0011s04700	177.766	16.1513	3.80103	0	0
POPTR_0011s04710	165.129	17.2838	3.59606	0	0
POPTR_0012s02850	56.9748	1.69888	5.41075	0	0
POPTR_0013s08910	45.071	0.0408018	10.2363	0	0
POPTR_0014s09180	77.0215	0.784903	6.94229	0	0
POPTR_0015s08760	380.906	20.9831	4.52348	0	0
POPTR_0015s12070	1130.65	136.617	3.39093	0	0
POPTR_0015s14740	61.8813	2.75422	4.82053	0	0
POPTR_0016s02050	341.76	35.5536	3.60293	0	0
POPTR_0016s07230	588.763	106.598	2.8051	0	0
POPTR_0016s09000	442.602	33.7789	4.05373	0	0
POPTR_0017s03520	46.6375	1.44518	5.33845	0	0
POPTR_0019s00350	97.2393	5.47024	4.48128	0	0
POPTR_0019s08980	111.844	3.525	5.3292	0	0
POPTR_0001s07950	56.6794	1.2957	5.76338	0	4.41553e-307
POPTR_0002s23290	101.501	3.01537	5.39991	0	1.51376e-306
POPTR_0006s09380	97.4622	606.699	-2.29811	2.61738e-307	5.84251e-305
POPTR_0022s00670	3.34371	74.792	-4.14886	4.23117e-307	9.39563e-305
POPTR_0012s00760	153.512	28.4472	2.77213	4.48937e-307	9.91732e-305
POPTR_0013s15160	320.206	67.9587	2.5748	8.45399e-307	1.85792e-304
POPTR_0015s14810	50.8204	3.08025	4.38952	3.46095e-306	7.56705e-304
POPTR_0005s16180	69.0736	524.036	-2.58273	3.27544e-305	7.12491e-303
POPTR_0002s11550	15.381	192.624	-3.30604	5.37276e-305	1.16278e-302
POPTR_0012s07750	482.497	62.5816	3.28565	2.30381e-304	4.96075e-302
POPTR_0008s17220	9.21326	113.691	-3.28218	5.8048e-304	1.24366e-301
POPTR_0016s01610	126.474	15.9425	3.32901	1.82851e-303	3.89792e-301
POPTR_0016s03440	165.029	31.297	2.74052	3.29521e-302	6.98961e-300
POPTR_0009s11270	62.2085	2.80391	4.80737	4.66549e-302	9.84719e-300
POPTR_0015s12190	45.8926	325.443	-2.48592	2.14719e-301	4.50962e-299
POPTR_0011s00440	117.843	8.72037	4.09317	3.80346e-301	7.94904e-299
POPTR_0002s25260	146.276	915.839	-2.30635	4.73714e-301	9.8521e-299
POPTR_0019s14790	74.8155	9.44851	3.32333	1.91514e-300	3.96369e-298
POPTR_0005s06730	239.13	42.3403	2.83651	2.43182e-298	5.00872e-296
POPTR_0009s10180	445.504	53.7488	3.39075	1.36827e-297	2.80463e-295
POPTR_0003s16390	314.471	26.7294	3.89418	2.30471e-296	4.70149e-294
POPTR_0002s00480	231.498	53.0692	2.46536	9.06217e-296	1.83984e-293
POPTR_0003s20980	64.7023	551.271	-2.74971	2.03414e-295	4.11022e-293
POPTR_0016s00510	1436.08	222.923	3.02862	5.87344e-293	1.1812e-290
POPTR_0002s10920	159.523	26.6845	2.9202	8.05802e-292	1.61293e-289
POPTR_0008s13210	135.713	9.7145	4.13971	1.57697e-291	3.14177e-289
POPTR_0005s21280	114.6	22.7755	2.67145	3.16458e-291	6.27543e-289
POPTR_0011s04260	65.6528	5.1126	4.02863	8.9238e-291	1.76142e-288
POPTR_0001s09030	15.2486	262.901	-3.76377	1.40843e-290	2.7672e-288
POPTR_0001s09200	345.208	87.1513	2.32599	3.94796e-290	7.72115e-288
POPTR_0010s07340	257.328	42.2482	2.94748	3.24782e-289	6.32287e-287
Novel00127	30.3818	0.27227	7.08855	4.36499e-289	8.45916e-287
POPTR_0013s14460	105.598	16.3739	3.02953	5.66409e-289	1.09271e-286
POPTR_0010s10010	112.345	8.22552	4.11153	1.22353e-287	2.34978e-285
POPTR_0004s01220	601.164	68.9688	3.46197	1.74009e-287	3.32685e-285
POPTR_0007s03370	40.4389	0.612414	6.37539	2.1543e-287	4.10037e-285
POPTR_0006s08830	608.443	78.1494	3.30084	4.00559e-287	7.59015e-285
POPTR_0001s05650	90.6572	12.8099	3.16412	4.80659e-285	9.06765e-283
POPTR_0015s03770	41.0669	2.34543	4.47099	1.43454e-284	2.69435e-282
POPTR_0001s10520	22.2384	180.196	-2.67675	3.28643e-284	6.14548e-282
POPTR_0013s13510	397.065	95.467	2.39606	1.22908e-283	2.28829e-281
POPTR_0018s14300	9.98965	130.088	-3.36001	3.10159e-283	5.7494e-281
POPTR_0002s14810	64.1939	2.81987	4.84298	3.75725e-283	6.93464e-281
POPTR_0019s05940	106.745	11.6096	3.54338	6.69906e-283	1.2311e-280
POPTR_0008s01110	131.648	18.0687	3.20554	8.77132e-283	1.605e-280
POPTR_0005s01890	246.047	51.5528	2.59573	4.56433e-282	8.31625e-280
POPTR_0014s02000	4.92173	88.6935	-3.83254	1.86426e-281	3.38224e-279
POPTR_0002s08580	154.408	36.2016	2.43175	1.02634e-280	1.85415e-278
POPTR_0004s09430	132.553	27.8333	2.59001	2.02098e-280	3.63563e-278
POPTR_0001s05400	9.60571	106.403	-3.12837	8.42838e-280	1.50985e-277
POPTR_0003s19020	108.271	11.0476	3.63334	4.60718e-279	8.2187e-277
POPTR_0010s09880	428.048	21.6038	4.64781	5.18509e-279	9.21109e-277
POPTR_0002s16790	427.461	15.3657	5.13532	5.78989e-278	1.02428e-275
POPTR_0006s00930	109.347	7.60122	4.19	1.40849e-277	2.48144e-275
POPTR_0005s07300	222.026	48.2129	2.54294	2.34552e-277	4.11528e-275
POPTR_0001s24250	52.6232	4.68457	3.82693	2.08984e-276	3.65165e-274
POPTR_0002s17550	1.92745	77.1428	-4.98214	4.01063e-276	6.97932e-274
POPTR_0019s14300	135.234	10.9238	3.96569	4.53103e-276	7.85286e-274
POPTR_0002s10190	119.438	14.3835	3.39029	6.08211e-276	1.04984e-273
POPTR_0015s11990	127.217	24.8053	2.69993	6.74113e-276	1.1589e-273
POPTR_0010s21650	303.551	18.5183	4.37261	7.59533e-276	1.30051e-273
POPTR_0010s05300	0.172489	38.0882	-7.4158	2.24347e-275	3.82601e-273
POPTR_0001s02710	7.55402	97.3201	-3.34161	2.6927e-275	4.57384e-273
POPTR_0017s12860	33.849	0.775621	5.79083	1.73885e-274	2.9419e-272
POPTR_0014s17690	35.3147	0.569388	6.27596	4.90157e-274	8.26001e-272
POPTR_0008s05600	167.609	13.0959	4.01794	7.02016e-273	1.17836e-270
POPTR_0003s20480	34.9219	255.148	-2.52725	8.02728e-273	1.34213e-270
POPTR_0019s11060	59.1191	0.512633	7.17494	8.92815e-273	1.48692e-270
POPTR_0016s13540	75.1806	482.414	-2.34073	1.04076e-272	1.72657e-270
POPTR_0018s05900	137.19	21.8227	2.98884	1.42683e-272	2.35786e-270
POPTR_0006s27910	320.44	66.237	2.6164	4.63155e-272	7.62417e-270
POPTR_0011s06010	233.898	53.3531	2.47065	5.73221e-272	9.39971e-270
POPTR_0010s12940	49.9493	2.01679	4.96233	3.3825e-271	5.5254e-269
POPTR_0006s01490	275.95	53.7414	2.69985	6.6042e-271	1.0747e-268
POPTR_0015s14520	41.7592	390.964	-2.88486	3.60767e-270	5.84841e-268
POPTR_0019s07600	57.2073	6.28405	3.52208	4.26319e-269	6.88489e-267
POPTR_0010s12320	10.8191	131.526	-3.25778	1.36406e-268	2.19459e-266
POPTR_0005s03650	33.8732	1.40176	4.93556	2.26885e-268	3.63655e-266
POPTR_0016s12470	147.126	18.0339	3.36525	4.70898e-268	7.51938e-266
POPTR_0004s00220	156.439	29.1864	2.7624	3.1626e-267	5.03124e-265
POPTR_0006s09540	154.084	31.0386	2.65084	7.44225e-267	1.17956e-264
POPTR_0012s02310	18.3382	159.557	-2.77924	4.74273e-266	7.48912e-264
POPTR_0010s16130	82.8916	10.5665	3.31251	6.54522e-266	1.02972e-263
POPTR_0010s06320	356.435	17.8803	4.65772	8.64346e-266	1.35483e-263
POPTR_0011s13310	690.191	161.638	2.43362	1.22923e-265	1.91971e-263
POPTR_0003s21430	158.933	8.67918	4.53422	3.34535e-265	5.20544e-263
POPTR_0016s08430	761.533	216.702	2.15267	6.14767e-265	9.53113e-263
POPTR_0003s08230	5.88212	92.0553	-3.62832	1.80637e-264	2.79039e-262
POPTR_0010s24330	76.5631	5.87903	4.02942	5.01971e-264	7.72619e-262
POPTR_0002s08150	420.195	81.5823	2.70553	7.05962e-263	1.08269e-260
POPTR_0021s00280	403.433	83.7231	2.60802	1.09825e-262	1.67828e-260
POPTR_0019s13900	197.052	46.0552	2.43738	2.49159e-262	3.79389e-260
POPTR_0005s27390	225.011	1254.37	-2.13885	5.15901e-262	7.82756e-260
POPTR_0001s23540	41.8817	1.41105	5.22349	6.08412e-261	9.19846e-259
POPTR_0014s13780	214.673	43.3574	2.64658	1.73367e-260	2.61183e-258
POPTR_0014s00870	26.0387	0.276717	6.86567	2.01277e-260	3.02163e-258
POPTR_0005s08940	48.2115	4.79991	3.66984	1.42614e-259	2.13346e-257
POPTR_0010s01590	30.1439	380.41	-3.32059	1.55731e-259	2.32153e-257
POPTR_0001s20610	83.8487	8.80757	3.58397	2.71058e-258	4.02668e-256
POPTR_0015s09930	78.7387	712.984	-2.83669	5.61814e-258	8.31699e-256
POPTR_0006s03550	7.18381	142.135	-3.96174	8.75315e-258	1.29132e-255
POPTR_0002s04210	6.55351	111.583	-3.75451	1.18642e-256	1.74424e-254
POPTR_0007s05100	3.64122	76.1878	-4.04914	2.26483e-256	3.31824e-254
POPTR_0001s01870	171.336	33.985	2.67076	8.37514e-256	1.22286e-253
POPTR_0013s02630	69.5678	7.38058	3.56792	9.72773e-255	1.4155e-252
POPTR_0256s00210	60.8842	7.34229	3.39744	1.52396e-254	2.20999e-252
POPTR_0018s08110	38.3761	247.892	-2.35034	1.68874e-254	2.44066e-252
POPTR_0003s11900	162.886	25.6604	3.00428	2.0323e-254	2.92726e-252
POPTR_0002s01270	86.112	12.9297	3.07832	5.53962e-253	7.95224e-251
POPTR_0010s11370	51.3619	5.40343	3.58896	6.36294e-253	9.10349e-251
POPTR_0009s08510	176.068	32.2377	2.79233	2.99865e-252	4.27584e-250
POPTR_0008s11110	127.042	26.7984	2.58432	3.21859e-252	4.57415e-250
POPTR_0009s09250	182.603	16.9537	3.76584	5.88841e-252	8.3406e-250
POPTR_0005s14430	190.45	18.4304	3.7071	1.5418e-251	2.17665e-249
POPTR_0009s14590	24.6157	185.725	-2.57765	1.94659e-251	2.73904e-249
POPTR_0001s19320	86.1327	5.28141	4.36405	1.97265e-251	2.76657e-249
POPTR_0005s01660	89.2014	1.13694	6.60228	4.60108e-251	6.43171e-249
POPTR_0002s02880	478.447	61.2354	3.30558	1.02472e-250	1.42774e-248
POPTR_0381s00200	44.3142	3.48159	4.01689	1.41236e-250	1.96143e-248
POPTR_0006s11090	51.6415	3.89261	4.06926	3.59628e-250	4.97817e-248
POPTR_0001s15570	206.345	44.218	2.56042	5.96325e-249	8.22793e-247
POPTR_0001s24760	19.0184	273.606	-3.50782	9.46515e-249	1.30176e-246
POPTR_0010s15320	74.5614	516.169	-2.45105	2.7929e-248	3.82878e-246
POPTR_0018s03570	121.385	10.8135	3.82996	5.65734e-248	7.73079e-246
POPTR_0017s11940	103.366	588.226	-2.16854	2.16044e-247	2.94282e-245
POPTR_0006s10530	132.115	20.6889	3.01933	6.76366e-247	9.18371e-245
POPTR_0002s10650	237.583	51.1845	2.55456	1.26796e-246	1.71618e-244
POPTR_0009s06840	267.138	65.9515	2.35761	2.01086e-246	2.71307e-244
POPTR_0009s11500	5.92592	78.3211	-3.37919	2.9836e-246	4.0128e-244
POPTR_0007s04180	5.82875	122.984	-4.05178	9.9025e-246	1.32765e-243
POPTR_0012s03590	393.29	62.8401	2.98504	1.69074e-245	2.25971e-243
POPTR_0010s23330	171.593	46.8742	2.21206	1.89952e-245	2.53082e-243
POPTR_0009s08930	46.1999	2.10023	4.80727	2.15009e-245	2.85574e-243
POPTR_0001s08210	122.743	26.3859	2.55633	2.01718e-244	2.67088e-242
POPTR_0019s04710	117.943	25.0546	2.57346	3.17023e-244	4.18461e-242
POPTR_0010s20310	7.01577	84.376	-3.24463	8.07411e-244	1.06247e-241
POPTR_0003s18300	185.356	33.1979	2.81796	9.29784e-244	1.21973e-241
POPTR_0009s15770	122.705	27.9353	2.47382	1.51281e-243	1.97849e-241
POPTR_0001s06790	38.9021	3.69565	3.729	1.62678e-243	2.12103e-241
POPTR_0010s12540	198.452	32.8046	2.9342	1.69112e-242	2.1982e-240
POPTR_0014s03400	81.3123	11.8436	3.1203	1.07492e-241	1.39298e-239
POPTR_0002s19230	176.448	29.6079	2.91395	1.50539e-241	1.94492e-239
POPTR_0011s05650	128.361	16.6332	3.28677	2.73392e-241	3.52147e-239
POPTR_0005s24220	129.995	24.0071	2.77434	1.04477e-239	1.34168e-237
POPTR_0010s13360	81.6781	15.9655	2.69569	1.80684e-239	2.31335e-237
POPTR_0013s07120	104.144	20.9397	2.65577	7.24324e-239	9.24598e-237
POPTR_0003s16360	197.151	40.5732	2.61798	8.78559e-238	1.11813e-235
POPTR_0002s09080	103.44	17.6462	2.8927	1.09063e-236	1.3839e-234
POPTR_0001s03710	180.728	43.0156	2.41231	1.6511e-236	2.08886e-234
POPTR_0003s17730	113.55	14.1341	3.34829	2.49931e-236	3.1526e-234
POPTR_0006s21670	216.32	57.7854	2.24373	7.83338e-236	9.85181e-234
POPTR_0019s08700	38.8495	1.85803	4.71731	1.21555e-235	1.52427e-233
POPTR_0018s02390	139.143	31.4773	2.48466	2.74278e-235	3.42928e-233
POPTR_0008s17420	101.466	18.3628	2.80777	4.8533e-235	6.05031e-233
POPTR_0001s12790	30.2842	0.437701	6.4458	5.00076e-235	6.21595e-233
POPTR_0001s40990	28.2707	223.372	-2.64328	5.20102e-235	6.44609e-233
POPTR_0014s01410	13.7114	159.394	-3.19654	8.87945e-235	1.09732e-232
POPTR_0014s12800	5.08349	65.2934	-3.33854	2.75417e-234	3.39376e-232
POPTR_0006s05950	10.7634	99.0375	-2.8612	1.61554e-233	1.98498e-231
POPTR_0006s03560	1.43928	45.3253	-4.63749	3.85445e-233	4.72225e-231
POPTR_1332s00200	50.4216	5.01765	3.67088	6.27697e-233	7.66815e-231
POPTR_0007s14810	115.56	22.7992	2.68387	1.71721e-232	2.09181e-230
POPTR_0009s05450	60.0705	1.29792	5.84888	6.64059e-232	8.06614e-230
POPTR_0002s25300	6.09841	77.0713	-3.31425	1.32687e-230	1.60713e-228
POPTR_0002s21940	124.412	10.2334	3.94118	7.64242e-230	9.23045e-228
POPTR_0010s24190	48.5627	1.9348	4.99173	1.5114e-229	1.8203e-227
POPTR_0018s12770	39.6648	3.85702	3.69081	1.75151e-229	2.10354e-227
POPTR_0015s15330	0.987846	51.1618	-5.32786	7.57958e-229	9.0774e-227
POPTR_0001s42820	118.571	11.5992	3.69246	1.63538e-228	1.95307e-226
POPTR_0001s46760	127.274	918.144	-2.51131	1.69967e-228	2.02418e-226
POPTR_0008s05480	1176.21	351.934	2.08131	2.48646e-227	2.95293e-225
POPTR_0001s15180	986.589	270.482	2.20619	5.11923e-227	6.06273e-225
POPTR_0008s02340	37.3687	3.52761	3.74163	1.62835e-226	1.92313e-224
POPTR_0017s12030	46.2349	0.074932	9.40387	3.10254e-226	3.65405e-224
POPTR_0584s00210	202.76	16.608	3.94962	4.95878e-226	5.82417e-224
POPTR_0001s04820	110.599	1046.47	-2.90143	8.14512e-226	9.5403e-224
POPTR_0016s14030	239.806	1372.81	-2.17611	8.75054e-226	1.02213e-223
POPTR_0004s04790	60.6543	483.004	-2.65142	9.13828e-226	1.06451e-223
POPTR_0016s14140	24.9159	0.587565	5.72597	8.83341e-225	1.02619e-222
POPTR_0016s02100	243.532	54.8622	2.4927	2.07751e-224	2.40693e-222
POPTR_0007s10350	16.8239	203.448	-3.25672	1.11341e-223	1.28646e-221
POPTR_0005s23570	189.577	9.68366	4.63351	1.63236e-223	1.88096e-221
POPTR_0013s03860	67.8553	438.43	-2.35228	2.55438e-223	2.93547e-221
POPTR_0001s15630	337.829	82.1401	2.37841	1.2283e-222	1.40776e-220
POPTR_0010s19100	101.583	11.4779	3.48827	1.51079e-222	1.72688e-220
POPTR_0018s12210	71.1325	7.52368	3.58663	2.22555e-222	2.53706e-220
POPTR_0016s13380	46.2529	2.44076	4.5847	3.81342e-222	4.3356e-220
POPTR_0004s04120	29.3172	1.50154	4.62991	4.61495e-222	5.23293e-220
POPTR_0018s03720	107.055	27.0847	2.32135	5.22232e-222	5.90594e-220
POPTR_0650s00210	43.6366	2.04202	4.74246	5.71104e-222	6.44154e-220
POPTR_0006s06460	64.1137	9.35724	3.11781	7.86718e-222	8.85006e-220
POPTR_0011s16550	54.4546	6.26771	3.45993	1.38723e-221	1.55643e-219
POPTR_0013s14960	654.082	186.648	2.14897	2.15539e-221	2.41195e-219
POPTR_0010s21350	1914.3	491.161	2.30247	4.23556e-221	4.72731e-219
POPTR_0008s05320	817.299	220.066	2.23272	7.30412e-221	8.13084e-219
POPTR_0009s15040	12.8486	101.474	-2.6382	7.94496e-221	8.82118e-219
POPTR_0007s01220	7.03472	176.98	-4.3032	1.03971e-220	1.15138e-218
POPTR_0006s03680	70.0147	14.8045	2.58067	8.29872e-220	9.16622e-218
POPTR_0009s03410	2.45603	134.982	-5.44387	3.26681e-219	3.59898e-217
POPTR_0007s04900	173.459	43.3174	2.33928	1.36212e-218	1.49676e-216
POPTR_0009s12650	103.633	20.5748	2.66845	2.02809e-218	2.22282e-216
POPTR_0010s14140	114.476	20.2131	2.84045	2.54548e-218	2.78273e-216
POPTR_0014s11090	220.988	61.5339	2.18523	2.05926e-217	2.24544e-215
POPTR_0018s04240	39.5457	239.646	-2.26	3.61505e-217	3.93182e-215
POPTR_0008s02330	37.5204	3.48159	3.77758	4.01922e-217	4.36029e-215
POPTR_0007s03340	31.5398	0.160984	7.91783	1.33052e-216	1.43977e-214
POPTR_0009s03200	69.9996	4.85299	4.18221	2.08594e-216	2.25149e-214
POPTR_0002s16820	6.71826	70.396	-3.04523	2.29017e-216	2.46569e-214
POPTR_0002s09310	70.0238	6.63203	3.73075	6.04966e-216	6.49691e-214
POPTR_0017s02810	653.81	173.76	2.25145	2.76266e-214	2.95945e-212
POPTR_0010s15680	67.894	11.4842	2.89829	3.18177e-214	3.39987e-212
POPTR_0002s24310	626.706	146.413	2.43775	8.61009e-214	9.17728e-212
POPTR_0019s09740	14.5274	149.956	-3.02613	2.87583e-213	3.05763e-211
POPTR_0003s16960	786.329	180.895	2.4604	9.8783e-213	1.04767e-210
POPTR_0010s13710	509.423	130.6	2.30305	1.23441e-212	1.30593e-210
POPTR_0005s12930	4.16129	61.6903	-3.55231	4.18784e-212	4.41952e-210
POPTR_0466s00200	64.9292	9.05606	3.17932	6.45812e-212	6.79857e-210
POPTR_0007s06210	52.4714	8.62987	2.94044	6.48092e-212	6.80576e-210
POPTR_0010s19870	232.771	61.2113	2.26656	2.00964e-211	2.10519e-209
POPTR_0002s04100	76.6548	15.027	2.68974	3.47066e-211	3.62676e-209
POPTR_0015s12420	0.222572	27.3878	-6.53913	5.17586e-211	5.39542e-209
POPTR_0002s03500	376.941	111.854	2.09248	5.30554e-211	5.51711e-209
POPTR_0001s03880	202.275	62.2988	2.03999	2.53978e-210	2.63464e-208
POPTR_0012s14720	92.8638	547.099	-2.21889	3.36628e-210	3.48352e-208
POPTR_0005s02440	347.173	99.5246	2.14207	9.28697e-210	9.58716e-208
POPTR_0015s03450	343.009	95.8999	2.17797	1.42802e-209	1.47062e-207
POPTR_0006s21360	54.3655	5.15088	3.72383	2.17777e-209	2.23733e-207
POPTR_0009s14250	26.0139	1.14322	4.84553	2.3021e-209	2.35937e-207
POPTR_0016s07340	60.3735	9.34129	3.03495	4.67486e-209	4.77968e-207
POPTR_0006s05070	137.097	29.392	2.56085	4.96667e-209	5.06589e-207
POPTR_0019s14910	80.2375	11.3733	3.16179	1.07897e-208	1.0979e-206
POPTR_0014s10260	155.611	43.8986	2.16552	3.36224e-208	3.41308e-206
POPTR_0011s06990	90.8346	17.8183	2.6914	5.0397e-208	5.10374e-206
POPTR_0010s14280	115.2	30.3794	2.26087	8.48804e-208	8.57553e-206
POPTR_0021s01020	193.996	54.1048	2.18362	2.63708e-207	2.65797e-205
POPTR_0002s17490	19.3268	143.791	-2.55556	2.64849e-207	2.66316e-205
POPTR_0011s00970	0.265598	35.7587	-6.7074	3.12734e-207	3.13728e-205
POPTR_0018s09900	3.44426	76.3201	-4.12276	6.23554e-207	6.24066e-205
POPTR_0016s04160	96.1882	22.8656	2.41449	6.37484e-207	6.36514e-205
POPTR_0001s03260	369.313	97.599	2.25809	1.68175e-206	1.67527e-204
POPTR_0002s24380	10.7267	97.6235	-2.84675	2.39496e-206	2.38016e-204
POPTR_0001s44090	74.1052	16.3123	2.52529	3.56524e-206	3.53498e-204
POPTR_0018s10710	91.7408	9.38509	3.62641	3.82683e-206	3.78554e-204
POPTR_0010s13150	44.5659	2.6904	4.38891	6.85138e-206	6.76178e-204
POPTR_0001s15000	20.2478	0.0204009	9.85299	9.57462e-206	9.42757e-204
POPTR_0005s10950	156.844	45.1879	2.13639	1.10889e-205	1.08935e-203
POPTR_0010s09570	502.953	152.27	2.06252	1.24378e-205	1.21904e-203
POPTR_0946s00200	73.4676	10.2342	3.17908	3.31853e-205	3.24508e-203
POPTR_0002s24690	149.866	29.5823	2.68004	1.18756e-204	1.15861e-202
POPTR_0002s11970	10.8414	86.2358	-2.64865	1.773e-204	1.72585e-202
POPTR_0011s14590	136.121	31.4229	2.45262	2.65956e-204	2.58292e-202
POPTR_0019s09990	51.9773	9.21444	2.83659	9.90374e-204	9.5965e-202
POPTR_0007s13640	83.1606	13.0748	3.00454	2.22322e-203	2.14937e-201
POPTR_0010s05690	12.9498	99.1651	-2.59582	3.64086e-203	3.51195e-201
POPTR_0011s12710	35.1686	1.05717	5.38374	7.50608e-203	7.22396e-201
POPTR_0003s09590	99.6313	21.5859	2.54851	7.58893e-203	7.28725e-201
POPTR_0014s15720	35.439	2.69708	4.05721	1.06426e-202	1.01966e-200
POPTR_0005s10230	133.418	21.741	2.95737	1.42605e-202	1.36322e-200
POPTR_0006s02290	147.65	30.1552	2.63436	3.41504e-202	3.25728e-200
POPTR_0008s05650	171.557	33.8495	2.68114	7.15913e-202	6.81316e-200
POPTR_0006s13240	761.488	229.352	2.07065	6.91027e-201	6.56168e-199
POPTR_0017s01160	1409.96	325.427	2.45519	8.84832e-201	8.3833e-199
POPTR_0015s08810	9.57004	114.936	-3.25243	1.54244e-200	1.45813e-198
POPTR_0001s36270	564.129	100.049	2.83294	2.92872e-200	2.76252e-198
POPTR_0004s22680	94.2257	20.0069	2.57278	6.67835e-200	6.28546e-198
POPTR_0005s06040	97.6585	26.8261	2.20614	3.3385e-198	3.13518e-196
POPTR_0016s03300	65.0685	354.339	-2.10372	4.65246e-198	4.35951e-196
Novel00082	2113.1	454.762	2.55559	4.93853e-198	4.61741e-196
POPTR_0001s01610	27.021	156.036	-2.18914	3.56523e-197	3.32612e-195
POPTR_0001s33390	24.684	0.916204	5.09895	5.32478e-197	4.95681e-195
POPTR_0009s11920	542.097	3240.49	-2.24031	2.83174e-196	2.63031e-194
POPTR_0008s05780	69.6691	3.76875	4.53667	3.28285e-196	3.0427e-194
POPTR_0014s06470	204.735	37.4794	2.79051	2.05615e-195	1.9016e-193
POPTR_0001s13750	697.094	204.498	2.10903	4.1524e-195	3.83199e-193
POPTR_0017s02490	13.9243	97.0163	-2.45828	2.29441e-194	2.11279e-192
POPTR_0004s03290	174.683	29.5675	2.90018	2.82428e-194	2.59511e-192
POPTR_0019s08150	68.6714	15.4644	2.49046	2.84006e-194	2.604e-192
POPTR_0006s08230	177.609	796.784	-1.82552	3.43854e-194	3.14597e-192
POPTR_0003s17550	79.3275	13.6464	2.88131	8.74832e-194	7.98682e-192
POPTR_0003s10290	71.4229	7.06083	3.66876	1.02812e-193	9.36626e-192
POPTR_0002s06230	136.815	42.0042	2.04356	1.25779e-193	1.14341e-191
POPTR_0007s03420	21.1195	0.396899	6.05952	1.96575e-193	1.78319e-191
POPTR_0011s05260	134.227	32.3631	2.39417	6.48607e-193	5.8712e-191
POPTR_0002s22090	240.795	73.2023	2.05719	1.0791e-192	9.74737e-191
POPTR_0009s13600	89.0085	17.6532	2.67494	1.55739e-192	1.40379e-190
POPTR_0010s04440	171.162	52.5436	2.0438	6.33647e-192	5.69948e-190
POPTR_0008s11540	27.5589	1.3658	4.65924	1.28211e-191	1.1508e-189
POPTR_0003s11060	70.656	441.376	-2.30254	1.5202e-191	1.36163e-189
POPTR_0015s13910	86.2666	23.7652	2.19909	5.12225e-191	4.57834e-189
POPTR_0002s09960	73.6505	14.4502	2.69057	8.82691e-191	7.87312e-189
POPTR_0001s41200	58.7759	9.57353	2.95471	1.10908e-190	9.87171e-189
POPTR_0005s04660	33.6098	3.6359	3.55438	1.31271e-190	1.16599e-188
POPTR_0001s05520	11.3128	120.141	-3.06691	3.46656e-190	3.0727e-188
POPTR_0001s04100	31.9854	191.727	-2.24113	9.20191e-190	8.13949e-188
POPTR_0002s06130	257.29	51.8229	2.65208	1.20035e-189	1.05957e-187
POPTR_0015s11650	19.3558	145.986	-2.57282	2.14243e-189	1.88724e-187
POPTR_0011s16580	184.554	25.3354	3.20292	2.21223e-189	1.94471e-187
POPTR_0005s25420	1819.61	523.999	2.13478	3.49872e-189	3.0693e-187
POPTR_0056s00260	69.0601	1.42178	5.95859	3.89609e-189	3.41088e-187
POPTR_0002s10200	360.689	105.25	2.11539	5.38489e-189	4.7046e-187
POPTR_0002s23510	302.637	96.8545	1.98406	6.26261e-189	5.46025e-187
POPTR_0005s07230	29.3253	1.96893	4.23564	6.86068e-189	5.96949e-187
POPTR_0013s13580	75.892	14.1323	2.76633	8.11604e-189	7.0474e-187
POPTR_0013s01930	838.223	211.108	2.3285	1.04211e-188	9.03058e-187
POPTR_0014s01760	177.761	51.1433	2.13739	1.41117e-188	1.22039e-186
POPTR_0015s12150	37.0102	4.45977	3.39241	1.84733e-188	1.59435e-186
POPTR_0010s12090	145.859	34.6403	2.4145	1.12304e-187	9.67285e-186
POPTR_0009s16530	34.5071	4.87968	3.159	5.37221e-187	4.61783e-185
POPTR_0019s08610	431.733	106.759	2.3547	1.54547e-186	1.32578e-184
POPTR_0018s03110	38.1891	198.8	-2.04001	2.53758e-186	2.17248e-184
POPTR_0014s01950	36.1156	2.85883	3.98596	3.33777e-186	2.85182e-184
POPTR_0019s00950	31.613	3.1923	3.63557	2.48986e-185	2.1231e-183
POPTR_0003s12940	72.67	18.6474	2.30189	3.77879e-185	3.21574e-183
POPTR_0002s05620	130.764	36.3596	2.18665	3.94696e-185	3.35217e-183
POPTR_0018s06520	17.5833	102.25	-2.19998	4.07211e-185	3.45158e-183
POPTR_0002s19940	1277.69	356.801	2.18107	6.21108e-185	5.24937e-183
POPTR_0016s13600	117.576	23.4228	2.66684	6.21773e-185	5.24937e-183
POPTR_0014s09450	84.0708	20.912	2.3458	1.00497e-184	8.4678e-183
POPTR_0011s10070	22.5477	153.823	-2.43033	1.39983e-184	1.1763e-182
POPTR_0003s15580	68.3698	13.2766	2.69951	1.40158e-184	1.1763e-182
POPTR_0017s12630	215.393	42.5172	2.6807	1.67565e-184	1.40356e-182
POPTR_0007s02820	6.60659	66.2363	-2.98355	1.92947e-184	1.613e-182
POPTR_0014s10420	52.9967	11.0929	2.59666	3.29963e-184	2.75303e-182
POPTR_0005s24200	204.426	55.8127	2.2127	1.22023e-183	1.0161e-181
POPTR_0013s03750	177.713	39.0716	2.52532	1.22581e-183	1.01876e-181
POPTR_0017s04790	5.79868	96.0352	-3.70367	5.39602e-183	4.47586e-181
POPTR_0004s01580	15.9897	0.109062	7.33128	1.54664e-182	1.28041e-180
POPTR_0012s07050	18.8846	0.61019	5.27825	1.72769e-182	1.42752e-180
POPTR_0001s16390	4.98554	68.259	-3.43256	9.90706e-182	8.16997e-180
POPTR_0009s07510	32.4962	182.462	-2.14708	1.0517e-181	8.65625e-180
POPTR_0006s27200	19.3898	112.842	-2.20227	1.1846e-181	9.73129e-180
POPTR_0001s21450	29.3716	171.114	-2.20469	1.46568e-181	1.20172e-179
POPTR_0004s17020	237.165	1008.08	-1.74684	1.91339e-181	1.56579e-179
POPTR_0011s11450	352.108	78.351	2.50621	2.18058e-181	1.78102e-179
POPTR_0007s01250	118.827	20.3711	2.88489	4.83204e-181	3.93908e-179
POPTR_0004s04900	98.8719	11.0284	3.49992	7.9056e-181	6.43235e-179
POPTR_0001s05760	35.9034	198.423	-2.12565	8.52497e-181	6.92309e-179
POPTR_0006s09080	134.478	14.0051	3.60547	2.12667e-180	1.72377e-178
POPTR_0019s03260	74.6342	13.7681	2.7764	2.81852e-180	2.28022e-178
POPTR_0014s15860	954.256	278.149	2.1185	7.18777e-180	5.80399e-178
POPTR_0004s06280	88.6993	25.72	2.12604	9.14887e-180	7.37357e-178
POPTR_0256s00200	807.152	155.579	2.7136	1.06442e-179	8.56258e-178
POPTR_0006s13580	960.833	258.789	2.23072	1.33787e-179	1.0742e-177
POPTR_0006s00360	280.093	80.8807	2.13093	3.08253e-179	2.47037e-177
POPTR_0006s24690	84.1292	15.8075	2.75136	3.21008e-179	2.56776e-177
POPTR_0013s00510	6.50903	64.1884	-2.95952	1.56639e-178	1.25062e-176
POPTR_0012s01860	575.12	173.48	2.07023	2.60875e-178	2.07895e-176
POPTR_0003s19470	16.6159	107.957	-2.36114	5.58161e-178	4.43978e-176
POPTR_0006s24720	31.5537	0.952944	5.36798	6.07193e-178	4.82079e-176
POPTR_0001s14720	8.24804	116.112	-3.47659	1.98686e-177	1.57453e-175
POPTR_0010s17540	174.391	42.1432	2.39005	2.3566e-177	1.86407e-175
POPTR_0004s12110	80.8897	22.3835	2.19296	3.13233e-177	2.47309e-175
POPTR_0011s15070	14.4711	118.615	-2.69354	3.36169e-177	2.64927e-175
POPTR_0004s04990	52.171	405.332	-2.61922	7.5856e-177	5.96701e-175
POPTR_0003s07970	345.459	105.578	2.04904	1.96894e-176	1.54597e-174
POPTR_0004s17960	17.3637	125.501	-2.51054	4.31929e-176	3.38516e-174
POPTR_0018s00570	17.1204	101.605	-2.23002	2.21813e-175	1.73523e-173
POPTR_1833s00200	70.5077	6.1457	3.85675	3.53898e-175	2.76345e-173
POPTR_0019s07830	144.377	28.6077	2.67791	4.38892e-175	3.42087e-173
POPTR_0005s05550	3.99286	56.8486	-3.49622	5.69035e-174	4.42716e-172
POPTR_0006s01190	99.0816	9.66441	3.6942	8.29269e-174	6.44005e-172
POPTR_0014s11790	418.154	101.396	2.38599	8.57433e-174	6.64667e-172
POPTR_0001s29310	63.5529	12.777	2.65236	1.06228e-173	8.21967e-172
POPTR_0006s15510	134.108	37.1553	2.19078	1.42569e-173	1.10116e-171
POPTR_0019s03230	210.21	36.5132	2.86326	1.5313e-173	1.1806e-171
POPTR_0015s06430	73.4125	21.021	2.1416	7.19571e-173	5.53771e-171
POPTR_0006s06640	29.033	3.23272	3.50213	8.05378e-173	6.1869e-171
POPTR_0004s03870	100.585	27.3411	2.21855	1.70832e-172	1.30997e-170
POPTR_0006s06550	0.342754	28.6874	-6.03107	2.34739e-172	1.79678e-170
POPTR_0013s12870	53.0706	9.7204	2.78956	4.60299e-172	3.517e-170
POPTR_0018s13770	2.17226	35.9304	-3.71588	4.97116e-172	3.79151e-170
POPTR_0016s02020	253.14	78.8923	2.02329	7.70682e-172	5.86751e-170
POPTR_0014s09570	11.8648	76.0915	-2.34055	2.92368e-171	2.22194e-169
POPTR_0019s14070	16.2683	0.0997807	7.59882	4.02262e-171	3.05168e-169
POPTR_0002s03350	1.43705	33.2605	-4.1913	5.46966e-171	4.14208e-169
POPTR_0010s09130	43.1711	3.9219	3.80408	9.07275e-171	6.85845e-169
POPTR_0001s14320	42.491	7.69993	2.7987	1.37251e-170	1.0357e-168
POPTR_0012s03880	175.917	59.8233	1.89473	2.04256e-170	1.53859e-168
POPTR_0011s08980	17.1749	166.122	-2.93098	5.39169e-170	4.05423e-168
POPTR_0018s12930	99.2363	22.4717	2.48215	7.3617e-170	5.52581e-168
POPTR_0006s18580	49.529	6.21434	3.32557	8.25475e-170	6.18526e-168
POPTR_0003s06870	86.7861	3.26946	5.06056	1.57602e-169	1.17884e-167
POPTR_0018s01760	64.3275	8.50562	3.25374	2.26354e-169	1.69012e-167
POPTR_0005s15070	246.949	47.5665	2.71476	3.333e-169	2.48431e-167
POPTR_0016s14160	42.0708	6.09784	3.12541	3.39809e-169	2.5284e-167
POPTR_0014s16230	4.48403	45.7436	-3.00817	5.89485e-169	4.37852e-167
POPTR_0016s14170	14.8001	96.4211	-2.36446	1.64864e-168	1.22243e-166
POPTR_0012s03180	161.65	1401.78	-2.77601	3.47836e-168	2.57465e-166
POPTR_0016s10440	51.346	10.4934	2.63397	3.67639e-168	2.71651e-166
POPTR_0002s00280	94.4763	26.9497	2.15046	1.04901e-167	7.73783e-166
POPTR_0019s05060	116.092	38.3185	1.94012	1.45764e-167	1.07334e-165
POPTR_0014s02540	34.3198	236.752	-2.44454	2.92801e-167	2.15234e-165
POPTR_0009s06070	311.358	77.5234	2.34742	1.28673e-166	9.44229e-165
POPTR_0011s00460	205.156	74.7995	1.79487	1.39486e-166	1.02182e-164
POPTR_0010s13350	31.2729	1.61283	4.61475	2.23212e-166	1.63236e-164
POPTR_0006s06520	140.696	45.4454	1.97014	8.30708e-166	6.06459e-164
POPTR_0001s14310	109.223	16.892	3.03493	9.65664e-166	7.03779e-164
POPTR_0015s04640	91.5694	18.0797	2.68595	1.18183e-165	8.59855e-164
POPTR_0017s00540	10.2393	82.0067	-2.66026	1.9491e-165	1.41567e-163
POPTR_0001s27100	66.142	16.71	2.32467	2.18553e-165	1.58469e-163
POPTR_0006s01520	23.217	0.056755	8.78122	2.60251e-165	1.88384e-163
POPTR_0012s01280	16.5495	94.1111	-2.16421	3.37449e-165	2.4385e-163
POPTR_0019s07810	153.995	36.265	2.4256	1.3791e-164	9.94887e-163
POPTR_0002s01490	181.728	38.1201	2.59336	1.38251e-164	9.95665e-163
POPTR_0015s03670	17.1679	170.418	-2.97148	9.21625e-164	6.62622e-162
POPTR_0008s08690	239.794	56.0273	2.43967	3.33601e-163	2.39446e-161
POPTR_0009s09750	2.44046	44.7076	-3.85684	5.47797e-163	3.92526e-161
POPTR_0001s29350	1292.3	401.443	2.02713	7.39774e-163	5.29199e-161
POPTR_0064s00290	561.032	50.5036	3.81013	1.29906e-162	9.2773e-161
POPTR_0016s11900	12.0143	85.8288	-2.49585	1.72077e-162	1.22684e-160
POPTR_0016s13410	206.19	77.9857	1.74323	3.08332e-162	2.19462e-160
POPTR_0002s19140	20.2348	1.20665	4.40919	3.52582e-162	2.50539e-160
POPTR_0014s14200	273.875	76.8797	2.17186	4.91099e-162	3.48386e-160
POPTR_0009s14240	33.9126	2.46745	4.13468	7.74238e-162	5.48333e-160
POPTR_0006s10820	5.41213	59.582	-3.12047	8.95448e-162	6.33125e-160
POPTR_0005s23530	31.3574	1.85987	4.41934	1.0759e-161	7.59454e-160
POPTR_0001s34520	38.3268	5.2176	3.21554	2.32389e-161	1.63767e-159
POPTR_0019s14840	49.8599	11.2635	2.48343	5.02587e-161	3.53594e-159
POPTR_0004s16260	279.377	1479.97	-2.06612	5.12646e-161	3.60077e-159
POPTR_0006s25760	206.938	64.3053	2.02569	9.6969e-161	6.79979e-159
POPTR_0010s06960	101.282	25.5594	2.32643	2.2263e-160	1.5586e-158
POPTR_0005s26170	215.043	881.802	-1.69622	2.88963e-160	2.01967e-158
POPTR_0014s08210	16.6956	132.983	-2.65331	4.29473e-160	2.99682e-158
POPTR_0006s19110	11.7921	78.3567	-2.39118	4.61885e-160	3.21772e-158
POPTR_0014s11590	81.5662	14.7875	2.80031	6.37092e-160	4.43106e-158
POPTR_0017s12650	94.1324	26.3027	2.18105	1.26185e-159	8.76203e-158
POPTR_0008s06000	157.474	42.4508	2.23154	3.43796e-159	2.38337e-157
POPTR_0008s04930	43.4392	8.77635	2.65005	3.45146e-159	2.38884e-157
POPTR_0011s11520	296.847	110.123	1.76986	1.03795e-158	7.17231e-157
POPTR_0019s10470	139.268	43.7762	2.00954	1.15719e-158	7.98328e-157
POPTR_0011s05880	51.8831	9.99827	2.71052	1.60486e-158	1.10538e-156
POPTR_0008s08380	9.23405	64.9196	-2.47015	4.2045e-158	2.89127e-156
POPTR_0006s27840	332.958	108.39	1.95916	1.08227e-157	7.43039e-156
POPTR_0683s00200	89.1906	18.9686	2.57334	1.26207e-157	8.65088e-156
POPTR_0006s09790	6.53465	55.2707	-2.73326	1.97924e-157	1.35449e-155
POPTR_0005s26180	86.0257	24.5969	2.14381	2.78153e-157	1.90049e-155
POPTR_0009s01110	35.8874	4.50502	3.33528	3.32577e-157	2.26871e-155
POPTR_0011s03050	18.4124	0.254093	6.4699	4.08609e-157	2.78292e-155
POPTR_0005s04020	30.7765	3.93157	3.30265	1.3059e-156	8.87993e-155
POPTR_0018s13340	150.552	48.8684	1.96335	1.54775e-156	1.05077e-154
POPTR_0005s06680	109.759	34.6196	2.00285	1.60717e-156	1.08938e-154
POPTR_0002s05770	19.1758	1.05717	4.50872	1.61781e-156	1.09485e-154
POPTR_0002s08710	395.283	154.691	1.69364	2.79297e-156	1.88714e-154
POPTR_0003s17530	57.821	6.65272	3.46335	4.24419e-156	2.86315e-154
POPTR_0019s05510	182.983	26.647	3.12163	1.17147e-155	7.89028e-154
POPTR_0005s01490	6.94528	80.4345	-3.18815	1.97252e-155	1.32648e-153
POPTR_0015s04710	204.267	45.8205	2.49405	2.02922e-155	1.36245e-153
POPTR_0011s04390	93.4051	23.3253	2.34101	2.10628e-155	1.41197e-153
POPTR_0015s13110	48.5274	9.20293	2.73924	2.52566e-155	1.69045e-153
POPTR_0009s13770	11.2928	75.6422	-2.40258	1.33665e-154	8.93231e-153
POPTR_0003s15530	62.2685	16.3161	2.26905	2.08236e-154	1.38938e-152
POPTR_0022s00770	106.053	31.8962	2.07193	2.63062e-154	1.75245e-152
POPTR_0012s10290	36.8642	6.64498	2.80658	2.89576e-154	1.92607e-152
POPTR_0004s02910	6.44077	55.1995	-2.75865	9.60525e-154	6.37881e-152
POPTR_0010s08150	73.4657	19.2408	2.27425	4.422e-153	2.93207e-151
POPTR_0014s03480	71.1964	10.6842	3.06971	5.00278e-153	3.31201e-151
POPTR_0013s01990	19.1142	96.2838	-1.9918	5.20944e-153	3.44348e-151
POPTR_0015s04280	8.98769	78.0368	-2.77781	1.1632e-152	7.67694e-151
POPTR_0010s23800	40.5517	8.33497	2.61823	1.35031e-152	8.89809e-151
POPTR_0002s08400	12.0039	81.5135	-2.4214	1.94059e-152	1.27681e-150
POPTR_0003s16470	77.9642	23.9395	2.04412	4.96458e-152	3.2614e-150
POPTR_0018s09440	84.5513	17.4122	2.61622	2.08323e-151	1.36644e-149
POPTR_0004s12170	105.359	29.2699	2.18925	4.4963e-151	2.9447e-149
POPTR_0002s17270	4.3946	50.7537	-3.19509	1.05318e-150	6.88685e-149
POPTR_0007s04780	507.654	135.769	2.24201	1.33334e-150	8.70551e-149
POPTR_0005s19010	10.3261	89.6334	-2.77334	1.72242e-150	1.12287e-148
POPTR_0005s17470	94.0244	33.3454	1.8351	1.89036e-150	1.23047e-148
POPTR_0002s07940	161.424	42.9597	2.24978	1.91776e-150	1.2464e-148
POPTR_0001s07760	972.598	303.746	2.01945	2.1784e-150	1.41364e-148
POPTR_0002s10060	178.206	54.3624	2.0524	2.69619e-150	1.74699e-148
POPTR_0001s39600	243.029	74.3819	2.05003	3.70991e-150	2.40018e-148
POPTR_0019s08250	79.8768	25.0638	2.01425	4.49337e-150	2.90265e-148
POPTR_0009s06790	104.806	28.5254	2.21789	4.5447e-150	2.93136e-148
POPTR_0017s08060	205.367	81.2189	1.6778	6.51661e-150	4.19691e-148
POPTR_0019s11140	39.6465	6.21802	3.0102	8.46283e-150	5.44213e-148
POPTR_0002s13100	8.01435	59.4245	-2.54967	9.35986e-150	6.0099e-148
POPTR_0019s10030	23.484	2.09839	3.81884	1.26183e-149	8.08992e-148
POPTR_0011s08350	828.801	271.173	1.95199	1.45002e-149	9.28253e-148
POPTR_0007s03530	20.5046	108.088	-2.05525	1.53985e-149	9.84281e-148
POPTR_0003s04860	21.14	111.097	-2.05282	2.37586e-149	1.51639e-147
POPTR_0466s00210	26.8642	1.85319	4.19827	2.92613e-149	1.86481e-147
POPTR_0004s20040	28.2611	149.033	-2.05744	3.44493e-149	2.19216e-147
POPTR_0002s03330	38.2559	3.51727	3.76339	3.74219e-149	2.37777e-147
POPTR_0015s13300	24.2274	116.463	-1.92298	4.76089e-149	3.02054e-147
POPTR_0002s21490	61.5271	12.2688	2.66368	5.07638e-149	3.21592e-147
POPTR_0005s03900	115.647	38.2121	1.93671	8.33783e-149	5.27423e-147
POPTR_0014s03420	60.0273	15.9521	2.25243	1.12109e-148	7.08116e-147
POPTR_0003s10180	39.9663	177.064	-1.80683	1.67946e-148	1.05923e-146
POPTR_0017s08210	40.0754	8.66583	2.54774	2.57527e-148	1.62181e-146
POPTR_0008s12610	40.8047	7.43617	2.79518	3.94483e-148	2.48065e-146
POPTR_0005s23640	75.9528	6.28995	3.93825	5.37366e-148	3.37417e-146
POPTR_0011s00400	31.0959	4.0358	3.28278	8.64324e-148	5.41918e-146
POPTR_0012s08770	624.388	211.3	1.90192	1.34259e-147	8.40547e-146
POPTR_0006s12740	937.999	416.232	1.51202	1.69104e-147	1.05715e-145
POPTR_0007s01280	75.1875	7.29114	3.7057	2.14671e-147	1.34004e-145
Novel00220	52.1409	10.6563	2.6249	5.47169e-147	3.41061e-145
POPTR_0009s04320	14.0486	85.6255	-2.26736	7.14533e-147	4.44731e-145
POPTR_0010s05940	126.89	37.2911	2.10563	9.29251e-147	5.77531e-145
POPTR_0010s17190	227.607	75.0866	1.93963	1.08642e-146	6.74226e-145
POPTR_0001s37200	49.2556	223.523	-1.84178	2.54735e-146	1.57858e-144
POPTR_0009s08180	585.535	251.742	1.5583	2.80262e-146	1.73425e-144
POPTR_0005s14680	35.1663	159.386	-1.83886	3.88355e-146	2.39964e-144
POPTR_0013s04220	48.7227	11.9401	2.36469	6.74906e-146	4.1642e-144
POPTR_0006s14700	0.619857	30.2918	-5.25004	7.52735e-146	4.6377e-144
POPTR_0006s05550	95.3866	29.4312	2.03764	9.56849e-146	5.88676e-144
POPTR_0017s04710	68.9294	496.077	-2.50684	9.86336e-146	6.05943e-144
POPTR_0019s12120	49.4126	13.5748	2.20391	1.3093e-145	8.03194e-144
POPTR_0001s05720	518.57	61.3102	3.41805	2.28838e-145	1.4018e-143
POPTR_0004s11550	59.864	14.4926	2.38215	2.5906e-145	1.58465e-143
POPTR_0001s03940	301.685	1118.11	-1.54964	3.88643e-145	2.3739e-143
POPTR_0008s06470	59.6723	12.4657	2.59815	4.08161e-145	2.48955e-143
POPTR_0014s05480	3.79446	40.5998	-3.06707	4.32908e-145	2.63672e-143
POPTR_0002s03760	110.042	32.266	2.10834	1.10335e-144	6.71057e-143
POPTR_0001s17380	62.7171	19.9906	1.98883	1.28084e-144	7.77901e-143
POPTR_0004s06090	102.797	21.3114	2.61175	2.30904e-144	1.40037e-142
POPTR_0009s01330	84.1518	27.8986	1.9315	2.75531e-144	1.66864e-142
POPTR_0019s03640	106.381	38.1031	1.81989	4.19802e-144	2.53876e-142
POPTR_0019s02570	162.339	43.5859	2.23632	7.05473e-144	4.2547e-142
POPTR_0006s12230	69.3452	20.0121	2.12982	7.05541e-144	4.2547e-142
POPTR_0008s01030	80.6109	25.0791	2.02345	1.26291e-143	7.60514e-142
POPTR_0019s10570	69.0947	19.5591	2.1607	1.6974e-143	1.02071e-141
POPTR_0006s22070	178.714	60.0974	1.9115	2.31573e-143	1.39058e-141
POPTR_0013s06830	249.09	92.2476	1.7726	2.36917e-143	1.42067e-141
POPTR_0002s02300	178.221	61.0107	1.88519	7.42848e-143	4.44822e-141
POPTR_2017s00200	20.4419	2.16182	3.57834	9.45814e-143	5.65565e-141
POPTR_0002s13700	74.068	22.3319	2.06775	1.08154e-142	6.45819e-141
POPTR_0013s09980	22.3889	2.40924	3.54868	1.23755e-142	7.37941e-141
POPTR_0010s07400	149.104	49.0704	1.94454	1.7773e-142	1.05831e-140
POPTR_0008s13040	559.498	31.8465	4.47218	1.85417e-142	1.10255e-140
POPTR_0009s16050	166.406	64.059	1.717	2.25665e-142	1.34001e-140
POPTR_0003s20420	55.375	13.4049	2.38608	2.64701e-142	1.56961e-140
POPTR_0007s10960	16.0988	0.784903	4.68432	3.73102e-142	2.20934e-140
POPTR_0010s17420	1.11915	27.3837	-4.27306	5.15523e-142	3.04845e-140
POPTR_0002s02070	104.073	22.8668	2.52666	7.54268e-142	4.45404e-140
POPTR_0009s04020	25.3714	2.53348	3.67146	1.24913e-141	7.36605e-140
POPTR_0003s20260	148.097	42.5569	2.13721	1.31197e-141	7.72596e-140
POPTR_0005s03690	59.1448	16.9355	2.14091	1.4129e-141	8.30884e-140
POPTR_0007s05710	114.551	42.7657	1.76149	1.57005e-141	9.22023e-140
POPTR_0014s05810	314.822	103.181	1.94923	1.59232e-141	9.33818e-140
POPTR_0004s05580	29.6974	4.32625	3.11423	1.89009e-141	1.10693e-139
POPTR_0002s15700	783.289	309.096	1.68109	3.93748e-141	2.3028e-139
POPTR_0009s03230	16.2216	0.635038	5.01302	4.93239e-141	2.88072e-139
POPTR_0004s07630	473.383	192.055	1.64246	7.53498e-141	4.39472e-139
POPTR_0011s01140	21.7396	0.056755	8.68672	1.19892e-140	6.98307e-139
POPTR_0004s03410	156.962	52.4698	1.91985	1.33469e-140	7.76323e-139
POPTR_0007s05650	192.242	787.995	-1.69427	2.61523e-140	1.51908e-138
POPTR_0007s09650	64.9146	20.7684	1.98369	4.90896e-140	2.84753e-138
POPTR_0016s14150	58.5082	3.04543	4.58383	5.54078e-140	3.20966e-138
POPTR_0016s13500	7.95353	56.6448	-2.48933	6.87481e-140	3.97703e-138
POPTR_0002s13570	165.736	58.5799	1.83922	1.21684e-139	7.02979e-138
POPTR_0002s08830	69.2353	20.5722	2.08797	1.41432e-139	8.15961e-138
POPTR_0016s09610	109.162	23.6988	2.54413	1.65924e-139	9.5597e-138
POPTR_0015s09220	290.703	118.357	1.63624	1.7606e-139	1.013e-137
POPTR_0016s01780	16.8574	1.18403	4.17055	2.95209e-139	1.69626e-137
POPTR_0010s13480	36.412	5.71167	3.01504	3.10119e-139	1.77953e-137
POPTR_0007s09420	45.4954	9.04794	2.66307	3.56639e-139	2.04372e-137
POPTR_0002s12030	63.5024	21.3652	1.91095	3.90732e-139	2.23609e-137
POPTR_0008s14850	19.3138	0.569388	5.4054	4.72651e-139	2.70127e-137
POPTR_0012s07150	292.244	98.3785	1.90986	1.33379e-138	7.61262e-137
POPTR_0002s02450	131.466	45.8093	1.85976	1.41432e-138	8.06143e-137
POPTR_0001s21160	3.63271	34.5272	-2.90404	1.54243e-138	8.77991e-137
POPTR_0007s14250	75.5916	355.089	-1.89145	1.70215e-138	9.67615e-137
POPTR_0001s20630	107.373	33.0534	2.04052	3.39977e-138	1.93009e-136
POPTR_0016s03410	54.8308	11.2772	2.61812	7.13823e-138	4.04706e-136
POPTR_0001s36950	9.47141	63.3998	-2.40397	9.01973e-138	5.10699e-136
POPTR_1008s00230	131.837	23.7162	2.81514	1.15574e-137	6.53514e-136
Novel00061	18.3302	249.855	-3.42554	2.02647e-137	1.14435e-135
POPTR_0001s36220	29.9929	3.26685	3.53089	2.15832e-137	1.2172e-135
POPTR_0005s26260	1925.15	654.052	1.89846	2.92571e-137	1.64779e-135
POPTR_0001s04850	71.4481	738.552	-3.02751	5.67733e-137	3.19331e-135
POPTR_0008s08590	225.523	84.0439	1.76437	6.45512e-137	3.62601e-135
POPTR_0002s15790	362.012	155.033	1.56327	8.91611e-137	5.00182e-135
POPTR_0003s10870	68.4445	22.7191	1.93084	9.02781e-137	5.05783e-135
POPTR_0008s09020	64.59	15.6282	2.39211	1.53786e-136	8.60455e-135
POPTR_0017s02470	72.7087	9.45035	3.28395	1.76026e-136	9.836e-135
POPTR_0006s00920	22.7693	0.898413	4.98723	2.35439e-136	1.31387e-134
POPTR_0019s02190	11.1793	0.074932	7.35502	3.4098e-136	1.90035e-134
POPTR_0003s21220	82.6416	19.6375	2.411	3.86581e-136	2.15168e-134
POPTR_0001s31790	426.14	131.02	2.04172	5.25944e-136	2.92355e-134
POPTR_0003s20970	8.86751	57.4997	-2.3579	5.53646e-136	3.07353e-134
POPTR_0010s07640	6.16812	46.793	-2.58536	6.36005e-136	3.52615e-134
POPTR_0001s15850	198.221	45.5193	2.46069	6.95852e-136	3.85294e-134
POPTR_0013s11000	189.281	59.7442	2.00477	8.80534e-136	4.8692e-134
POPTR_0010s23590	3.38122	43.83	-3.34453	8.90888e-136	4.92008e-134
POPTR_0014s13170	43.5701	179.088	-1.69875	9.75225e-136	5.37888e-134
POPTR_0005s22080	195.671	72.3081	1.77753	1.0579e-135	5.82734e-134
POPTR_0008s10580	114.927	40.7637	1.83607	2.0118e-135	1.10675e-133
POPTR_0013s10300	293.456	99.6694	1.89811	2.47893e-135	1.36197e-133
POPTR_0016s08530	63.2794	21.9643	1.86551	2.65957e-135	1.45934e-133
POPTR_0017s14100	108.175	512.657	-1.90421	4.99629e-135	2.738e-133
POPTR_0002s10130	301.473	69.8767	2.44665	6.11736e-135	3.34806e-133
POPTR_0001s23360	73.4059	12.8783	2.84323	7.43353e-135	4.06319e-133
POPTR_0003s18090	0.708133	22.2417	-4.63815	8.81467e-135	4.81195e-133
POPTR_0013s02980	21.4493	109.519	-2.01229	1.29575e-134	7.0645e-133
POPTR_0006s07580	38.8076	221.858	-2.17178	1.37216e-134	7.47155e-133
POPTR_0009s07280	60.5933	18.3028	2.06521	2.31084e-134	1.25666e-132
POPTR_0012s05320	29.3891	128.775	-1.79073	3.18586e-134	1.73031e-132
POPTR_0006s06970	30.4593	4.44459	3.10662	3.22517e-134	1.74943e-132
POPTR_0001s33560	71.6064	23.0857	1.97077	3.49336e-134	1.89249e-132
POPTR_0016s13760	174.239	65.3314	1.75424	3.61534e-134	1.95609e-132
POPTR_0013s05700	15.0698	0.639872	4.86328	3.6562e-134	1.97569e-132
POPTR_0001s22110	72.2919	22.3426	2.03428	4.36699e-134	2.35679e-132
POPTR_0002s25930	170.445	832.043	-1.94742	5.26572e-134	2.83823e-132
POPTR_0005s12900	30.8875	143.02	-1.86992	5.56208e-134	2.99418e-132
POPTR_0001s08630	66.8097	21.9176	1.9451	7.17763e-134	3.859e-132
POPTR_0006s14160	47.6907	8.70296	2.78929	7.71416e-134	4.14223e-132
POPTR_0018s10480	6.03836	113.838	-3.88954	9.62951e-134	5.16421e-132
POPTR_0007s14020	61.5785	332.127	-2.09214	1.03384e-133	5.53739e-132
POPTR_0019s03730	170.781	47.0952	2.19947	1.17867e-133	6.30519e-132
POPTR_0001s01760	302.342	117.796	1.69983	2.1091e-133	1.12684e-131
POPTR_0008s17950	160.357	55.6588	1.86549	2.13329e-133	1.13834e-131
Novel00148	11.8852	94.0292	-2.64263	2.45736e-133	1.30962e-131
POPTR_0019s03570	45.311	10.0936	2.5012	3.42938e-133	1.82537e-131
POPTR_0011s06770	10.0127	61.4643	-2.27568	1.03704e-132	5.51297e-131
POPTR_0018s03880	16.8333	121.437	-2.51062	1.23129e-132	6.53748e-131
POPTR_0007s03840	128.376	52.6846	1.62484	1.38288e-132	7.33324e-131
POPTR_0010s25370	42.4926	179.837	-1.73975	1.49458e-132	7.91569e-131
POPTR_0005s27350	34.8273	3.21899	3.77246	2.50685e-132	1.32605e-130
POPTR_0008s09030	34.7761	6.55893	2.74086	2.72389e-132	1.43907e-130
POPTR_0001s04840	32.1714	182.029	-2.15834	4.45823e-132	2.35243e-130
POPTR_0005s21740	171.476	1070.86	-2.30228	4.89685e-132	2.58068e-130
POPTR_0010s17710	43.947	231.492	-2.0548	4.93467e-132	2.5974e-130
POPTR_0007s11180	95.4054	18.3299	2.71922	6.37024e-132	3.34889e-130
POPTR_0004s08040	117.988	29.8957	2.31973	7.77123e-132	4.08037e-130
POPTR_0009s10680	51.1693	13.8586	2.22231	9.568e-132	5.01761e-130
POPTR_0001s34980	149.239	60.1863	1.65133	1.33779e-131	7.00697e-130
POPTR_0008s22310	271.39	1003.89	-1.54721	2.35499e-131	1.23196e-129
POPTR_0002s03240	43.3423	9.24228	2.56657	2.46782e-131	1.28941e-129
POPTR_0001s30470	8.05814	56.6379	-2.46703	3.93293e-131	2.05239e-129
POPTR_0010s14360	2.4364	29.9016	-3.26607	4.72782e-131	2.46419e-129
POPTR_0001s39950	31.8151	6.10228	2.7201	1.52602e-130	7.94404e-129
POPTR_0011s14040	48.8632	14.29	2.11168	1.74547e-130	9.0754e-129
POPTR_0004s22570	12.8942	96.7812	-2.56449	2.15108e-130	1.11707e-128
POPTR_0010s24710	79.9186	28.8711	1.80863	2.2692e-130	1.17697e-128
POPTR_0005s17600	132.982	41.9555	2.00533	4.21523e-130	2.18368e-128
POPTR_0002s06840	131.371	53.4798	1.63715	4.80055e-130	2.48388e-128
POPTR_0006s05860	45.4743	8.4481	2.76663	4.96844e-130	2.56763e-128
POPTR_0003s07360	127.325	17.2115	3.22685	5.51848e-130	2.84843e-128
POPTR_0009s15470	110.443	35.242	1.98809	6.96101e-130	3.58867e-128
POPTR_0014s04680	4.72033	42.9845	-2.84044	1.01221e-129	5.21205e-128
POPTR_0006s23010	53.0427	15.7103	2.09301	1.10124e-129	5.66363e-128
POPTR_0008s05620	51.5771	13.2573	2.2996	1.30931e-129	6.72558e-128
POPTR_0012s08240	59.919	16.0423	2.23615	1.54836e-129	7.94398e-128
POPTR_0017s12920	76.5798	28.2246	1.78048	1.8847e-129	9.65796e-128
POPTR_0001s38120	2.39077	38.1748	-3.64782	2.10659e-129	1.07821e-127
POPTR_0004s09710	8.39123	54.8672	-2.36769	2.28665e-129	1.16896e-127
POPTR_0019s01500	114.292	46.8883	1.62505	2.82944e-129	1.44471e-127
POPTR_0004s14710	7.40039	53.1668	-2.50886	2.96701e-129	1.51314e-127
POPTR_0014s15660	55.8587	310.16	-2.13039	3.40877e-129	1.73635e-127
POPTR_0014s14780	17.4302	1.01637	4.42574	6.26008e-129	3.18495e-127
POPTR_0012s08300	5.68701	48.1242	-2.73923	6.96826e-129	3.54102e-127
POPTR_0002s24200	139.969	43.7425	2.01569	7.53998e-129	3.82699e-127
POPTR_0002s11050	146.2	55.79	1.7306	1.72446e-128	8.74223e-127
POPTR_0004s14230	18.4132	84.5373	-1.857	2.39133e-128	1.21086e-126
POPTR_0007s02160	249	101.391	1.63582	3.07818e-128	1.5568e-126
POPTR_0016s03840	48.8138	13.1541	2.23473	3.38647e-128	1.71069e-126
POPTR_0019s15270	39.8562	9.40732	2.42317	4.58948e-128	2.31565e-126
POPTR_0005s08390	137.088	56.2489	1.62439	5.48812e-128	2.76579e-126
POPTR_0006s09470	12.1282	82.5991	-2.42626	6.29705e-128	3.16972e-126
POPTR_0018s02230	7.86342	61.2225	-2.61411	7.51534e-128	3.77849e-126
POPTR_0005s24650	167.084	64.5456	1.7128	9.50908e-128	4.77526e-126
POPTR_0003s02640	51.4791	197.68	-1.60059	1.09495e-127	5.49214e-126
POPTR_0004s06630	13.8775	0.360545	5.60174	1.47774e-127	7.40345e-126
Novel00224	28.3891	5.08891	2.81201	1.65658e-127	8.28973e-126
POPTR_0017s06610	23.1929	112.802	-1.93905	1.65965e-127	8.29531e-126
POPTR_0002s09050	19.6392	1.83318	3.74926	1.71102e-127	8.5421e-126
POPTR_0006s03540	4.51961	49.3946	-3.11269	1.91235e-127	9.53601e-126
POPTR_0017s07520	12.1865	87.1347	-2.49109	2.14119e-127	1.06647e-125
POPTR_0005s11000	128.196	43.5461	1.89777	2.21382e-127	1.10135e-125
POPTR_0011s05640	63.8284	308.058	-1.92937	3.0179e-127	1.49963e-125
POPTR_0007s10580	78.4928	23.74	2.06529	3.73617e-127	1.85439e-125
POPTR_0010s00850	62.7104	18.1558	2.13155	3.7627e-127	1.86538e-125
POPTR_0001s24430	1.21893	31.0006	-4.33036	4.9135e-127	2.43307e-125
POPTR_0018s02280	35.676	169.185	-1.90595	5.15681e-127	2.55059e-125
POPTR_0003s12950	32.5308	4.21312	3.28031	7.97663e-127	3.94071e-125
POPTR_0003s15680	288.925	83.6442	2.12731	1.06663e-126	5.26342e-125
POPTR_0017s04450	53.5955	230.963	-1.76594	1.20802e-126	5.95419e-125
POPTR_0003s14450	14.0055	73.1604	-2.04598	1.44076e-126	7.085e-125
POPTR_0017s13420	103.179	30.2921	2.11004	1.59793e-126	7.84882e-125
POPTR_0010s16600	24.1232	132.088	-2.10974	1.7631e-126	8.65016e-125
POPTR_0014s05920	62.0826	19.972	1.97589	1.77629e-126	8.70485e-125
POPTR_0012s02570	5.11984	39.7681	-2.61249	2.02994e-126	9.93647e-125
POPTR_0010s14460	11.5625	0.251869	5.79819	2.11774e-126	1.03544e-124
POPTR_0003s08570	3.71799	41.9021	-3.16236	2.15048e-126	1.05024e-124
POPTR_0007s14890	93.5235	35.8956	1.7207	2.79844e-126	1.36512e-124
POPTR_0006s25120	91.9141	32.6073	1.83314	3.92029e-126	1.91019e-124
POPTR_0005s15850	13.9202	185.693	-3.3986	4.02638e-126	1.95964e-124
POPTR_0003s21260	2.13184	27.4033	-3.34009	4.16547e-126	2.02503e-124
POPTR_0016s14090	189.5	79.7612	1.58785	5.05846e-126	2.45635e-124
POPTR_0001s36200	254.066	102.941	1.64337	7.23893e-126	3.51117e-124
POPTR_0002s10800	39.9786	11.3996	2.14816	7.33186e-126	3.5522e-124
POPTR_0010s20840	0.37466	23.6872	-5.60519	7.64248e-126	3.69849e-124
POPTR_0002s08010	8.20018	52.0268	-2.32505	1.48291e-125	7.16825e-124
POPTR_0005s18490	5.94555	42.5124	-2.50084	1.66917e-125	8.05947e-124
POPTR_0001s34990	87.2478	34.3291	1.68589	3.44927e-125	1.66357e-123
POPTR_0011s14530	55.0794	8.08233	3.10979	4.08724e-125	1.96903e-123
POPTR_0004s09250	395.64	156.675	1.67711	4.49127e-125	2.16123e-123
POPTR_0008s01520	48.4527	12.1185	2.33973	4.66633e-125	2.24294e-123
POPTR_0001s04130	78.4593	27.308	1.86328	6.94519e-125	3.33455e-123
POPTR_0007s01830	93.9779	34.2397	1.79834	7.61684e-125	3.65291e-123
POPTR_0014s12360	13.8015	71.4023	-2.02967	7.8906e-125	3.77995e-123
POPTR_0001s09350	79.3303	29.3037	1.77489	8.84529e-125	4.23253e-123
POPTR_0004s14720	5.21034	41.7497	-2.66115	9.80094e-125	4.68457e-123
POPTR_0002s06210	311.608	95.7614	2.04013	1.22403e-124	5.84397e-123
POPTR_0016s10930	107.769	35.1556	1.95563	1.27058e-124	6.05944e-123
POPTR_0009s10060	24.0538	147.084	-2.2711	1.36362e-124	6.49585e-123
POPTR_0014s17750	40.6891	8.49963	2.60195	1.74435e-124	8.30028e-123
POPTR_0009s02210	150.582	55.041	1.79343	1.94916e-124	9.26449e-123
POPTR_0015s06000	15.2913	84.8183	-2.1311	2.05398e-124	9.75181e-123
POPTR_0001s33260	124.003	43.8017	1.84239	2.17982e-124	1.03378e-122
POPTR_0016s05490	129.719	46.4265	1.82162	2.97705e-124	1.41029e-122
POPTR_0010s05100	56.5471	11.5447	2.63079	3.24518e-124	1.53561e-122
POPTR_0009s08410	49.1422	14.6924	2.08448	4.89956e-124	2.31588e-122
POPTR_0015s09830	42.5241	181.832	-1.7559	6.76734e-124	3.19519e-122
POPTR_0010s11360	19.3001	83.3722	-1.77033	6.87569e-124	3.24275e-122
POPTR_0011s11910	11.716	79.247	-2.42147	7.67306e-124	3.61482e-122
POPTR_0001s02240	17.3411	1.8035	3.59931	7.90925e-124	3.72198e-122
POPTR_0002s25040	233.383	60.52	2.28567	9.63546e-124	4.5293e-122
POPTR_0001s43140	34.5469	8.04598	2.44503	1.26285e-123	5.92968e-122
POPTR_0014s13110	76.5087	22.9255	2.07428	1.45579e-123	6.82812e-122
POPTR_0005s06330	104.337	41.0249	1.68539	1.68223e-123	7.88153e-122
POPTR_0002s21340	39.5721	180.059	-1.84445	2.04229e-123	9.55795e-122
POPTR_0014s17850	0.277103	16.5304	-5.49677	2.28757e-123	1.06941e-121
POPTR_0011s09130	87.2294	31.9837	1.78819	2.65247e-123	1.23864e-121
POPTR_0002s18960	151.969	58.9531	1.70569	2.85019e-123	1.32952e-121
POPTR_0013s13540	39.085	7.6484	2.68467	3.31253e-123	1.5435e-121
POPTR_0006s20100	106.57	43.1288	1.64559	3.99531e-123	1.85961e-121
POPTR_0008s13360	53.2524	9.43111	2.83351	5.1028e-123	2.3725e-121
POPTR_0009s10480	136.979	55.9339	1.63281	9.28196e-123	4.31085e-121
POPTR_0011s07430	260.949	70.4074	2.2272	2.1297e-122	9.88028e-121
POPTR_0011s15810	157.392	56.0586	1.82953	2.63477e-122	1.21969e-120
POPTR_0012s14490	300.08	1159.97	-1.60971	2.94524e-122	1.36193e-120
POPTR_0006s09460	1083.04	263.224	2.38042	3.29733e-122	1.5231e-120
POPTR_0001s35810	0.540477	23.392	-5.06135	3.41825e-122	1.57724e-120
POPTR_0009s15030	12.3986	68.1291	-2.11491	4.68615e-122	2.15993e-120
POPTR_0013s05200	117.557	50.6607	1.55433	7.47172e-122	3.44014e-120
POPTR_0985s00200	99.5039	28.3036	2.15448	9.00269e-122	4.14056e-120
POPTR_0014s05130	59.1604	241.327	-1.68814	1.25348e-121	5.75887e-120
POPTR_0022s00900	59.9059	222.17	-1.55117	1.31555e-121	6.03753e-120
POPTR_0004s02220	21.3741	111.615	-2.04327	1.33578e-121	6.12378e-120
POPTR_0008s15110	231.994	63.506	2.20764	2.27604e-121	1.04231e-119
POPTR_0001s43020	114.074	42.1356	1.77437	3.34255e-121	1.52908e-119
POPTR_0001s36000	25.9059	106.696	-1.70314	3.69419e-121	1.68812e-119
POPTR_0007s04520	1.41627	28.3564	-3.99747	3.81581e-121	1.74183e-119
POPTR_0006s12590	17.8423	127.182	-2.48838	3.95631e-121	1.80404e-119
POPTR_0003s18060	38.8346	6.11901	2.99843	4.26037e-121	1.94061e-119
POPTR_0001s02090	234.173	98.9612	1.58193	4.34941e-121	1.97905e-119
POPTR_0005s20360	4.75669	35.804	-2.56635	6.91567e-121	3.14339e-119
POPTR_0008s07360	75.6337	14.9592	2.6765	8.52843e-121	3.87231e-119
POPTR_0014s15730	22.8304	2.30501	3.6386	8.94979e-121	4.0593e-119
POPTR_0004s18500	10.1484	0.095333	6.92048	1.06102e-120	4.80471e-119
POPTR_0004s21910	74.5311	27.8848	1.75847	1.06158e-120	4.80471e-119
POPTR_0005s20800	103.358	37.6675	1.79728	1.09064e-120	4.93102e-119
POPTR_0003s16650	67.4592	24.4863	1.80211	2.15174e-120	9.71816e-119
POPTR_0008s17560	47.0794	189.742	-1.66948	3.00459e-120	1.35556e-118
POPTR_0005s09980	2.64969	27.8659	-3.04601	6.87564e-120	3.09876e-118
POPTR_0007s01480	52.6744	8.92921	2.89832	6.93243e-120	3.12106e-118
POPTR_0012s08280	2.04502	29.9803	-3.54666	1.16964e-119	5.26029e-118
POPTR_0019s04930	120.505	49.407	1.62568	1.48711e-119	6.68105e-118
POPTR_0019s13500	33.8457	8.5412	2.3237	1.99869e-119	8.96991e-118
POPTR_0014s01670	5.90919	43.6594	-2.54916	2.04569e-119	9.17118e-118
POPTR_0006s11680	277.368	39.5645	3.14367	2.27642e-119	1.01949e-117
POPTR_0003s13220	6.72416	53.6828	-2.65944	2.49735e-119	1.11726e-117
POPTR_0001s11470	22.7881	3.52094	3.02896	2.67909e-119	1.1973e-117
POPTR_0365s00230	46.7686	9.75897	2.60171	2.68409e-119	1.19829e-117
POPTR_0007s03100	164.299	63.5935	1.70878	2.84865e-119	1.27042e-117
POPTR_0003s22120	0.712966	19.36	-4.40392	3.01736e-119	1.34425e-117
POPTR_0016s10680	49.3254	14.4358	2.10852	3.35906e-119	1.49492e-117
POPTR_0010s19690	84.0153	25.4826	2.06086	5.86153e-119	2.60591e-117
POPTR_0014s06450	15.1154	0.796408	4.55875	5.87114e-119	2.60746e-117
POPTR_0011s12930	70.6046	23.6202	1.9195	1.249e-118	5.53548e-117
POPTR_0009s13590	3.87085	32.5646	-2.73126	2.16629e-118	9.59084e-117
POPTR_0014s03930	50.0952	14.5326	2.12432	2.21337e-118	9.78909e-117
POPTR_0001s16810	31.3165	3.31432	3.57583	2.69526e-118	1.1908e-116
POPTR_0001s17190	156.123	64.1506	1.62214	3.78473e-118	1.67041e-116
POPTR_0014s15560	67.2814	23.7979	1.83686	3.86404e-118	1.70366e-116
POPTR_0005s11100	22.5926	2.71786	3.38816	3.90425e-118	1.71961e-116
POPTR_0009s10210	36.7693	4.97578	3.21593	5.45497e-118	2.40013e-116
POPTR_0012s04860	28.2853	133.181	-1.89337	8.03235e-118	3.53051e-116
POPTR_0018s08150	0.631363	17.6714	-4.43082	1.14198e-117	5.01424e-116
POPTR_0005s12070	32.3557	193.857	-2.24129	1.43236e-117	6.2828e-116
POPTR_0004s05330	459.693	142.766	2.02763	1.89349e-117	8.29693e-116
POPTR_0016s01020	4.61272	45.0254	-2.9504	2.22377e-117	9.73415e-116
POPTR_0006s19140	19.8962	0.875788	4.82404	2.28219e-117	9.97961e-116
POPTR_0018s06510	17.2558	84.3806	-1.94544	3.52545e-117	1.54004e-115
POPTR_0003s14950	115.916	34.8485	2.0711	3.66178e-117	1.59795e-115
POPTR_0008s12580	315.913	140.554	1.50869	5.29995e-117	2.31046e-115
POPTR_0008s15890	96.6977	21.5938	2.4997	5.75696e-117	2.50713e-115
POPTR_0009s06780	14.687	0.984464	4.23303	5.93202e-117	2.58073e-115
POPTR_0005s11720	76.7774	30.589	1.66715	9.91909e-117	4.31091e-115
POPTR_0002s24090	83.6915	310.389	-1.55084	1.4803e-116	6.42696e-115
POPTR_0001s45210	10.414	0.195114	6.01329	2.658e-116	1.15284e-114
POPTR_0019s14860	49.4149	6.13458	3.34573	2.91416e-116	1.26265e-114
POPTR_0010s12360	27.0971	117.108	-1.77062	3.17921e-116	1.3761e-114
POPTR_0012s11340	3.26027	34.8301	-3.07112	3.67841e-116	1.59056e-114
POPTR_0016s03500	64.961	17.6566	2.21791	3.98317e-116	1.72059e-114
POPTR_0006s25390	117.594	435.846	-1.55032	5.82588e-116	2.51403e-114
POPTR_0014s08320	32.8947	6.85528	2.60408	6.39417e-116	2.75648e-114
POPTR_0006s23570	19.0111	2.12585	3.48808	6.94441e-116	2.99065e-114
POPTR_0010s16690	42.428	11.1488	2.27158	8.40929e-116	3.61786e-114
POPTR_0015s01290	20.2045	89.0253	-1.79855	9.28974e-116	3.99262e-114
POPTR_0001s11330	13.1078	0.474055	5.11296	9.96081e-116	4.27673e-114
POPTR_0014s12450	35.6293	8.56605	2.39535	1.37102e-115	5.88061e-114
POPTR_0002s03410	13.4529	0.197338	6.38407	1.63768e-115	7.01734e-114
POPTR_0019s04700	285.644	119.002	1.60397	1.7516e-115	7.49792e-114
POPTR_0014s11350	34.5647	140.827	-1.68583	1.8267e-115	7.81159e-114
POPTR_0006s07020	135.191	31.1305	2.45961	1.99758e-115	8.53375e-114
POPTR_0003s01080	35.614	133.278	-1.56416	2.01664e-115	8.60654e-114
POPTR_0013s13050	46.4584	173.555	-1.56092	2.63638e-115	1.1229e-113
POPTR_0001s09900	14.6673	1.06162	4.12282	2.96444e-115	1.26137e-113
POPTR_0007s14390	48.2455	14.8675	2.03806	4.63546e-115	1.97042e-113
POPTR_0010s00880	42.642	11.5124	2.23008	4.73452e-115	2.01052e-113
POPTR_0005s19040	72.6408	18.6555	2.30346	7.54177e-115	3.19944e-113
POPTR_0005s23360	19.8126	0.775621	5.01629	7.90881e-115	3.35181e-113
POPTR_0009s14170	45.5596	177.803	-1.62321	8.66222e-115	3.66747e-113
POPTR_0014s03690	22.096	1.94447	3.83142	1.42046e-114	6.00805e-113
POPTR_0012s11580	1.78203	23.0159	-3.35158	1.46533e-114	6.19169e-113
POPTR_0006s27860	180.535	51.9045	2.13859	1.9551e-114	8.25304e-113
POPTR_0014s07390	13.8902	1.08202	4.01663	2.02657e-114	8.54627e-113
POPTR_0006s13860	73.301	24.6191	1.91268	2.38788e-114	1.00501e-112
POPTR_0006s15420	106.197	33.7196	1.99637	2.57139e-114	1.08118e-112
POPTR_0001s30970	294.728	100.293	1.89288	2.82418e-114	1.18629e-112
POPTR_0002s09040	180.551	68.0156	1.75041	3.36026e-114	1.41009e-112
POPTR_0013s11900	266.599	112.874	1.57928	3.91182e-114	1.63993e-112
POPTR_0005s02680	73.1256	13.9836	2.72424	4.30022e-114	1.80098e-112
POPTR_0008s06980	24.7526	3.07357	3.35048	5.79928e-114	2.42642e-112
POPTR_0002s10860	17.6683	97.4142	-2.12057	6.19798e-114	2.5907e-112
POPTR_0005s06390	7.94164	62.9921	-2.64523	7.5077e-114	3.13507e-112
POPTR_0019s06340	118.231	49.5479	1.59538	1.09112e-113	4.55185e-112
POPTR_0012s02400	37.8175	150.696	-1.65335	1.18645e-113	4.9447e-112
POPTR_0001s11350	26.3977	4.42825	2.91084	1.51751e-113	6.31825e-112
POPTR_1028s00200	58.8871	15.2103	2.29189	1.69934e-113	7.06842e-112
POPTR_0001s12380	8.46877	47.658	-2.14977	2.16532e-113	8.99788e-112
POPTR_0005s12940	24.2968	3.27613	3.22262	2.41738e-113	1.00356e-111
POPTR_0001s34030	22.8973	1.57909	4.18597	2.8324e-113	1.1747e-111
POPTR_0019s14020	59.066	11.9424	2.64241	3.53367e-113	1.46412e-111
POPTR_0001s14660	61.5384	10.677	2.87045	5.07173e-113	2.09935e-111
POPTR_0014s09490	0.76044	18.5965	-4.26905	6.37943e-113	2.63809e-111
POPTR_0015s08330	343.801	142.283	1.61225	7.59464e-113	3.13757e-111
POPTR_0015s00550	66.2729	18.2787	2.19537	8.23084e-113	3.39711e-111
POPTR_0010s25570	61.5507	22.8219	1.7696	9.05697e-113	3.73447e-111
POPTR_0002s10830	53.9782	18.0788	1.9159	1.3508e-112	5.56439e-111
POPTR_0004s23200	10.0479	0.0589789	7.56944	1.46735e-112	6.03864e-111
POPTR_0009s02580	74.8501	12.5562	2.91382	1.68246e-112	6.91721e-111
POPTR_0017s03750	32.7778	8.60724	2.26601	3.26776e-112	1.34221e-110
POPTR_0010s00900	27.4502	125.136	-1.84697	4.48276e-112	1.83949e-110
POPTR_0001s10000	4.88905	47.0118	-2.93495	5.01276e-112	2.05499e-110
POPTR_0005s11090	40.0647	159.094	-1.64981	5.82303e-112	2.38487e-110
POPTR_0005s02060	47.5273	14.1616	2.08786	7.78273e-112	3.18442e-110
POPTR_0012s03410	34.7219	139.475	-1.66493	9.39464e-112	3.84027e-110
POPTR_0013s01050	50.1835	15.6984	2.01593	9.43884e-112	3.85464e-110
POPTR_0018s13740	76.119	13.8275	2.79897	1.0295e-111	4.20026e-110
POPTR_0014s08130	16.9864	107.97	-2.33025	1.44452e-111	5.88787e-110
POPTR_0005s12450	53.036	18.361	1.87115	1.4818e-111	6.03406e-110
POPTR_0002s10440	57.597	16.7055	2.12366	1.52874e-111	6.21926e-110
POPTR_0012s01850	41.6426	172.757	-1.71406	1.56128e-111	6.34557e-110
POPTR_0025s00520	12.044	0.598684	4.67467	1.59747e-111	6.4865e-110
POPTR_0002s16590	60.1049	22.0971	1.7854	1.63324e-111	6.62542e-110
POPTR_0007s05010	111.039	501.888	-1.83579	1.68778e-111	6.84017e-110
POPTR_0015s07840	21.3055	99.8005	-1.88573	2.38206e-111	9.64475e-110
POPTR_0001s39590	146.252	52.3004	1.82668	2.48482e-111	1.00513e-109
POPTR_0002s10290	68.9291	18.1114	2.26451	4.16229e-111	1.68208e-109
POPTR_0002s20160	54.9929	15.5055	2.16627	6.50893e-111	2.62792e-109
POPTR_0005s06800	38.5153	159.91	-1.71292	7.21378e-111	2.90974e-109
POPTR_0003s11210	91.5253	11.2866	3.34898	7.24311e-111	2.91881e-109
POPTR_0008s07260	56.7078	16.1899	2.15055	7.85646e-111	3.16299e-109
POPTR_0006s10480	115.846	32.151	2.18761	8.06289e-111	3.23997e-109
POPTR_0004s01270	273.759	75.1299	2.20523	9.3858e-111	3.76802e-109
POPTR_0002s20340	479.556	1862.19	-1.61678	1.0318e-110	4.13835e-109
POPTR_0013s07050	145.661	51.9063	1.82946	1.20846e-110	4.83783e-109
POPTR_0005s22420	13.0938	0.254093	5.97942	1.27439e-110	5.09696e-109
POPTR_0002s23800	89.4676	36.66	1.62854	1.39038e-110	5.55567e-109
POPTR_0013s00220	24.9259	111.759	-1.82413	1.50986e-110	6.02744e-109
POPTR_0017s05770	59.6073	335.509	-2.15159	1.54345e-110	6.15576e-109
POPTR_0008s16010	18.0559	1.83318	3.62721	1.94257e-110	7.74031e-109
POPTR_0011s00420	36.4652	5.64679	3.02442	1.96648e-110	7.82827e-109
POPTR_0013s10510	21.0528	3.38258	2.97139	2.0425e-110	8.12331e-109
POPTR_0008s02960	12.9138	0.93699	4.10693	2.24163e-110	8.90698e-109
POPTR_0001s13500	23.7307	98.2836	-1.70862	2.44141e-110	9.69175e-109
POPTR_0010s04860	62.4666	24.9652	1.6631	3.97416e-110	1.57617e-108
POPTR_0005s14640	35.2255	205.642	-2.20671	4.27039e-110	1.69208e-108
POPTR_0001s30800	2.57215	26.5313	-3.0276	4.63711e-110	1.83568e-108
POPTR_0019s11300	181.44	64.4433	1.83339	4.67993e-110	1.85092e-108
POPTR_0016s14900	22.6805	4.53954	2.65553	4.86784e-110	1.92345e-108
POPTR_0008s03040	51.8549	15.7863	2.05685	5.40649e-110	2.13431e-108
POPTR_0007s12940	20.6248	1.88732	3.7886	7.00789e-110	2.76394e-108
POPTR_0004s06040	94.2952	39.1098	1.6092	1.14531e-109	4.51298e-108
POPTR_0015s14650	90.244	36.705	1.63717	1.45322e-109	5.72096e-108
POPTR_0009s03220	42.1158	8.75779	2.61111	3.7073e-109	1.45812e-107
POPTR_0009s15380	125.988	47.8482	1.73852	4.2227e-109	1.65931e-107
POPTR_0009s16860	65.5734	21.7343	1.93348	4.49201e-109	1.76351e-107
POPTR_0001s18930	36.1582	140.346	-1.6159	4.5545e-109	1.7864e-107
POPTR_0006s15780	162.843	69.8222	1.56182	5.62928e-109	2.20592e-107
POPTR_0006s04710	90.1983	30.6034	1.90174	6.92454e-109	2.711e-107
POPTR_0006s21980	105.904	45.1808	1.56977	8.22398e-109	3.21678e-107
POPTR_0008s00580	3.12413	33.6877	-3.08296	8.63498e-109	3.37445e-107
POPTR_0008s10090	58.1231	13.55	2.44147	1.23712e-108	4.82566e-107
POPTR_0002s02080	50.7078	12.5429	2.35268	1.75875e-108	6.85413e-107
POPTR_0001s29190	66.7383	17.3844	2.27955	1.85787e-108	7.23384e-107
POPTR_0005s26420	333.356	145.97	1.53184	2.01367e-108	7.83328e-107
POPTR_0006s22580	14.0196	74.8241	-2.07639	2.59749e-108	1.00952e-106
POPTR_0001s06580	4.21659	45.3377	-3.07769	3.69114e-108	1.43326e-106
POPTR_0005s14790	18.935	1.62434	3.87145	3.87234e-108	1.50225e-106
POPTR_0019s09950	173.625	75.976	1.53307	5.48734e-108	2.12684e-106
POPTR_0001s23390	72.5895	23.529	1.96164	5.49431e-108	2.12761e-106
POPTR_0009s15830	107.135	36.8734	1.87793	9.86907e-108	3.81822e-106
POPTR_0010s10770	33.207	9.18997	2.19217	1.06901e-107	4.13213e-106
POPTR_0011s05010	124.865	53.7663	1.55386	3.01504e-107	1.16437e-105
POPTR_0003s11960	2.4568	25.7034	-3.0382	3.33697e-107	1.28753e-105
POPTR_0006s00230	111.827	49.9508	1.50223	3.92988e-107	1.51492e-105
POPTR_0008s19690	85.2392	36.732	1.55462	4.22028e-107	1.6254e-105
POPTR_0002s07980	42.3034	14.2533	1.90877	4.89474e-107	1.88346e-105
POPTR_0002s10030	23.2504	103.628	-1.81346	5.47439e-107	2.1046e-105
POPTR_0002s04410	85.8921	321.927	-1.56577	7.22729e-107	2.77599e-105
POPTR_0005s23490	28.2028	5.10003	2.80003	7.97629e-107	3.06093e-105
POPTR_0001s03680	12.3421	0.136135	6.74606	3.0273e-106	1.16069e-104
POPTR_0014s07070	45.9488	11.2264	2.37537	4.45563e-106	1.70679e-104
POPTR_0005s18240	21.3763	2.15737	3.64464	5.56792e-106	2.13095e-104
POPTR_0010s00720	43.4187	12.0788	2.18892	6.90678e-106	2.64099e-104
POPTR_0001s16220	1.47785	21.6594	-3.53196	8.91164e-106	3.40455e-104
POPTR_0004s07410	198.017	50.2888	2.31716	1.01873e-105	3.88839e-104
POPTR_0009s12440	10.3076	51.949	-1.99128	1.47081e-105	5.60893e-104
POPTR_0005s24980	28.1884	118.752	-1.73499	3.89567e-105	1.48164e-103
POPTR_0019s11220	17.364	0.812361	4.72527	5.11317e-105	1.94296e-103
POPTR_0018s13730	27.2791	6.15681	2.4846	5.19519e-105	1.97237e-103
POPTR_0002s01800	26.2616	2.32986	3.8277	5.63052e-105	2.13574e-103
POPTR_0013s01460	14.3139	0.682898	4.70884	6.88425e-105	2.60898e-103
POPTR_0001s16260	12.8868	74.4335	-2.18597	8.57178e-105	3.24563e-103
POPTR_0007s14220	10.5717	57.768	-2.10666	1.27991e-104	4.84198e-103
POPTR_0001s04420	3.38674	30.8946	-2.85622	1.57946e-104	5.96989e-103
POPTR_0006s05030	125.346	53.7871	1.5592	2.36056e-104	8.91429e-103
POPTR_0003s20310	29.2	126.696	-1.77526	3.29644e-104	1.24375e-102
POPTR_0013s05400	85.9115	29.2431	1.89725	5.05991e-104	1.90742e-102
POPTR_0010s05250	27.4232	5.55997	2.64391	6.68425e-104	2.51752e-102
POPTR_0008s13080	19.6454	1.96931	3.64648	7.8343e-104	2.94806e-102
POPTR_0008s07970	5.64214	42.4199	-2.56569	8.04261e-104	3.02378e-102
POPTR_0005s26710	41.3912	175.203	-1.73946	8.61689e-104	3.23684e-102
POPTR_0001s42660	20.0149	85.9044	-1.76041	9.09474e-104	3.41333e-102
POPTR_0014s13630	95.8326	37.3553	1.6971	9.90935e-104	3.71579e-102
POPTR_0018s10040	21.1793	96.5854	-1.85087	1.01165e-103	3.79014e-102
POPTR_0015s13260	47.3234	14.9313	2.0043	1.01472e-103	3.7983e-102
POPTR_0018s11450	18.1931	1.85803	3.62057	1.12214e-103	4.19672e-102
POPTR_0014s04670	8.67056	49.3877	-2.1676	1.15547e-103	4.31759e-102
POPTR_0004s18870	477.053	2854.11	-2.24031	1.18232e-103	4.41403e-102
POPTR_0012s01260	1.91816	30.5733	-3.65485	1.46412e-103	5.4613e-102
POPTR_0001s01820	57.2355	20.4862	1.81923	1.62016e-103	6.03808e-102
POPTR_0016s07090	57.2823	13.5322	2.42009	2.07832e-103	7.7388e-102
POPTR_0005s27790	2.7721	26.8095	-2.93074	2.28453e-103	8.49923e-102
POPTR_0005s11370	101.722	43.6404	1.56069	2.90143e-103	1.07755e-101
POPTR_0002s08370	44.7353	16.079	1.81691	2.98727e-103	1.10846e-101
POPTR_0005s06130	51.6623	1.29937	5.66634	5.1763e-103	1.91906e-101
POPTR_0006s28260	53.7897	20.8088	1.70987	5.86577e-103	2.17278e-101
POPTR_0001s35620	26.2105	103.765	-1.64423	9.73374e-103	3.60241e-101
POPTR_0016s01870	222.006	93.3738	1.58857	1.06041e-102	3.92113e-101
POPTR_0010s21120	34.0509	10.4964	2.03733	1.10981e-102	4.10023e-101
POPTR_0005s04680	37.2587	152.772	-1.69613	1.39076e-102	5.13376e-101
POPTR_0014s10280	309.95	125.396	1.64487	1.62167e-102	5.98097e-101
POPTR_0009s06810	8.52108	0.0589789	7.33529	1.68252e-102	6.20003e-101
POPTR_0006s23590	21.9363	2.2119	3.6406	1.88439e-102	6.9379e-101
POPTR_0008s06860	17.9061	1.37692	4.03896	1.94387e-102	7.15073e-101
POPTR_0005s25070	15.0424	76.2268	-1.9976	3.69802e-102	1.35918e-100
POPTR_0003s19530	12.7565	0.929933	4.11659	4.00035e-102	1.46903e-100
POPTR_0001s07050	89.8507	35.9089	1.66458	5.08066e-102	1.86254e-100
POPTR_0006s12390	14.3754	107.419	-2.55569	6.56732e-102	2.40548e-100
POPTR_0011s00280	17.9287	0.431029	5.69123	7.01567e-102	2.56749e-100
POPTR_0003s19030	23.8442	4.17416	2.85015	7.09577e-102	2.59458e-100
POPTR_0008s08030	141.744	50.1196	1.83962	7.47817e-102	2.73206e-100
POPTR_0001s05360	94.5092	39.9733	1.58174	8.20585e-102	2.99535e-100
POPTR_0016s01730	25.9371	5.20648	2.65297	8.58307e-102	3.13036e-100
POPTR_0010s13880	40.9339	11.9539	2.11189	8.87026e-102	3.23234e-100
POPTR_0007s14600	16.0606	77.4288	-1.92703	1.03533e-101	3.76953e-100
POPTR_0009s03870	15.9994	0.48556	5.34681	1.05492e-101	3.8376e-100
POPTR_0010s12670	66.9788	26.8885	1.6571	1.09251e-101	3.97096e-100
POPTR_0002s02180	20.5921	2.94227	3.14385	1.11109e-101	4.03505e-100
POPTR_0006s25280	297.503	131.701	1.51423	1.19101e-101	4.32158e-100
POPTR_0005s16370	61.0345	16.8899	2.19214	1.19301e-101	4.32517e-100
POPTR_0015s09260	31.4913	116.046	-1.54173	1.35091e-101	4.89348e-100
POPTR_0006s08450	44.49	15.1557	1.89313	1.43163e-101	5.18145e-100
POPTR_0004s09200	75.1828	32.01	1.57312	1.54689e-101	5.59387e-100
POPTR_0015s02150	68.3103	24.7686	1.8025	1.55308e-101	5.6115e-100
POPTR_0008s12260	16.3874	1.84024	3.47353	1.89046e-101	6.82471e-100
POPTR_0005s06540	15.3714	1.20704	3.99441	1.92287e-101	6.93582e-100
POPTR_0011s11430	23.7734	2.62736	3.50527	2.08541e-101	7.51577e-100
POPTR_0009s01300	13.0118	64.7134	-1.97297	3.01307e-101	1.08498e-99
POPTR_0012s03450	165.974	622.682	-1.56757	3.30754e-101	1.19002e-99
POPTR_0005s03610	23.8211	102.35	-1.76372	3.34135e-101	1.20117e-99
POPTR_0005s07440	78.3106	33.1696	1.57746	3.67656e-101	1.32056e-99
POPTR_0001s25680	9.31043	0.299342	5.28434	4.11459e-101	1.47665e-99
POPTR_0002s15670	210.531	87.4226	1.60607	4.78097e-101	1.71291e-99
POPTR_0012s00390	18.4235	1.70372	3.7669	9.8418e-101	3.52313e-99
POPTR_0012s06830	50.7121	13.0318	2.29527	1.20728e-100	4.31814e-99
POPTR_0016s14860	30.7864	5.02326	2.94473	1.30124e-100	4.65031e-99
POPTR_0003s11470	67.3665	21.1683	2.00874	1.35523e-100	4.83921e-99
POPTR_0010s12350	4.17057	31.1628	-2.55978	1.80049e-100	6.42374e-99
POPTR_0010s20290	16.4995	1.06423	4.26832	2.37433e-100	8.46402e-99
POPTR_0014s18480	20.5331	4.04063	2.67741	2.75891e-100	9.82674e-99
POPTR_0009s06730	67.4455	27.4144	1.63994	2.96078e-100	1.0537e-98
POPTR_0007s00880	7.72022	47.5782	-2.27517	3.21194e-100	1.14213e-98
POPTR_0010s06670	33.3966	8.39173	2.33021	3.35628e-100	1.19246e-98
POPTR_0003s14820	84.4345	31.5512	1.75947	4.63169e-100	1.64423e-98
POPTR_0006s10590	100.541	36.9509	1.78379	6.08897e-100	2.15976e-98
POPTR_0006s15430	151.013	60.4147	1.66019	7.14408e-100	2.5319e-98
POPTR_0006s09520	11.5821	0.0816037	7.40286	8.19446e-100	2.90175e-98
POPTR_0009s07540	37.8653	8.19661	2.5445	9.43086e-100	3.33404e-98
POPTR_0003s19500	9.7285	0.45143	4.74628	1.12376e-99	3.96948e-98
POPTR_0005s15970	46.9473	13.8594	2.09733	1.2097e-99	4.26949e-98
POPTR_0005s11520	18.9621	112.739	-2.23337	1.22621e-99	4.3242e-98
POPTR_0013s04320	13.054	0.70997	4.53172	1.32269e-99	4.66057e-98
POPTR_0011s04620	138.878	59.0607	1.57281	1.4129e-99	4.9743e-98
POPTR_0019s08940	31.7502	9.67476	2.056	1.57212e-99	5.5303e-98
POPTR_0014s15100	25.717	3.02649	3.41636	2.3184e-99	8.14879e-98
POPTR_0012s06370	113.7	50.8473	1.50089	2.6196e-99	9.1999e-98
POPTR_0006s08250	153.78	55.1889	1.81779	3.68541e-99	1.29323e-97
POPTR_0019s11280	61.1464	10.601	2.86796	3.83404e-99	1.34428e-97
POPTR_0008s06610	63.1035	23.4962	1.76707	5.39396e-99	1.88966e-97
POPTR_0001s23420	40.9706	12.7699	2.02104	6.13607e-99	2.14788e-97
POPTR_0001s33630	8.9291	46.1201	-2.02919	8.51665e-99	2.97873e-97
POPTR_0005s12320	106.3	34.41	1.96652	9.16363e-99	3.19976e-97
POPTR_0001s33230	104.055	44.3723	1.56814	9.76458e-99	3.40682e-97
POPTR_0013s00800	39.7984	12.1674	2.05328	1.15143e-98	4.01399e-97
POPTR_0012s07350	69.5955	276.497	-1.64966	1.21757e-98	4.24112e-97
POPTR_0002s10250	52.3963	16.7445	1.98517	1.23716e-98	4.30582e-97
POPTR_0001s09790	18.0385	75.4964	-1.72246	1.24192e-98	4.31885e-97
POPTR_0002s08540	75.4069	27.867	1.77537	1.44464e-98	5.01565e-97
POPTR_0001s06570	81.9173	33.934	1.6117	2.09099e-98	7.24201e-97
POPTR_0012s01170	5.13057	35.8339	-2.4643	2.50538e-98	8.66317e-97
POPTR_0006s11870	474.711	161.977	1.89267	2.67468e-98	9.24109e-97
POPTR_0017s14110	48.0114	17.6918	1.78027	3.25202e-98	1.12267e-96
POPTR_0006s24190	9.33383	50.6655	-2.09593	3.45262e-98	1.19096e-96
POPTR_0012s01110	30.3466	116.905	-1.60474	4.82598e-98	1.66066e-96
POPTR_0004s11630	77.2785	27.9883	1.80505	5.39506e-98	1.85349e-96
POPTR_0012s09120	44.5041	15.3201	1.87531	6.0204e-98	2.06666e-96
POPTR_0001s06350	48.7474	14.2981	2.11016	6.76792e-98	2.3214e-96
POPTR_0013s12000	33.4819	10.3146	2.04054	7.71872e-98	2.6454e-96
POPTR_0006s14990	38.9178	10.2928	2.25647	9.20602e-98	3.1526e-96
POPTR_0019s05770	22.8667	3.53206	3.03043	9.53179e-98	3.26154e-96
POPTR_0001s05470	28.7888	146.03	-2.00483	1.09987e-97	3.76046e-96
POPTR_0015s11660	33.654	141.125	-1.72862	1.40037e-97	4.78404e-96
POPTR_0007s10900	0.928867	18.3784	-3.93545	1.41891e-97	4.84348e-96
POPTR_0001s44000	13.1939	62.3356	-1.89611	1.45763e-97	4.97167e-96
POPTR_0006s28280	22.0121	2.84916	3.2888	1.64265e-97	5.59827e-96
POPTR_0002s11360	46.9303	14.1339	2.06866	1.74039e-97	5.92664e-96
POPTR_0001s07140	132.156	55.1692	1.59877	1.88191e-97	6.40345e-96
POPTR_0008s20770	221.489	1069.36	-1.93091	2.233e-97	7.59202e-96
POPTR_0019s15040	30.2964	8.31641	2.20337	2.32935e-97	7.9133e-96
POPTR_0015s05980	66.3113	278.571	-1.73046	2.3854e-97	8.09725e-96
POPTR_0166s00200	538.096	210.943	1.69014	2.46298e-97	8.35394e-96
POPTR_0009s11560	122.517	32.5927	2.25153	3.06173e-97	1.03765e-95
POPTR_0001s15400	77.0571	24.0876	2.01677	3.25511e-97	1.10232e-95
POPTR_0001s28710	54.8128	22.9068	1.59992	3.32958e-97	1.12664e-95
POPTR_0025s00410	15.4448	74.8543	-1.93728	3.40563e-97	1.15146e-95
POPTR_0001s07430	22.741	85.5885	-1.57314	3.77386e-97	1.27394e-95
POPTR_0016s04990	77.0719	536.56	-2.4593	3.92352e-97	1.32341e-95
POPTR_0005s00900	63.3638	9.72117	3.04311	4.06537e-97	1.37017e-95
POPTR_0008s13090	19.6744	80.816	-1.69784	4.28532e-97	1.44203e-95
POPTR_0006s13150	85.0314	36.1047	1.57708	4.45328e-97	1.49736e-95
POPTR_0012s01630	411.007	1541.43	-1.56762	4.71468e-97	1.58401e-95
POPTR_0002s15950	94.372	24.924	2.26072	4.79174e-97	1.60863e-95
POPTR_0004s05920	99.4564	42.7313	1.55702	4.99442e-97	1.67535e-95
POPTR_0002s06450	53.4726	21.2146	1.67429	5.34593e-97	1.79185e-95
POPTR_0001s06360	13.6431	61.7379	-1.83444	5.78758e-97	1.93836e-95
POPTR_0002s03190	0.694789	16.194	-4.18211	6.66841e-97	2.23162e-95
POPTR_0254s00230	27.3064	154.466	-2.15846	7.36618e-97	2.46126e-95
POPTR_0010s10800	37.4899	9.99643	2.23955	1.0189e-96	3.39914e-95
POPTR_0006s05770	46.1445	11.7127	2.31549	1.04881e-96	3.49617e-95
POPTR_0003s13750	32.2585	7.44246	2.45949	1.11652e-96	3.71898e-95
POPTR_0013s12140	164.303	62.3392	1.73969	1.24139e-96	4.13165e-95
POPTR_0014s12630	45.489	15.7247	1.87337	1.41402e-96	4.70255e-95
POPTR_0007s14610	19.766	87.0991	-1.79704	1.44656e-96	4.80701e-95
POPTR_0019s14090	55.862	19.5614	1.85415	1.83079e-96	6.0791e-95
POPTR_0003s19260	31.6482	9.1718	2.12497	2.4157e-96	8.01506e-95
POPTR_0003s05100	6.73905	39.5782	-2.20763	2.7863e-96	9.23746e-95
POPTR_0008s04530	1.18112	29.8686	-4.29036	2.83307e-96	9.38523e-95
POPTR_0011s07830	4.75523	49.9185	-3.04132	3.33952e-96	1.10544e-94
POPTR_0001s42950	59.0016	21.4539	1.7978	3.72694e-96	1.23272e-94
POPTR_0011s11850	49.6922	16.8035	1.90191	4.0348e-96	1.33352e-94
POPTR_0019s11090	19.8717	1.37208	4.20379	4.32744e-96	1.42913e-94
POPTR_0009s16510	49.5952	12.2876	2.35553	4.78344e-96	1.5785e-94
POPTR_0022s00410	38.2823	144.641	-1.5766	6.04547e-96	1.99341e-94
POPTR_0002s11080	48.2353	16.5409	1.88132	6.35068e-96	2.09244e-94
POPTR_0018s09140	96.2361	39.5234	1.62333	6.81651e-96	2.24418e-94
POPTR_0010s23760	42.099	14.3282	1.89364	1.04577e-95	3.4403e-94
POPTR_0015s11030	6.40703	40.1956	-2.30813	1.19791e-95	3.93778e-94
POPTR_0003s17740	59.9823	13.4799	2.4928	1.25492e-95	4.11882e-94
POPTR_0006s25300	13.9557	159.786	-3.18074	1.701e-95	5.57862e-94
POPTR_0018s06150	173.47	63.4131	1.79255	1.80649e-95	5.92004e-94
POPTR_0012s13940	69.634	28.8693	1.60989	1.96417e-95	6.43182e-94
Novel00024	20.8818	3.7205	2.8234	2.27079e-95	7.43016e-94
POPTR_0013s03890	796.253	3881.61	-1.94478	2.53911e-95	8.30175e-94
POPTR_0014s14920	55.6155	17.7453	1.9854	2.79925e-95	9.1453e-94
POPTR_0010s10340	15.6155	1.77459	3.45093	2.89806e-95	9.46086e-94
POPTR_0003s10130	10.7256	49.6789	-1.86882	2.91803e-95	9.51876e-94
POPTR_0008s12210	1.56613	22.7143	-3.52777	2.9481e-95	9.6095e-94
POPTR_0001s06910	86.7431	34.3136	1.67568	3.59457e-95	1.17077e-93
POPTR_0007s03230	137.672	51.9709	1.74361	4.34965e-95	1.41347e-93
POPTR_0017s07860	67.3193	277.602	-1.70467	5.65726e-95	1.83559e-93
POPTR_0010s14080	2.20416	22.2948	-3.00304	7.68086e-95	2.49029e-93
POPTR_0006s14730	3.08855	31.4562	-2.99225	9.45628e-95	3.06127e-93
POPTR_0012s07990	10.21	48.0642	-1.89377	9.63414e-95	3.11648e-93
POPTR_0002s17220	62.6857	18.6901	2.08087	9.83933e-95	3.18044e-93
POPTR_0006s24630	44.4661	12.1326	2.21232	1.01315e-94	3.26994e-93
POPTR_0009s06130	87.7723	36.7658	1.59513	1.19412e-94	3.85107e-93
POPTR_0014s02310	46.7296	209.603	-1.82404	1.30013e-94	4.18978e-93
POPTR_0007s11810	10.0568	0.30379	5.39285	1.55795e-94	5.01684e-93
POPTR_0002s02910	11.5747	0.018177	9.04984	1.94813e-94	6.26858e-93
POPTR_0006s03950	10.9185	52.2087	-1.91543	2.22529e-94	7.15498e-93
POPTR_0001s03830	2.28209	31.3586	-3.42591	2.51045e-94	8.05972e-93
POPTR_0004s03590	32.6588	7.23884	2.51338	2.61926e-94	8.40272e-93
POPTR_0003s09940	19.8402	80.4602	-1.67847	2.75019e-94	8.81611e-93
POPTR_0014s06240	34.8269	10.907	2.01415	2.88788e-94	9.25055e-93
POPTR_0012s07160	224.018	88.5773	1.67777	2.98414e-94	9.55171e-93
POPTR_0008s08000	94.4169	37.0291	1.69298	4.17068e-94	1.33396e-92
POPTR_0005s07290	108.149	445.96	-1.70309	5.51744e-94	1.76339e-92
POPTR_0008s04590	78.4882	31.9383	1.63954	6.30321e-94	2.01151e-92
POPTR_0014s05120	18.2458	3.21938	2.83207	6.80636e-94	2.17045e-92
POPTR_0002s19100	79.3017	16.1684	2.63314	7.4287e-94	2.36537e-92
POPTR_0001s10560	8.50106	53.1612	-2.29927	9.06991e-94	2.88579e-92
POPTR_0008s06380	30.1232	7.26368	2.39057	1.028e-93	3.26836e-92
POPTR_0004s21730	21.0375	3.48681	2.92712	1.07493e-93	3.41502e-92
POPTR_0015s11040	8.45727	42.334	-1.98214	1.10199e-93	3.4984e-92
POPTR_0002s24000	48.9549	16.2204	1.93318	1.30238e-93	4.13147e-92
POPTR_0003s12310	80.9221	28.3426	1.8507	1.36941e-93	4.34088e-92
POPTR_0016s04960	23.3965	88.7374	-1.58152	1.41201e-93	4.4726e-92
POPTR_0018s12050	2.5473	27.6494	-3.10019	1.69296e-93	5.35852e-92
POPTR_0014s04070	8.67684	47.7766	-2.11984	1.7932e-93	5.6716e-92
POPTR_0013s06320	4.19765	53.7491	-3.33802	2.71033e-93	8.56597e-92
POPTR_0010s13990	24.3157	5.95948	2.36693	2.74421e-93	8.66662e-92
POPTR_0001s06390	87.0476	36.9423	1.5771	2.9508e-93	9.31216e-92
POPTR_0005s12910	97.6642	36.1608	1.77316	3.13582e-93	9.88873e-92
POPTR_0007s12950	42.556	16.0063	1.75188	3.20264e-93	1.0092e-91
POPTR_0002s12020	25.3291	107.309	-1.74394	3.40398e-93	1.07185e-91
POPTR_0019s02310	31.4311	3.53245	3.4837	4.22471e-93	1.3293e-91
POPTR_0010s12580	21.2658	92.2408	-1.7725	4.94487e-93	1.55475e-91
POPTR_0018s11800	51.9692	187.863	-1.51306	4.97753e-93	1.56387e-91
POPTR_0018s13970	8.88201	0.290447	5.22026	5.71655e-93	1.79342e-91
POPTR_0001s46770	13.2985	0.714418	4.55611	7.64314e-93	2.39431e-91
POPTR_0001s23300	633.107	248.067	1.69334	9.38878e-93	2.93684e-91
POPTR_0014s11770	135.482	53.4393	1.68311	1.05513e-92	3.29562e-91
POPTR_0012s02230	34.6957	7.00147	2.64277	1.18294e-92	3.69215e-91
POPTR_0007s13170	11.6333	0.19289	6.17417	1.20268e-92	3.75101e-91
POPTR_0007s01400	16.1971	0.846105	4.59024	1.35639e-92	4.22732e-91
POPTR_0014s17310	22.0006	87.5091	-1.6487	1.52344e-92	4.74448e-91
POPTR_0009s04830	9.4221	0.356097	5.04693	1.65373e-92	5.14647e-91
POPTR_0010s15270	784.001	3356.95	-1.75834	1.80787e-92	5.62207e-91
POPTR_0017s09750	40.8363	11.972	2.10607	2.13216e-92	6.62087e-91
POPTR_0008s02620	37.2456	9.0694	2.37949	2.27441e-92	7.05744e-91
POPTR_0008s04720	18.97	76.6097	-1.67152	2.35219e-92	7.29351e-91
POPTR_0009s07150	21.4909	97.8558	-1.84434	2.40801e-92	7.46116e-91
POPTR_0005s23710	35.6182	9.42734	2.25998	2.65187e-92	8.21077e-91
POPTR_0017s05790	35.2946	130.325	-1.54578	2.8305e-92	8.7575e-91
POPTR_0018s10880	242.081	101.656	1.593	3.18811e-92	9.85679e-91
POPTR_0012s00610	12.5517	58.6473	-1.88633	3.42422e-92	1.05791e-90
POPTR_0005s06270	13.316	59.7979	-1.82383	3.54043e-92	1.09302e-90
POPTR_0011s16820	31.291	8.86578	2.15698	3.60788e-92	1.11304e-90
POPTR_0003s14230	19.234	75.7218	-1.63554	7.90266e-92	2.43271e-90
POPTR_0010s20670	84.8724	34.2339	1.6483	8.02885e-92	2.46977e-90
POPTR_0001s35480	59.0235	23.4873	1.67129	8.57995e-92	2.63739e-90
POPTR_0002s06920	31.5874	9.38248	2.09106	8.93675e-92	2.74509e-90
POPTR_0016s00590	6.29942	38.2588	-2.26695	1.00283e-91	3.07818e-90
POPTR_0006s05820	0.889903	15.8471	-3.80787	1.09843e-91	3.36919e-90
POPTR_0003s09970	131.424	57.6506	1.53005	1.24839e-91	3.8264e-90
POPTR_0010s19080	35.4072	189.378	-2.07954	1.51382e-91	4.62995e-90
POPTR_0003s02940	3.12597	26.0502	-2.72201	1.52467e-91	4.65981e-90
POPTR_0006s18330	4.79672	36.9709	-2.60809	2.25435e-91	6.88498e-90
POPTR_0010s13000	10.3851	61.1518	-2.21317	2.90182e-91	8.85607e-90
POPTR_0008s05720	132.867	499.601	-1.57018	2.91863e-91	8.901e-90
POPTR_0001s47680	10.7382	51.4181	-1.91908	3.0371e-91	9.25565e-90
POPTR_0002s04860	62.0093	26.8228	1.54987	3.31783e-91	1.0104e-89
POPTR_0006s08140	74.8359	33.446	1.50016	3.70291e-91	1.12686e-89
POPTR_0010s14040	49.5354	17.1422	1.86785	3.93588e-91	1.1969e-89
POPTR_0001s29210	400.182	154.484	1.71393	3.95586e-91	1.20212e-89
POPTR_0002s04980	71.7046	20.9916	2.11498	4.82512e-91	1.46524e-89
POPTR_1218s00200	44.6928	9.53311	2.56325	5.77271e-91	1.75174e-89
POPTR_0010s13310	16.9786	73.6565	-1.77834	6.73477e-91	2.04223e-89
POPTR_0018s11140	10.1655	51.0439	-1.98212	7.5573e-91	2.29002e-89
POPTR_0010s01710	55.3476	19.8407	1.81834	8.62994e-91	2.61319e-89
POPTR_0008s06940	91.0405	36.4795	1.65804	1.38931e-90	4.20094e-89
POPTR_0005s08160	27.1383	126.256	-1.87657	1.54852e-90	4.67572e-89
POPTR_0011s16560	469.675	2174.98	-1.87278	1.57609e-90	4.75561e-89
POPTR_0019s14930	58.6463	24.7511	1.58601	1.76929e-90	5.33479e-89
POPTR_0017s09030	39.8146	13.8949	1.85692	2.2501e-90	6.77972e-89
POPTR_0016s07330	21.2509	4.65672	2.53556	5.41364e-90	1.62887e-88
POPTR_0014s12040	61.8746	25.2998	1.62864	5.50113e-90	1.65403e-88
POPTR_0001s01210	17.6679	3.1604	2.8133	6.09613e-90	1.83163e-88
POPTR_0013s13430	16.613	82.8467	-1.97598	6.7363e-90	2.02255e-88
POPTR_0016s08040	74.4152	32.0367	1.55756	9.42696e-90	2.82643e-88
POPTR_0019s13940	51.2625	7.45918	3.11628	1.34404e-89	4.02691e-88
POPTR_0007s14210	24.5278	123.097	-1.98633	1.38759e-89	4.15449e-88
POPTR_0001s27870	89.8846	40.112	1.5044	1.41893e-89	4.24533e-88
POPTR_0011s16050	23.57	6.36121	2.22514	1.54793e-89	4.62806e-88
POPTR_0005s16440	48.5064	14.6472	2.06848	1.8496e-89	5.52612e-88
POPTR_0019s05590	48.2595	16.918	1.8523	2.17277e-89	6.48258e-88
POPTR_0019s05620	89.4707	36.2071	1.64676	2.28885e-89	6.82413e-88
POPTR_0005s15830	47.4944	10.2033	2.56122	2.84366e-89	8.47237e-88
POPTR_0002s26100	34.0601	12.0937	1.83284	3.89596e-89	1.15833e-87
POPTR_0001s23400	62.1506	25.5616	1.62162	4.65098e-89	1.38184e-87
POPTR_0004s14060	24.819	112.194	-1.83674	4.65548e-89	1.38222e-87
POPTR_0004s02580	22.6817	4.04063	2.82251	4.97655e-89	1.47651e-87
POPTR_0008s08460	35.2557	10.4267	2.09452	5.12772e-89	1.52031e-87
POPTR_0012s03860	46.188	15.5274	1.91466	6.40616e-89	1.89803e-87
POPTR_0011s05780	13.708	1.65141	3.389	6.6079e-89	1.95644e-87
POPTR_0008s05300	13.1675	1.7334	3.24942	7.408e-89	2.19181e-87
POPTR_0011s10390	48.7594	19.8466	1.63874	8.32097e-89	2.46023e-87
POPTR_0006s24330	108.703	24.2845	2.50256	9.23627e-89	2.72896e-87
POPTR_0011s09720	54.3569	23.3542	1.55844	1.15613e-88	3.41355e-87
POPTR_0018s01840	7.33251	45.2491	-2.28812	1.33188e-88	3.92973e-87
POPTR_0008s00650	45.7097	17.1495	1.75446	1.42753e-88	4.20905e-87
POPTR_0016s01160	23.0712	102.279	-1.80525	1.49815e-88	4.41422e-87
POPTR_0016s10060	10.1232	49.5491	-1.95297	1.648e-88	4.85239e-87
POPTR_0002s06900	10.3684	0.787126	4.04896	1.94476e-88	5.7222e-87
POPTR_0001s23070	11.9827	1.51305	3.32066	2.49892e-88	7.34262e-87
POPTR_0018s04720	103.685	535.452	-2.02864	2.76341e-88	8.1142e-87
POPTR_0005s22640	46.9213	18.1848	1.70649	3.11001e-88	9.12562e-87
POPTR_0005s08950	11.3881	56.0271	-1.95766	3.43535e-88	1.00733e-86
POPTR_0010s11890	21.2231	2.67223	3.32748	3.99972e-88	1.17121e-86
POPTR_0011s15820	17.3489	0.714418	4.94064	5.10172e-88	1.49185e-86
POPTR_0004s23080	5.98229	36.6122	-2.27094	6.74606e-88	1.97134e-86
POPTR_0017s09640	51.5148	21.9365	1.57225	8.57501e-88	2.50237e-86
POPTR_0007s03720	8.29406	0.254093	5.32195	8.9917e-88	2.62217e-86
POPTR_0019s11950	23.1176	6.01585	2.28449	9.6121e-88	2.79926e-86
POPTR_0009s13570	11.9301	0.446982	5.04383	1.0318e-87	3.00279e-86
POPTR_0019s07660	56.0206	21.1568	1.74335	1.32392e-87	3.84768e-86
POPTR_0008s10240	60.1578	26.3328	1.53147	1.57476e-87	4.57045e-86
POPTR_0001s02870	9.00442	0.276717	5.33501	1.65301e-87	4.79429e-86
POPTR_0003s15070	24.1495	5.91645	2.36647	1.83008e-87	5.30424e-86
POPTR_0018s06020	0.867278	14.7321	-3.73653	1.85859e-87	5.38321e-86
POPTR_0001s15280	105.32	43.9524	1.5995	2.45878e-87	7.11676e-86
POPTR_0011s13350	2.67715	26.492	-2.95553	2.83551e-87	8.19606e-86
POPTR_0019s11000	61.7015	25.4885	1.61717	3.01467e-87	8.70213e-86
POPTR_0010s06470	30.2998	9.50749	2.01098	3.4057e-87	9.82423e-86
POPTR_0007s10930	16.8218	2.43631	3.12685	3.54141e-87	1.02088e-85
POPTR_0011s11830	63.9052	21.4769	1.91206	4.10298e-87	1.18117e-85
POPTR_0016s10690	210.772	81.0022	1.71941	4.37516e-87	1.25867e-85
POPTR_0008s08980	8.52292	0.190666	5.72574	5.50419e-87	1.58134e-85
POPTR_0006s22980	21.9205	80.5286	-1.53625	5.89084e-87	1.69129e-85
POPTR_0001s42890	14.2756	2.37956	2.92313	5.96087e-87	1.71024e-85
POPTR_0018s13250	36.9948	6.9714	2.74554	6.02694e-87	1.72687e-85
POPTR_0005s24410	4.51072	30.2062	-2.4073	6.44987e-87	1.84557e-85
POPTR_0009s06750	15.0887	1.95297	3.2915	6.85352e-87	1.95976e-85
POPTR_0002s06540	44.6251	16.835	1.74522	7.78954e-87	2.22592e-85
POPTR_0014s15320	12.0759	53.8011	-1.81589	8.78499e-87	2.50869e-85
POPTR_0010s23790	17.9959	2.41775	3.24487	8.90628e-87	2.54163e-85
POPTR_0001s21940	0.86283	14.4918	-3.71392	9.08881e-87	2.59198e-85
POPTR_0014s07450	2.23239	24.6083	-3.10197	9.2526e-87	2.63693e-85
POPTR_0009s12180	3.12191	24.2793	-2.61225	1.12643e-86	3.2081e-85
POPTR_0008s02460	15.1473	2.55872	2.90494	1.1559e-86	3.28984e-85
POPTR_0009s04630	35.1856	12.7536	1.80376	1.21746e-86	3.46273e-85
POPTR_0006s20890	318.719	139.013	1.53651	1.66909e-86	4.74094e-85
POPTR_0005s17440	91.9049	34.4412	1.75659	1.69593e-86	4.81397e-85
POPTR_3119s00200	14.3806	2.22563	3.02198	1.81963e-86	5.16168e-85
POPTR_0003s11500	77.3898	29.3871	1.73576	2.12921e-86	6.03584e-85
POPTR_0009s02920	8.14864	0.174713	5.80681	2.27613e-86	6.44802e-85
POPTR_0006s10810	118.695	50.3759	1.57512	2.72658e-86	7.71896e-85
POPTR_0009s09530	77.0768	29.3007	1.73501	2.75989e-86	7.80809e-85
POPTR_0007s02090	62.69	22.3705	1.82515	2.97059e-86	8.39862e-85
POPTR_0002s19990	76.5682	30.6654	1.65811	3.11797e-86	8.80946e-85
POPTR_0007s07800	41.96	163.74	-1.62219	3.22351e-86	9.09559e-85
POPTR_0015s00270	23.5894	6.17722	2.27228	3.58125e-86	1.00983e-84
POPTR_0001s31150	37.573	10.1878	2.22227	3.90213e-86	1.09958e-84
POPTR_0010s03520	22.7209	82.3277	-1.51887	4.56124e-86	1.28362e-84
POPTR_0010s13560	3.58562	30.7161	-2.74413	4.61354e-86	1.29748e-84
POPTR_0002s23350	16.653	64.9636	-1.6219	4.82042e-86	1.35477e-84
POPTR_0014s01770	13.4643	58.9255	-1.79165	5.04407e-86	1.41669e-84
POPTR_0019s08640	54.1611	20.4631	1.74697	5.41293e-86	1.51829e-84
POPTR_0002s03020	8.88684	45.6604	-2.01494	6.36685e-86	1.78468e-84
Novel00215	106.934	40.95	1.72306	6.66636e-86	1.86741e-84
POPTR_0007s08160	55.5322	21.5114	1.70574	7.52039e-86	2.10526e-84
POPTR_0014s10100	18.5059	4.35554	2.42584	8.23034e-86	2.3025e-84
POPTR_0018s01070	30.8785	7.80271	2.31532	8.73414e-86	2.44024e-84
POPTR_0012s09110	3.52587	24.8238	-2.47214	1.21179e-85	3.38341e-84
POPTR_0018s10950	59.4681	18.9174	1.99025	1.76338e-85	4.92027e-84
POPTR_0018s05070	10.15	55.3849	-2.10133	1.91445e-85	5.33829e-84
POPTR_0002s00290	14.7805	0.37205	5.62041	1.94971e-85	5.43305e-84
POPTR_0007s03440	7.36925	0.156536	5.82131	1.95302e-85	5.43874e-84
POPTR_0010s06380	20.6651	2.99903	3.11933	3.60879e-85	1.00431e-83
POPTR_0006s03780	34.4189	7.62722	2.51168	4.01998e-85	1.11729e-83
POPTR_0015s11790	53.0192	21.0318	1.67209	5.30588e-85	1.47372e-83
POPTR_0018s10070	10.3743	48.4993	-1.88943	7.8275e-85	2.17269e-83
POPTR_0002s02870	58.1356	21.8274	1.75439	8.03182e-85	2.22795e-83
POPTR_0001s29560	264.28	1145.86	-1.77611	8.7178e-85	2.41667e-83
POPTR_0019s04510	33.4013	120.463	-1.50885	1.06904e-84	2.95964e-83
POPTR_0011s10750	27.8919	6.07483	2.53858	1.12993e-84	3.12618e-83
POPTR_0009s08730	86.1406	24.2292	2.17184	1.21495e-84	3.35922e-83
POPTR_0002s12560	16.5906	100.783	-2.26337	1.49348e-84	4.12399e-83
POPTR_0005s15560	29.4515	9.01304	2.04663	1.53436e-84	4.23414e-83
POPTR_0008s02130	38.8698	13.7317	1.8387	1.58239e-84	4.36103e-83
POPTR_0001s42270	151.28	56.9503	1.74984	1.63408e-84	4.50058e-83
POPTR_0729s00200	15.5253	2.03013	3.27645	2.36766e-84	6.51258e-83
POPTR_0001s42780	165.422	64.453	1.69948	3.07691e-84	8.45802e-83
POPTR_0008s05950	59.6105	17.2293	2.13155	3.85259e-84	1.05698e-82
POPTR_0015s13200	16.9442	65.4113	-1.60604	4.50297e-84	1.23383e-82
POPTR_0007s12260	0.758216	14.4246	-3.90223	4.90684e-84	1.34363e-82
POPTR_0006s03670	46.7381	18.397	1.68733	5.85543e-84	1.60235e-82
POPTR_0019s15090	125.41	54.0638	1.5523	6.38659e-84	1.74658e-82
POPTR_0009s08890	0.0589789	9.52267	-6.89872	6.67827e-84	1.82518e-82
POPTR_0016s02090	41.2105	16.4425	1.66379	8.10173e-84	2.21138e-82
POPTR_0017s11560	56.4658	25.032	1.51181	8.46408e-84	2.3088e-82
POPTR_0010s15820	21.1577	4.06249	2.72258	1.07394e-83	2.92759e-82
POPTR_0016s05640	11.3203	62.2174	-2.11387	1.28497e-83	3.50061e-82
POPTR_0009s05520	2.37704	22.3459	-2.88708	1.32485e-83	3.60465e-82
POPTR_0010s23230	15.2141	2.62214	2.88033	1.66882e-83	4.53185e-82
POPTR_0006s03090	27.0025	6.59268	2.37155	1.75417e-83	4.75759e-82
POPTR_0019s10730	9.38652	0.197338	5.86546	1.8529e-83	5.02214e-82
POPTR_0016s00840	1.46229	33.1964	-4.14712	1.93787e-83	5.24912e-82
POPTR_0010s21820	54.9343	18.2464	1.92939	2.07475e-83	5.61632e-82
POPTR_0019s04230	239.922	106.24	1.51479	2.24778e-83	6.08085e-82
POPTR_0002s04290	49.4147	17.5048	1.83912	2.27006e-83	6.13723e-82
POPTR_0001s15430	5.02412	30.908	-2.28284	2.43238e-83	6.57188e-82
POPTR_0001s47180	7.13111	37.5147	-2.05399	2.95216e-83	7.9712e-82
POPTR_0014s05140	58.6059	24.417	1.60188	3.14956e-83	8.49882e-82
POPTR_0018s08770	36.0017	13.7814	1.72508	3.82535e-83	1.03159e-81
POPTR_0008s13320	67.073	26.5661	1.67627	3.94085e-83	1.06175e-81
POPTR_0015s11570	21.1771	3.12366	3.10037	3.94219e-83	1.06175e-81
POPTR_0006s08530	13.2306	67.7092	-2.01616	4.16791e-83	1.12113e-81
POPTR_0005s21160	15.1321	2.39329	2.9975	4.58154e-83	1.23161e-81
POPTR_0017s05720	109.324	46.5882	1.56983	4.62686e-83	1.24301e-81
POPTR_0018s00980	9.05112	58.5955	-2.3535	6.75104e-83	1.81139e-81
POPTR_0008s02180	5.69222	40.6171	-2.48716	6.80411e-83	1.82449e-81
POPTR_0019s09690	38.0049	11.4898	2.06768	1.03128e-82	2.76013e-81
POPTR_0013s14470	29.3762	6.68318	2.47436	1.15336e-82	3.08491e-81
POPTR_0016s13260	175.009	64.3429	1.7807	1.23893e-82	3.31171e-81
POPTR_0010s09530	7.41083	0.11351	6.22453	1.30426e-82	3.48417e-81
POPTR_0005s25950	6.03459	32.5316	-2.0898	1.32836e-82	3.54409e-81
POPTR_0008s15600	10.7285	62.9872	-2.21428	1.35001e-82	3.5996e-81
POPTR_0011s15180	21.9647	80.0219	-1.52241	1.44952e-82	3.86252e-81
POPTR_0001s45320	2.35219	22.6382	-2.91763	1.49728e-82	3.98729e-81
POPTR_0015s05990	80.0275	336.083	-1.73132	1.56355e-82	4.16116e-81
POPTR_0006s09960	3.05143	24.9058	-2.68384	1.86706e-82	4.96272e-81
POPTR_0015s01010	154.77	64.2737	1.60865	2.12103e-82	5.63076e-81
POPTR_0008s09770	0.26115	11.5213	-5.07208	2.17583e-82	5.77266e-81
POPTR_0010s17180	42.4391	15.2381	1.81557	2.50722e-82	6.64773e-81
POPTR_0014s15820	364.381	161.848	1.51254	3.00329e-82	7.95312e-81
POPTR_0003s15000	7.09254	0.199561	5.45891	3.3088e-82	8.75671e-81
POPTR_0017s11950	14.2151	56.6566	-1.65254	3.34951e-82	8.85895e-81
POPTR_0003s10610	29.4328	7.54156	2.29566	3.38359e-82	8.94354e-81
POPTR_0002s09900	112.88	32.3991	2.14193	3.84075e-82	1.01456e-80
POPTR_0005s09500	7.73463	0.25854	5.21657	3.9254e-82	1.03628e-80
POPTR_0001s24520	5.92369	31.6643	-2.07386	4.01931e-82	1.06042e-80
POPTR_0008s03060	210.041	91.6422	1.53693	4.35192e-82	1.14746e-80
POPTR_0012s13230	184.707	66.7378	1.80553	4.97078e-82	1.30982e-80
POPTR_0005s06840	30.4811	8.62948	2.15779	5.9049e-82	1.55501e-80
POPTR_0005s26590	25.3736	7.32266	2.13312	6.96176e-82	1.83219e-80
POPTR_0013s12070	40.1411	15.9429	1.67228	1.1321e-81	2.97577e-80
POPTR_0004s18790	99.9761	39.6802	1.67375	1.2085e-81	3.17463e-80
POPTR_0015s12720	11.5925	1.30904	3.47364	1.33193e-81	3.49671e-80
POPTR_0010s02530	37.3397	167.248	-1.82287	1.34956e-81	3.54082e-80
POPTR_0003s16780	16.0495	61.0796	-1.5863	1.50408e-81	3.94383e-80
POPTR_0014s01610	21.9238	5.01398	2.4595	1.63173e-81	4.27589e-80
POPTR_0001s45850	31.9097	149.338	-1.88458	1.66437e-81	4.35874e-80
POPTR_0017s03890	30.8922	6.93166	2.50119	1.91858e-81	5.01833e-80
POPTR_0003s13080	5.45109	29.7774	-2.10898	2.33155e-81	6.09104e-80
POPTR_0010s17530	60.0879	21.7465	1.80942	2.446e-81	6.3822e-80
POPTR_0008s15130	4.97703	28.8196	-2.18781	2.54162e-81	6.62764e-80
POPTR_0016s07480	21.5384	5.18202	2.38568	2.71312e-81	7.06189e-80
POPTR_0010s18650	17.6964	3.51611	2.66927	2.72713e-81	7.09403e-80
POPTR_0015s08750	122.178	45.6105	1.75988	2.98811e-81	7.76819e-80
POPTR_0001s33550	39.7182	15.6532	1.68088	3.01403e-81	7.83079e-80
POPTR_0001s15510	76.6227	29.2773	1.72712	3.14743e-81	8.1724e-80
POPTR_0007s14500	5.5791	37.7635	-2.4083	3.48937e-81	9.05473e-80
POPTR_0005s24130	50.2822	195.144	-1.61515	3.49702e-81	9.06906e-80
POPTR_0001s30110	48.8984	20.8407	1.57053	3.56886e-81	9.24974e-80
POPTR_0002s18310	5.94593	39.1359	-2.38071	5.24737e-81	1.35836e-79
POPTR_0017s04810	62.7649	26.1893	1.59933	5.83218e-81	1.50883e-79
POPTR_0001s29750	56.5013	18.7268	1.93115	6.54757e-81	1.69288e-79
POPTR_0015s06770	137.019	28.2665	2.6185	7.06504e-81	1.82556e-79
POPTR_0002s09550	43.0386	16.4292	1.72746	7.2886e-81	1.88219e-79
POPTR_0017s06210	0.494842	11.6467	-4.21169	7.85962e-81	2.02842e-79
POPTR_0002s13380	70.0451	31.0327	1.51255	1.08385e-80	2.79552e-79
POPTR_0005s11510	56.0906	22.5333	1.65667	1.22489e-80	3.1574e-79
POPTR_0001s41460	13.3531	1.23633	3.76687	1.2523e-80	3.2261e-79
POPTR_0002s05910	15.4797	2.67484	2.86449	1.2579e-80	3.23857e-79
POPTR_0016s03460	1.87514	21.5251	-3.18053	1.39836e-80	3.59584e-79
POPTR_0003s09430	53.148	21.9446	1.61816	1.42409e-80	3.6598e-79
POPTR_0018s11830	57.4525	23.5289	1.62747	1.50778e-80	3.87255e-79
POPTR_0010s08160	24.6188	3.9542	2.97544	1.65379e-80	4.245e-79
POPTR_0009s16900	18.6473	86.6117	-1.87131	1.69163e-80	4.33951e-79
POPTR_0010s08310	34.4144	8.32869	2.38047	1.78525e-80	4.57692e-79
POPTR_0002s09510	68.0823	585.253	-2.76372	1.80827e-80	4.63315e-79
POPTR_0002s02580	43.8837	16.5605	1.74571	3.27876e-80	8.38572e-79
POPTR_0019s08030	47.3271	19.4026	1.62606	3.75362e-80	9.58296e-79
POPTR_0016s08170	23.9863	6.94655	2.12452	4.85215e-80	1.23727e-78
POPTR_0002s09850	36.3489	11.0551	2.05433	5.90137e-80	1.50392e-78
POPTR_0001s05740	34.5124	6.29778	2.79035	5.98186e-80	1.52352e-78
POPTR_0005s20890	37.8227	15.3371	1.64369	6.74905e-80	1.71788e-78
POPTR_0005s14050	187.775	83.1313	1.51339	7.60265e-80	1.93285e-78
Novel00045	51.3708	18.0201	1.85385	7.84304e-80	1.99159e-78
POPTR_0004s05280	65.9419	23.0099	1.86099	8.04485e-80	2.04162e-78
POPTR_0005s18430	65.1856	25.8595	1.67169	1.03877e-79	2.63305e-78
POPTR_0007s07700	9.2937	0.392451	4.87537	1.04019e-79	2.63509e-78
POPTR_0010s19840	5.06531	39.4614	-2.61843	1.21065e-79	3.06509e-78
POPTR_0004s03180	19.1739	75.1707	-1.63279	1.23775e-79	3.13183e-78
POPTR_0010s05700	35.1946	9.28086	2.26173	1.33827e-79	3.38417e-78
POPTR_0013s03740	142.597	54.0181	1.74108	1.38293e-79	3.49504e-78
POPTR_0001s06970	58.7855	249.848	-1.74988	1.60766e-79	4.06058e-78
POPTR_0013s04450	56.5641	24.3464	1.55902	1.86254e-79	4.70157e-78
POPTR_0013s14490	3.40791	32.0729	-2.88615	2.94693e-79	7.43006e-78
POPTR_0006s28010	13.8211	2.31613	2.91199	3.42979e-79	8.63727e-78
POPTR_0008s12650	31.2198	11.2476	1.81147	3.57619e-79	9.00065e-78
POPTR_0003s07760	1.76869	18.9393	-3.07196	4.59138e-79	1.15421e-77
POPTR_0019s12390	37.0956	144.795	-1.62447	4.8312e-79	1.21378e-77
POPTR_0014s01930	54.5599	23.5374	1.55482	5.03672e-79	1.26467e-77
POPTR_0003s00860	2.44269	20.3485	-2.71961	6.38337e-79	1.59997e-77
POPTR_0004s10610	15.5736	1.58131	3.62921	6.68258e-79	1.67398e-77
POPTR_1414s00200	45.5744	14.7481	1.96693	7.22599e-79	1.80798e-77
POPTR_0003s20040	5.59873	30.8371	-2.11818	9.01297e-79	2.25377e-77
POPTR_0002s05180	14.1944	54.8475	-1.60823	1.15677e-78	2.88583e-77
POPTR_0014s06880	1.29164	18.2653	-3.48156	1.19639e-78	2.98292e-77
POPTR_0010s13790	1.69636	27.7695	-3.67717	1.41306e-78	3.52109e-77
POPTR_0014s02930	29.2459	9.27012	1.99105	1.58775e-78	3.95407e-77
POPTR_0003s13000	69.7127	27.6753	1.66993	2.10874e-78	5.2454e-77
POPTR_0007s03400	7.03095	0.0997807	6.38964	2.32361e-78	5.77651e-77
POPTR_0018s14820	25.0453	91.2855	-1.52739	3.33916e-78	8.29149e-77
POPTR_0005s18620	20.0171	84.2111	-1.73237	3.77468e-78	9.3675e-77
POPTR_0003s02960	6.86774	35.7868	-2.03934	3.95202e-78	9.79618e-77
POPTR_0015s15760	19.0323	71.0203	-1.55871	4.02287e-78	9.96602e-77
POPTR_0014s09640	10.3873	59.6096	-2.17843	4.5588e-78	1.12871e-76
POPTR_0002s05130	10.933	0.542315	4.63967	5.13498e-78	1.26989e-76
POPTR_0005s25550	59.1141	23.7989	1.65392	6.14301e-78	1.5183e-76
POPTR_0005s11800	38.2233	15.1513	1.67491	7.99838e-78	1.97458e-76
POPTR_0012s08250	130.202	29.4415	2.48865	8.37721e-78	2.06691e-76
POPTR_0008s00400	86.2137	37.0763	1.55556	9.33719e-78	2.30243e-76
POPTR_0017s11920	5.59651	29.9491	-2.07724	9.76139e-78	2.40565e-76
POPTR_0014s16970	5.97155	37.8239	-2.31471	1.06354e-77	2.6165e-76
POPTR_0011s04090	1.53499	16.8536	-3.10342	1.35978e-77	3.34338e-76
POPTR_0002s06520	30.6022	8.13357	2.24616	1.40864e-77	3.46152e-76
POPTR_0011s14180	83.8324	35.2606	1.58826	1.71896e-77	4.2168e-76
POPTR_0005s01540	64.3748	22.3667	1.8671	1.91726e-77	4.70054e-76
POPTR_0001s20520	44.3461	17.9593	1.64481	1.93304e-77	4.73649e-76
POPTR_0003s14740	8.8297	50.7422	-2.17961	2.07267e-77	5.07573e-76
POPTR_0001s27680	77.9232	28.4442	1.79393	2.08396e-77	5.10044e-76
POPTR_0002s11030	35.0964	9.19519	2.26623	2.1009e-77	5.13894e-76
POPTR_0005s27780	6.59547	34.2012	-2.03323	2.40763e-77	5.88585e-76
POPTR_0010s14840	15.3347	56.4259	-1.53751	3.13485e-77	7.65929e-76
POPTR_0001s38880	48.8623	16.5501	1.90557	3.29684e-77	8.05045e-76
POPTR_0009s12190	1.16256	16.8257	-3.50143	5.22178e-77	1.27363e-75
POPTR_0002s14620	9.97853	1.09575	3.51553	5.78057e-77	1.40912e-75
Novel00206	39.9835	8.69919	2.54342	6.00616e-77	1.46327e-75
POPTR_0014s09290	52.5561	13.1185	2.34939	1.13599e-76	2.76285e-75
POPTR_0008s23240	36.1739	11.2476	2.02543	1.322e-76	3.21342e-75
POPTR_0008s05740	50.8467	19.959	1.68734	1.46752e-76	3.56309e-75
POPTR_0018s12790	4.22433	30.1178	-2.49956	1.81398e-76	4.40177e-75
POPTR_0007s06150	158.666	48.4999	2.05127	1.86336e-76	4.51902e-75
POPTR_0005s28130	31.2628	11.502	1.77922	2.8394e-76	6.8822e-75
POPTR_0005s18060	54.002	23.3727	1.54869	2.87936e-76	6.97509e-75
POPTR_0007s07090	13.5052	1.42922	3.57243	2.94841e-76	7.13829e-75
POPTR_0017s07410	6.66741	0.111286	6.06835	3.73444e-76	9.03621e-75
POPTR_0001s24960	10.1993	0.78935	4.02812	4.55226e-76	1.10026e-74
POPTR_0008s06280	6.96346	33.3995	-1.91872	5.38731e-76	1.30135e-74
POPTR_0017s07570	8.04103	35.9538	-1.82278	5.53823e-76	1.33705e-74
POPTR_0012s14570	10.7134	1.1002	3.6147	5.74749e-76	1.38678e-74
POPTR_0005s08360	13.0332	56.8621	-1.78713	6.25068e-76	1.50734e-74
POPTR_0012s10110	13.0014	72.0882	-2.12602	1.07754e-75	2.59552e-74
POPTR_0019s10710	20.0201	5.44868	2.21968	1.15993e-75	2.79242e-74
POPTR_0013s13360	53.505	23.7685	1.51284	1.26347e-75	3.03996e-74
POPTR_0008s05470	312.114	100.866	1.97093	1.33502e-75	3.20669e-74
POPTR_0014s03650	0.247421	10.7561	-5.08171	1.39654e-75	3.35257e-74
Novel00145	128.452	16.936	3.256	1.46706e-75	3.51987e-74
POPTR_0001s40930	3.28995	22.3263	-2.41537	1.47492e-75	3.53673e-74
POPTR_0011s06860	11.2572	56.8695	-1.99251	1.52422e-75	3.65291e-74
POPTR_0004s13660	14.8213	63.0853	-1.74745	1.52629e-75	3.65582e-74
POPTR_0004s09040	89.9628	589.189	-2.3715	1.60666e-75	3.84183e-74
POPTR_0002s00430	71.0577	24.0865	1.89726	1.60918e-75	3.8457e-74
POPTR_0014s09750	28.234	8.97001	1.99242	1.63808e-75	3.91259e-74
POPTR_0002s01060	40.7521	13.3512	1.94776	1.77503e-75	4.23732e-74
POPTR_0008s07330	6.0372	0.0793798	6.46803	2.22947e-75	5.31619e-74
POPTR_0006s03700	80.992	33.7333	1.60629	2.88809e-75	6.88283e-74
POPTR_0013s01800	41.3031	13.8386	1.91408	2.97994e-75	7.09775e-74
POPTR_0008s19210	28.1317	8.64988	2.04225	3.75269e-75	8.93334e-74
POPTR_0001s34640	15.0156	71.0186	-1.89937	4.09515e-75	9.74312e-74
POPTR_0019s14460	52.9058	17.7335	1.91103	4.40746e-75	1.04803e-73
POPTR_0018s12380	1.23971	16.555	-3.39053	4.72522e-75	1.12234e-73
POPTR_0016s03290	11.5713	49.0854	-1.74659	4.98372e-75	1.18308e-73
POPTR_0004s12350	57.0597	25.0587	1.52696	5.31865e-75	1.26188e-73
POPTR_0014s08330	9.46957	0.971121	3.60147	7.33177e-75	1.73758e-73
POPTR_0008s15860	5.28343	29.6724	-2.14486	7.43618e-75	1.76134e-73
POPTR_0016s07560	16.4771	59.446	-1.5126	8.01376e-75	1.89709e-73
POPTR_0009s03850	207.899	90.2268	1.54327	9.69393e-75	2.29229e-73
POPTR_0004s04960	53.1122	16.8035	1.99917	9.96095e-75	2.35413e-73
POPTR_0018s02350	13.9544	54.6594	-1.62609	1.01556e-74	2.3988e-73
POPTR_0016s05320	15.7702	59.7933	-1.58257	1.22101e-74	2.87931e-73
POPTR_0175s00200	7.66676	0.458102	4.40084	1.53346e-74	3.6141e-73
POPTR_0009s11100	12.1085	1.16585	3.71797	3.48334e-74	8.2051e-73
POPTR_0007s04300	1.81877	17.871	-2.94416	4.38741e-74	1.03289e-72
POPTR_0019s03430	4.50443	31.6128	-2.47014	4.99019e-74	1.17415e-72
POPTR_0010s11990	24.8788	7.03337	2.15508	5.38882e-74	1.26725e-72
POPTR_0001s25010	47.8468	21.1675	1.51616	7.1333e-74	1.67379e-72
POPTR_0003s14810	112.612	47.2468	1.58987	7.23287e-74	1.69622e-72
POPTR_0013s11170	34.0773	13.0347	1.72776	9.2504e-74	2.16817e-72
POPTR_0003s11080	25.9282	7.5842	2.10982	9.86544e-74	2.30979e-72
POPTR_0005s09960	66.1233	27.2145	1.62079	2.34478e-73	5.47479e-72
POPTR_0001s01310	33.819	13.1022	1.71044	2.73769e-73	6.3852e-72
POPTR_0017s03860	41.3497	13.1197	1.99389	2.79129e-73	6.50664e-72
POPTR_0013s01130	102.82	41.1924	1.66293	2.87877e-73	6.70691e-72
POPTR_0016s06910	54.1853	17.0679	2.00713	3.11396e-73	7.24692e-72
Novel00129	15.0152	1.4882	3.6647	3.3813e-73	7.86479e-72
POPTR_0010s12520	12.2223	49.6922	-1.68692	3.45821e-73	8.0393e-72
POPTR_0019s13960	128.38	25.6223	2.65764	4.31559e-73	1.0027e-71
POPTR_0019s03420	9.21993	43.5403	-1.9	4.4534e-73	1.03415e-71
POPTR_0010s15940	2.78099	24.2195	-2.78051	5.37534e-73	1.24756e-71
POPTR_0013s09260	10.1529	45.4814	-1.82459	5.53005e-73	1.28277e-71
POPTR_0009s04640	87.9258	25.8665	2.10723	7.97112e-73	1.847e-71
POPTR_0008s03660	27.1048	97.3991	-1.50517	1.01229e-72	2.34305e-71
POPTR_0018s11910	194.853	79.4	1.63381	1.04965e-72	2.42821e-71
POPTR_0012s14700	41.685	16.2319	1.69925	1.2139e-72	2.80665e-71
POPTR_0011s03140	9.21809	0.53081	4.44179	1.28365e-72	2.96631e-71
POPTR_0010s13230	0.174713	10.0042	-5.48663	1.9201e-72	4.42985e-71
POPTR_0012s09340	8.65054	38.1238	-1.79712	1.94279e-72	4.47976e-71
POPTR_0014s16090	9.11048	47.2999	-2.03497	1.97491e-72	4.55137e-71
POPTR_0003s12660	11.3439	64.3471	-2.16421	2.06541e-72	4.75736e-71
POPTR_0002s03850	35.1808	9.21298	2.27087	2.48048e-72	5.70724e-71
POPTR_0007s07250	30.0428	10.371	1.87811	3.15826e-72	7.25108e-71
POPTR_0008s16810	9.67658	39.6717	-1.69252	3.18239e-72	7.30253e-71
POPTR_0017s09610	13.8497	71.702	-2.03283	3.37155e-72	7.73245e-71
POPTR_0011s14280	6.66335	0.294894	4.80319	5.47955e-72	1.25468e-70
POPTR_0002s12010	48.3891	14.2625	2.10038	5.55443e-72	1.27114e-70
POPTR_0004s17620	29.8114	6.57296	2.52924	1.09881e-71	2.51194e-70
POPTR_0012s13880	10.3769	1.19331	3.4459	1.17484e-71	2.68432e-70
POPTR_0006s13190	43.9293	208.561	-1.90803	1.34923e-71	3.07946e-70
POPTR_0008s11780	41.8323	16.3216	1.69871	1.45427e-71	3.31565e-70
POPTR_0018s00720	12.6894	50.7864	-1.65819	1.50191e-71	3.42245e-70
POPTR_0015s02540	13.5697	64.7717	-1.91198	1.57885e-71	3.59585e-70
POPTR_0002s16920	32.9993	11.1756	1.89904	1.71313e-71	3.89959e-70
POPTR_0003s08300	9.51376	41.476	-1.77911	1.79624e-71	4.08659e-70
POPTR_0006s03460	31.7454	12.919	1.63696	1.79903e-71	4.09075e-70
POPTR_0002s10410	49.5451	19.8544	1.65907	2.38104e-71	5.39976e-70
POPTR_0010s23180	10.8996	1.56758	3.12875	2.81293e-71	6.37245e-70
POPTR_0014s14280	0.186218	9.33239	-5.24141	2.84413e-71	6.43971e-70
POPTR_0014s03850	51.3178	15.4499	2.06837	2.98002e-71	6.7438e-70
POPTR_0010s20790	24.142	89.8079	-1.55557	3.04453e-71	6.88248e-70
POPTR_0006s09940	0.830924	12.4308	-3.55197	4.65382e-71	1.04871e-69
POPTR_0015s06760	239.228	50.3074	2.58854	8.23559e-71	1.8529e-69
POPTR_0004s07270	45.8056	15.6187	1.89311	1.96546e-70	4.40808e-69
POPTR_0007s13190	3.33965	20.9728	-2.30939	2.29949e-70	5.15452e-69
POPTR_0014s01590	69.006	27.9564	1.64457	3.49187e-70	7.81912e-69
POPTR_0005s12340	8.23469	34.8354	-1.73892	3.62605e-70	8.11531e-69
POPTR_0013s15520	33.0419	8.77006	2.25276	4.5963e-70	1.02706e-68
POPTR_0012s04740	0.858383	13.1634	-3.57299	5.36948e-70	1.19795e-68
POPTR_0001s39260	36.2198	14.721	1.63741	6.11225e-70	1.36224e-68
POPTR_0017s12600	54.9579	24.3049	1.51631	7.22015e-70	1.60831e-68
POPTR_0010s02740	17.6382	4.65672	2.26612	7.3435e-70	1.63494e-68
POPTR_0005s08720	5.82836	33.3309	-2.17132	7.55086e-70	1.68022e-68
POPTR_0015s05380	15.5283	1.98672	3.31769	7.81493e-70	1.73808e-68
POPTR_0001s06750	10.4704	42.3317	-1.67569	8.51156e-70	1.89104e-68
POPTR_0006s19240	17.58	4.43492	2.32669	8.99273e-70	1.9969e-68
POPTR_0013s01370	14.5323	3.16262	2.53144	1.05935e-69	2.34992e-68
POPTR_0007s14640	1.31832	25.1123	-3.93056	1.1413e-69	2.53038e-68
POPTR_0009s16980	9.4221	1.23411	3.26331	1.41844e-69	3.1432e-68
POPTR_0009s04530	16.9145	63.5028	-1.56506	2.22763e-69	4.93121e-68
POPTR_0014s03990	41.3529	16.2459	1.69066	2.41486e-69	5.34289e-68
POPTR_0009s11940	20.1358	6.46544	1.97682	2.47599e-69	5.47531e-68
POPTR_0002s06820	2.11627	23.9602	-3.14708	3.25274e-69	7.18552e-68
POPTR_0013s15440	2.5677	20.3548	-2.64319	3.54941e-69	7.83276e-68
POPTR_0001s13770	13.4873	59.0745	-1.78994	3.68574e-69	8.12942e-68
POPTR_0012s11930	6.82732	36.2461	-2.06425	3.89204e-69	8.57999e-68
POPTR_0002s11460	10.6188	70.4315	-2.38949	4.11222e-69	9.06069e-68
POPTR_0016s14960	18.6279	5.25395	2.16325	4.69291e-69	1.03348e-67
POPTR_0010s16740	29.633	5.32337	2.80477	6.95579e-69	1.52787e-67
POPTR_0013s08130	618.044	2825.49	-1.85298	8.28301e-69	1.81847e-67
POPTR_0016s06900	6.26384	0.274493	4.81104	8.49093e-69	1.86315e-67
POPTR_0004s10830	5.67443	40.6614	-2.49528	1.06641e-68	2.33519e-67
POPTR_0001s04090	13.3798	49.9901	-1.55965	1.37014e-68	2.99569e-67
POPTR_0001s02320	12.3592	2.04869	2.92056	1.96839e-68	4.2993e-67
POPTR_0010s20370	6.64594	34.3625	-2.02412	2.10554e-68	4.5965e-67
POPTR_0014s07410	36.475	16.0085	1.52867	2.13447e-68	4.65728e-67
POPTR_0009s05230	28.163	6.91793	2.36929	2.29717e-68	5.00971e-67
POPTR_0009s04610	92.1683	41.1644	1.50383	2.38033e-68	5.18842e-67
POPTR_0001s00500	46.0729	19.1203	1.61014	3.32359e-68	7.22598e-67
POPTR_0017s06380	34.3391	13.0418	1.73579	3.96047e-68	8.59749e-67
POPTR_0008s04030	2.46609	26.1554	-3.05118	4.19141e-68	9.08494e-67
POPTR_0005s24870	52.7892	23.2586	1.51847	4.43561e-68	9.60936e-67
POPTR_0015s07890	37.3683	16.5534	1.51475	4.54148e-68	9.82872e-67
POPTR_0003s17610	31.3767	7.91061	2.32494	5.25804e-68	1.1368e-66
POPTR_0017s07690	47.6243	195.067	-1.695	6.50486e-68	1.40423e-66
POPTR_0005s21940	10.8335	1.22928	3.48312	6.91515e-68	1.49204e-66
POPTR_0004s14840	6.22564	0	9.93365	7.07997e-68	1.52606e-66
POPTR_0001s38230	35.9304	13.1834	1.78894	7.60048e-68	1.63743e-66
POPTR_0003s08800	2.16375	16.858	-2.61639	7.7726e-68	1.67366e-66
POPTR_0005s26660	226.747	82.1066	1.80776	8.46521e-68	1.82188e-66
POPTR_0008s09390	5.88511	0.142806	5.68197	9.09184e-68	1.95477e-66
POPTR_0004s04670	191.112	960.606	-1.98892	1.2927e-67	2.77234e-66
POPTR_0018s10160	33.527	13.9491	1.60406	1.4195e-67	3.04276e-66
POPTR_0018s14070	18.839	5.38526	2.14686	1.52839e-67	3.27287e-66
POPTR_0018s10970	99.1336	43.5893	1.52474	1.78308e-67	3.81634e-66
POPTR_0017s00800	42.234	17.0542	1.64969	1.88585e-67	4.03226e-66
POPTR_0006s04670	2.10738	17.9708	-2.73419	1.97008e-67	4.21025e-66
POPTR_0001s07940	46.6148	19.5825	1.58837	1.97562e-67	4.21998e-66
POPTR_0003s15180	10.9541	1.42216	3.28602	1.99663e-67	4.26058e-66
POPTR_0010s00290	34.8862	13.0385	1.75504	2.04415e-67	4.35761e-66
POPTR_0007s03800	2.09065	22.0473	-3.05927	2.08706e-67	4.44687e-66
POPTR_0016s08270	32.8549	13.82	1.58898	2.10321e-67	4.47799e-66
POPTR_0008s08390	5.4392	0.0589789	6.68329	2.1674e-67	4.61114e-66
POPTR_0014s12180	62.124	24.8302	1.66222	2.27538e-67	4.83603e-66
POPTR_0008s12270	56.208	19.8488	1.84341	2.31927e-67	4.92686e-66
POPTR_0008s11890	5.7104	31.9506	-2.13688	2.36772e-67	5.02727e-66
POPTR_0002s09990	78.0629	29.4277	1.74399	2.55923e-67	5.4312e-66
POPTR_0004s06160	32.4298	8.33613	2.29044	2.57917e-67	5.4708e-66
POPTR_0019s05130	33.2497	11.4	1.8824	2.61028e-67	5.53404e-66
POPTR_0010s11090	12.9632	52.0361	-1.66447	2.66298e-67	5.64295e-66
POPTR_0018s10430	22.0384	6.14163	2.17627	2.85772e-67	6.05259e-66
POPTR_0006s02530	44.1759	19.5254	1.51738	3.00932e-67	6.37053e-66
POPTR_0007s12670	26.0357	9.23822	1.82897	3.40403e-67	7.20252e-66
POPTR_0001s41870	26.9464	10.4489	1.7055	5.22366e-67	1.10417e-65
POPTR_0007s13610	7.81923	36.3619	-1.87742	5.24022e-67	1.10712e-65
POPTR_0001s11940	11.3039	1.98043	2.84715	5.52992e-67	1.16775e-65
POPTR_0010s13770	1.40553	15.3794	-3.095	6.13074e-67	1.2927e-65
POPTR_0003s17450	13.0908	55.8463	-1.75035	6.35645e-67	1.33963e-65
POPTR_0007s06610	60.719	25.4185	1.59261	6.4082e-67	1.34987e-65
POPTR_0014s14300	100.189	36.9966	1.77537	7.8494e-67	1.64938e-65
POPTR_0009s00960	8.17272	34.279	-1.72985	8.94905e-67	1.87952e-65
POPTR_0010s16880	14.7414	1.61283	3.52645	9.65942e-67	2.02772e-65
POPTR_0008s20430	12.3493	47.717	-1.60713	1.2463e-66	2.61367e-65
POPTR_0011s17250	21.2476	106.059	-1.97767	1.41882e-66	2.97254e-65
POPTR_0014s14050	25.7149	94.888	-1.54099	1.52946e-66	3.20083e-65
POPTR_0009s01270	10.427	1.44257	3.19362	1.79217e-66	3.74555e-65
POPTR_0005s15750	12.356	2.30018	2.76584	2.10593e-66	4.39267e-65
POPTR_0008s05830	60.8643	23.924	1.68742	2.12344e-66	4.42703e-65
POPTR_0014s11640	23.3663	86.8241	-1.5556	2.4801e-66	5.16556e-65
POPTR_0004s22450	44.2076	185.959	-1.73164	2.64523e-66	5.50681e-65
POPTR_0003s16090	15.5999	58.5075	-1.56569	3.77617e-66	7.85734e-65
POPTR_0005s26160	16.2116	2.83398	2.84309	4.04482e-66	8.41225e-65
POPTR_0016s13590	11.4182	2.06204	2.80772	4.25883e-66	8.85302e-65
POPTR_0011s13820	11.4364	42.7023	-1.55708	4.47653e-66	9.30101e-65
POPTR_0006s29570	36.0947	15.2214	1.5855	4.53171e-66	9.41108e-65
POPTR_0006s18520	12.7262	2.35248	2.77302	4.94169e-66	1.02575e-64
POPTR_0013s04680	33.7017	14.2306	1.58177	4.99548e-66	1.03641e-64
POPTR_1748s00200	11.3707	0.292671	5.57579	5.09532e-66	1.05661e-64
POPTR_0015s06880	5.2289	27.5995	-2.05354	5.10421e-66	1.05794e-64
POPTR_0002s16380	33.2481	12.0565	1.80516	6.46857e-66	1.34008e-64
POPTR_0001s02970	6.54133	40.2558	-2.27597	8.83575e-66	1.82781e-64
POPTR_0017s04420	9.36718	38.4631	-1.69649	9.00269e-66	1.86144e-64
POPTR_0018s09470	34.5917	14.7117	1.57271	1.00207e-65	2.06992e-64
POPTR_0016s11450	0.476665	13.0466	-4.43153	1.11123e-65	2.2943e-64
POPTR_0002s25870	82.5662	33.2441	1.65246	1.23348e-65	2.54424e-64
POPTR_0002s17000	11.8044	1.20704	3.61338	1.36096e-65	2.80583e-64
POPTR_0014s14310	114.452	38.5954	1.9066	1.81867e-65	3.74766e-64
POPTR_0006s08650	50.1902	22.5047	1.50026	2.18272e-65	4.4935e-64
POPTR_0017s01340	22.2596	6.99219	2.00648	2.45498e-65	5.05155e-64
POPTR_0010s20880	5.45815	0.156536	5.39141	2.59073e-65	5.32574e-64
POPTR_0018s09070	11.4701	42.0973	-1.53397	3.15234e-65	6.47712e-64
POPTR_0012s01210	31.994	10.4697	1.94984	3.23109e-65	6.63571e-64
POPTR_0011s05050	6.80025	36.7788	-2.0921	3.54505e-65	7.277e-64
POPTR_0017s01470	6.73422	0.403957	4.34792	3.70074e-65	7.59292e-64
POPTR_0001s44220	7.83219	39.1394	-1.98191	4.59482e-65	9.41828e-64
POPTR_0010s08590	13.0793	2.62959	2.64214	4.77313e-65	9.77908e-64
POPTR_0006s05130	21.8644	3.66259	2.92843	4.92e-65	1.00751e-63
POPTR_0025s00480	12.7873	1.8762	3.09657	5.02892e-65	1.02932e-63
POPTR_0018s14920	7.33367	36.8695	-1.98343	5.09681e-65	1.04272e-63
POPTR_0001s01520	34.8929	11.3136	1.9622	5.45971e-65	1.11643e-63
POPTR_0004s15610	23.1464	84.1102	-1.52239	6.03495e-65	1.23346e-63
POPTR_0013s11920	59.3691	23.4383	1.68308	6.38474e-65	1.30433e-63
POPTR_0005s26690	6.73567	0.213291	5.25161	6.65067e-65	1.358e-63
POPTR_0012s13430	40.1119	12.9305	1.97358	6.95195e-65	1.41816e-63
POPTR_0009s14270	5.09054	28.9676	-2.16346	7.24491e-65	1.47722e-63
POPTR_0016s05290	8.63566	0.120182	6.44034	8.64026e-65	1.76089e-63
POPTR_0010s16940	12.5541	50.1235	-1.6517	9.82069e-65	2.0005e-63
POPTR_0002s07440	12.4497	1.91884	3.04118	1.06686e-64	2.17218e-63
POPTR_0005s08120	1.84623	17.8929	-2.92154	1.8916e-64	3.84406e-63
POPTR_0007s10440	17.6861	4.88896	2.19004	2.08055e-64	4.22602e-63
POPTR_0013s00710	58.7566	18.8314	1.98245	2.28415e-64	4.63736e-63
POPTR_0015s11290	18.3349	5.27619	2.13912	2.44197e-64	4.95307e-63
POPTR_0017s06550	5.98229	28.9994	-1.9345	2.72994e-64	5.53453e-63
POPTR_0003s16750	47.7369	13.7133	2.13181	3.39763e-64	6.88162e-63
POPTR_0009s07320	6.13399	0.231468	4.99491	3.58602e-64	7.25974e-63
POPTR_0214s00200	5.1881	30.9429	-2.23353	3.87426e-64	7.83953e-63
POPTR_0009s08920	22.7544	6.33191	2.18081	4.30198e-64	8.70089e-63
POPTR_0003s07240	13.6434	52.4717	-1.60641	4.33118e-64	8.7558e-63
POPTR_0017s09360	12.0021	2.01012	2.90943	4.75391e-64	9.60128e-63
POPTR_0017s01500	37.6732	16.4633	1.53305	4.96981e-64	1.00278e-62
POPTR_0001s14650	30.8178	4.14892	3.23273	5.6319e-64	1.13476e-62
POPTR_0008s08790	11.9676	55.6207	-1.87126	5.76551e-64	1.16114e-62
POPTR_0004s10650	44.7909	18.1841	1.64109	6.87246e-64	1.38276e-62
POPTR_0002s05150	40.9705	16.9786	1.60819	7.44315e-64	1.49688e-62
POPTR_0002s05600	20.236	6.38567	2.00507	7.7197e-64	1.55177e-62
POPTR_0001s23430	110.611	42.6864	1.71293	8.76065e-64	1.75852e-62
POPTR_0006s03610	4.04517	22.862	-2.16392	1.12561e-63	2.25837e-62
POPTR_0008s06500	4.8702	0	9.58042	1.12775e-63	2.26161e-62
POPTR_0004s17890	5.58906	30.5885	-2.11228	1.15828e-63	2.32174e-62
POPTR_0009s11300	15.6533	1.61728	3.61342	1.20414e-63	2.41252e-62
POPTR_0030s00500	3.15604	21.4223	-2.41311	1.32005e-63	2.64352e-62
POPTR_0002s25590	6.33877	29.2617	-1.86544	1.60092e-63	3.20447e-62
POPTR_0006s26840	6.63144	31.1479	-1.89073	1.88547e-63	3.77226e-62
POPTR_0006s18820	0.186218	7.71995	-4.96984	2.23823e-63	4.47384e-62
POPTR_0001s42640	14.7894	3.30021	2.51008	2.82346e-63	5.64097e-62
POPTR_0001s31500	21.4023	4.18566	2.69133	3.2235e-63	6.43417e-62
POPTR_0014s15240	17.9921	5.25357	2.1173	3.27754e-63	6.53898e-62
POPTR_0661s00200	63.421	18.8343	2.09291	3.60686e-63	7.19262e-62
POPTR_0001s27110	2.12962	22.2254	-3.03573	3.70954e-63	7.38703e-62
POPTR_0015s05290	8.19428	0.811975	3.67676	3.91532e-63	7.7859e-62
POPTR_0009s09000	5.73264	0.229244	4.90038	4.236e-63	8.41968e-62
POPTR_0001s17780	3.75994	23.5348	-2.2983	4.37362e-63	8.68915e-62
POPTR_0017s06840	9.38382	101.974	-3.10335	4.69611e-63	9.32117e-62
POPTR_0004s14920	30.4319	13.6178	1.50025	4.90857e-63	9.73834e-62
POPTR_0008s05670	39.0405	13.8656	1.83221	5.97726e-63	1.1842e-61
POPTR_0016s01010	8.31814	41.8644	-1.99351	6.028e-63	1.1937e-61
POPTR_0001s19410	3.59858	22.701	-2.31421	6.4669e-63	1.28002e-61
POPTR_0010s11110	4.24589	23.8	-2.13873	7.84743e-63	1.55183e-61
POPTR_0017s11740	54.6137	211.979	-1.61553	9.47458e-63	1.87187e-61
POPTR_0018s05460	6.44338	28.1526	-1.78534	1.00268e-62	1.98004e-61
POPTR_0010s16270	9.01776	43.108	-1.91365	1.10296e-62	2.17707e-61
POPTR_0015s03860	9.28558	35.3919	-1.59074	1.39126e-62	2.74232e-61
POPTR_0013s04080	13.6803	2.08282	3.04376	1.43852e-62	2.83416e-61
POPTR_0001s23290	12.6646	2.41813	2.72933	1.49918e-62	2.95231e-61
POPTR_0011s12670	15.5402	59.745	-1.59863	1.5259e-62	3.00355e-61
POPTR_0019s08960	28.8714	10.0183	1.86508	1.60399e-62	3.15288e-61
POPTR_0004s01350	3.46022	21.3188	-2.27671	1.76777e-62	3.46842e-61
POPTR_0002s08610	25.3541	5.36079	2.57934	2.66766e-62	5.22202e-61
POPTR_0014s15310	8.02508	0.524138	4.24016	3.0341e-62	5.9339e-61
POPTR_0011s07640	11.0094	1.88732	2.88305	3.12195e-62	6.1029e-61
POPTR_0015s11170	6.08651	0.292671	4.67185	3.24279e-62	6.33333e-61
POPTR_0009s13810	7.2628	0.281165	5.02311	3.32379e-62	6.48558e-61
POPTR_0014s11740	15.9115	4.03764	2.32248	3.56865e-62	6.96018e-61
POPTR_0001s03390	17.4558	4.34703	2.33883	3.88733e-62	7.57825e-61
POPTR_0017s11790	29.5313	11.6945	1.67536	4.89335e-62	9.52639e-61
POPTR_0005s25120	2.40894	20.7249	-2.7551	4.96662e-62	9.66461e-61
POPTR_0018s02430	12.3904	46.119	-1.55918	5.51279e-62	1.07176e-60
POPTR_0014s11370	5.43107	26.6199	-1.94635	5.66257e-62	1.10038e-60
POPTR_0018s12590	25.2196	8.74928	1.86761	6.11047e-62	1.18688e-60
POPTR_0011s00890	32.8853	13.6168	1.60748	6.68752e-62	1.29837e-60
POPTR_0010s08640	10.0349	0.643934	4.31719	7.23338e-62	1.40371e-60
POPTR_0001s32570	7.11149	0.412852	4.42623	7.27139e-62	1.41044e-60
POPTR_0012s04100	13.4721	3.23978	2.38711	7.43226e-62	1.44099e-60
POPTR_0006s13660	76.0746	28.3492	1.76527	7.71129e-62	1.49441e-60
POPTR_0010s18140	2.30878	20.2498	-2.79025	7.80466e-62	1.51182e-60
POPTR_0006s27330	25.2942	5.9268	2.43671	8.20631e-62	1.5889e-60
POPTR_0018s14650	8.51509	0.80308	3.72841	8.38805e-62	1.62188e-60
POPTR_0001s38130	6.60214	0.501513	4.01449	8.67548e-62	1.6767e-60
POPTR_0016s04180	28.7585	7.29781	2.31642	1.2797e-61	2.46654e-60
POPTR_0013s01620	46.8253	19.7137	1.59246	1.52061e-61	2.92691e-60
POPTR_0002s06220	26.8816	10.6418	1.67636	1.92745e-61	3.70667e-60
POPTR_0001s23770	14.1536	2.67	2.74357	1.96616e-61	3.77941e-60
POPTR_0006s19030	19.9496	5.56886	2.18222	1.98751e-61	3.81873e-60
POPTR_0004s05300	7.15074	0.213291	5.33723	2.06554e-61	3.96508e-60
POPTR_0001s05530	3.44204	21.1089	-2.272	2.50871e-61	4.81363e-60
POPTR_0007s05020	11.4194	0.895803	4.02047	3.2647e-61	6.25857e-60
POPTR_0018s06260	36.8631	15.8542	1.55952	3.73877e-61	7.15773e-60
POPTR_0013s12460	9.08931	43.4064	-1.92151	3.76089e-61	7.19683e-60
POPTR_0018s03050	7.53546	39.4791	-2.04607	4.26521e-61	8.15825e-60
POPTR_0008s17930	6.06872	0.376498	4.33633	4.58755e-61	8.76694e-60
POPTR_0008s07170	7.14001	35.3003	-1.96796	5.55136e-61	1.0604e-59
POPTR_0013s12740	43.4385	13.0291	2.0812	5.84178e-61	1.11488e-59
POPTR_0001s27020	40.0718	14.7629	1.78356	6.24404e-61	1.18952e-59
POPTR_0001s02480	28.4128	12.5087	1.52206	6.74899e-61	1.28514e-59
POPTR_0002s05940	26.8585	11.3967	1.5784	7.37589e-61	1.40389e-59
POPTR_0005s22750	11.3956	1.43628	3.31045	8.03922e-61	1.52946e-59
POPTR_0014s02520	8.91353	40.243	-1.83476	8.20512e-61	1.55963e-59
POPTR_0003s14640	15.8335	1.62434	3.61359	1.08107e-60	2.05307e-59
POPTR_0002s01990	14.7403	61.061	-1.71196	1.17825e-60	2.23662e-59
POPTR_0017s02780	44.1296	16.7968	1.73272	1.37359e-60	2.60512e-59
POPTR_0004s06920	41.4884	17.2741	1.60575	1.97996e-60	3.75015e-59
POPTR_0010s08600	6.77908	0.605742	3.80047	2.194e-60	4.15369e-59
POPTR_0002s08440	1.55984	13.3912	-2.75231	2.23348e-60	4.22469e-59
POPTR_0008s16760	11.0346	45.5115	-1.70214	2.44672e-60	4.62188e-59
POPTR_0008s01310	16.7035	5.28547	2.00163	2.98723e-60	5.63791e-59
POPTR_0001s01910	11.4727	43.055	-1.56331	3.22171e-60	6.07509e-59
POPTR_0009s03970	35.3522	15.0226	1.5737	3.3347e-60	6.28258e-59
POPTR_0008s19010	1.90965	14.7677	-2.59682	3.98176e-60	7.49502e-59
POPTR_0016s12480	2.09365	16.6429	-2.63881	3.98892e-60	7.50519e-59
POPTR_0008s10760	8.95356	35.666	-1.65647	4.16777e-60	7.83824e-59
POPTR_0007s06620	4.13422	21.2243	-2.01917	4.52956e-60	8.51114e-59
POPTR_0003s00460	5.79162	34.1066	-2.21901	4.68668e-60	8.80248e-59
POPTR_2555s00200	0.479275	11.1837	-4.15747	7.14519e-60	1.33847e-58
POPTR_0001s04630	16.5258	2.91965	2.83878	8.15955e-60	1.5258e-58
POPTR_0004s11850	25.7067	10.3992	1.64315	8.63916e-60	1.61478e-58
POPTR_0005s25110	18.6309	5.29698	2.15316	9.36964e-60	1.75055e-58
POPTR_0002s10480	23.964	4.30024	2.82681	9.52779e-60	1.77931e-58
POPTR_0012s00600	0.955553	11.3399	-3.23537	1.36693e-59	2.55163e-58
POPTR_0007s14200	3.52809	25.441	-2.50552	1.46018e-59	2.72449e-58
POPTR_0017s06600	65.9327	28.9769	1.52377	1.48127e-59	2.76265e-58
POPTR_0011s14030	4.08153	24.8814	-2.27183	1.567e-59	2.92125e-58
POPTR_0001s10310	2.62891	19.851	-2.57453	1.58437e-59	2.95235e-58
POPTR_0018s04000	37.7389	11.3485	2.06931	1.79361e-59	3.34078e-58
POPTR_0006s03640	14.0619	53.4069	-1.58838	1.7964e-59	3.34452e-58
POPTR_0015s07250	7.15306	38.0374	-2.06244	1.81858e-59	3.38434e-58
POPTR_0001s38210	3.66423	22.3909	-2.27087	1.91722e-59	3.56634e-58
POPTR_0014s02650	0.948882	11.9275	-3.30987	1.93582e-59	3.59937e-58
POPTR_0002s13860	5.60095	26.7895	-1.91707	2.01943e-59	3.7532e-58
POPTR_0001s15820	28.0645	11.8511	1.58271	2.12765e-59	3.95222e-58
POPTR_0008s09940	13.9829	1.58537	3.48684	2.53667e-59	4.69608e-58
POPTR_0018s02300	5.26971	26.0034	-1.95847	2.57407e-59	4.76327e-58
POPTR_0014s15480	9.56675	1.70149	2.82003	2.68948e-59	4.97251e-58
POPTR_0006s24250	24.868	7.1669	2.1293	2.77478e-59	5.12799e-58
POPTR_0012s13280	12.747	47.2696	-1.54651	2.84011e-59	5.24645e-58
POPTR_0011s15390	12.2491	44.024	-1.50381	3.41352e-59	6.30023e-58
POPTR_0006s00320	3.26249	18.5654	-2.16554	3.635e-59	6.70611e-58
Novel00010	2.00721	15.895	-2.63394	5.26797e-59	9.69775e-58
POPTR_0010s09210	5.18733	0.0204009	7.88914	5.93346e-59	1.09134e-57
POPTR_0002s19900	14.1101	3.88593	2.19896	6.91266e-59	1.2698e-57
POPTR_0008s13660	8.22319	33.8265	-1.69991	7.01691e-59	1.2884e-57
POPTR_0001s15140	13.4588	51.1763	-1.58523	7.49955e-59	1.37583e-57
POPTR_0001s46060	49.4002	21.8979	1.51248	7.88244e-59	1.44483e-57
POPTR_0006s27540	104.458	36.3544	1.86332	1.10534e-58	2.02086e-57
POPTR_0003s01640	1.81655	18.6677	-3.00499	1.12268e-58	2.05166e-57
POPTR_0008s06630	0.242973	8.8973	-4.80755	1.60402e-58	2.9263e-57
Novel00141	33.6765	13.8838	1.61577	1.73807e-58	3.16678e-57
POPTR_0004s23310	176.46	74.9404	1.57646	1.82422e-58	3.32233e-57
POPTR_0015s15440	18.9055	3.40521	2.81084	1.87182e-58	3.40756e-57
POPTR_1837s00200	36.396	13.8441	1.73552	2.06699e-58	3.75965e-57
POPTR_0008s19020	1.74713	35.9567	-4.04082	2.09015e-58	3.80015e-57
POPTR_0007s06890	25.21	8.38689	1.92455	2.11427e-58	3.84237e-57
POPTR_0010s23040	14.2656	2.19372	3.0355	2.3654e-58	4.29509e-57
POPTR_0012s10940	6.16106	28.1107	-1.85275	2.5149e-58	4.56267e-57
POPTR_0004s04410	49.3493	19.2535	1.69668	2.61608e-58	4.74422e-57
POPTR_0014s16290	7.0762	30.5708	-1.77285	2.82156e-58	5.11468e-57
POPTR_0012s04170	6.44822	33.9948	-2.05144	2.85723e-58	5.17714e-57
POPTR_0005s13580	36.6474	10.2983	2.17186	4.22398e-58	7.63738e-57
POPTR_0009s03910	9.77452	0.519691	4.53013	4.65189e-58	8.40396e-57
POPTR_0002s21960	11.7113	0.912142	3.99867	5.12808e-58	9.2603e-57
POPTR_0009s14380	80.5339	549.975	-2.43159	5.70212e-58	1.02882e-56
POPTR_0010s09870	6.37328	0.038578	7.41736	7.23255e-58	1.30275e-56
POPTR_0001s27980	12.7688	2.37105	2.75573	1.02596e-57	1.84564e-56
POPTR_0016s01440	33.7959	13.6694	1.64633	1.04399e-57	1.87728e-56
POPTR_0012s03920	5.32646	24.7418	-1.87068	1.25451e-57	2.2511e-56
POPTR_0016s07710	16.8299	4.50802	2.23246	1.27993e-57	2.29575e-56
POPTR_0019s13920	88.4275	22.0997	2.33928	1.54077e-57	2.76128e-56
POPTR_0004s05480	27.6497	11.7212	1.57763	1.5535e-57	2.78176e-56
POPTR_1557s00200	56.7538	23.0117	1.64624	1.6371e-57	2.92899e-56
POPTR_0005s20590	25.5516	7.4851	2.11498	1.80151e-57	3.21685e-56
POPTR_0008s05340	44.8421	18.3873	1.62757	1.92379e-57	3.43327e-56
POPTR_0002s19610	37.2466	16.0764	1.55263	1.97848e-57	3.52939e-56
POPTR_0009s03380	39.3817	16.6989	1.57642	2.16561e-57	3.86161e-56
POPTR_0012s14270	0.924033	12.1	-3.36098	2.44012e-57	4.34746e-56
POPTR_0012s07110	15.8877	62.4825	-1.63467	3.90713e-57	6.94375e-56
POPTR_0003s09480	32.9407	10.949	1.92575	4.03707e-57	7.17169e-56
POPTR_0001s33460	22.4617	7.08897	2.00523	4.0702e-57	7.22753e-56
POPTR_0004s16280	76.8943	34.1173	1.51005	4.4581e-57	7.90975e-56
POPTR_0005s15990	24.117	4.75544	2.67596	4.56097e-57	8.0889e-56
POPTR_0001s13610	25.761	5.83891	2.48134	4.67584e-57	8.28917e-56
[truncated: 3,543 more rows]

## Sheet: OX-H vs WT
Gene_id	readcount_OX-H	readcount_WT	log2(Ratio)	p.value	q.value
POPTR_0001s05720	1003.97	66.2653	4.26097	0	0
POPTR_0001s15850	614.967	49.1548	3.98189	0	0
POPTR_0009s06070	483.58	82.6821	2.86885	0	0
POPTR_0006s27540	451.439	38.9201	3.86103	0	0
POPTR_0019s09950	382.615	81.3944	2.56089	0	0
POPTR_0011s15240	369.297	48.7959	3.2418	0	0
POPTR_0001s45960	320.613	2227.67	-2.46482	0	0
POPTR_1008s00230	298.073	25.338	3.88544	0	0
POPTR_0002s06130	289.831	55.6655	2.70941	0	0
POPTR_0019s13920	268.137	23.6862	3.82584	0	0
POPTR_0002s00350	265.457	10.5226	4.98901	0	0
POPTR_0019s13900	259.875	49.3767	2.72878	0	0
POPTR_0019s08980	234.294	3.75747	6.28851	0	0
POPTR_0004s03290	229.232	31.8786	3.18517	0	0
POPTR_0005s28110	207.7	8.39937	4.95715	0	0
POPTR_0012s01630	179.816	1653.07	-2.86798	0	0
POPTR_0019s14020	167.722	12.8861	4.03877	0	0
POPTR_0003s15580	151.287	14.3509	3.73853	0	0
POPTR_0006s11450	147.267	7.86557	4.55264	0	0
POPTR_0003s15060	143.72	6.32014	4.82795	0	0
POPTR_0001s17860	139.749	14.1219	3.62703	0	0
POPTR_0011s04710	137.936	18.5374	3.22605	0	0
POPTR_0003s11080	133.844	8.18264	4.35811	0	0
POPTR_0005s01660	130.074	1.25522	7.0334	0	0
POPTR_0006s01190	125.651	10.4126	3.92931	0	0
POPTR_0129s00200	119.576	4.63109	5.00982	0	0
POPTR_0016s03410	115.963	12.1352	3.59404	0	0
POPTR_0019s13940	112.041	8.02709	4.13669	0	0
POPTR_0056s00260	109.661	1.47456	6.52237	0	0
Novel00020	109.391	2.13892	5.99518	0	0
POPTR_1008s00220	103.952	4.61057	4.81689	0	0
POPTR_0006s06970	85.5686	4.81647	4.48595	0	0
POPTR_0001s46760	80.7544	988.186	-3.27598	0	0
POPTR_0011s16560	74.7633	2342.74	-4.63598	0	0
POPTR_0010s01590	69.9539	409.045	-2.21236	0	0
POPTR_0002s04880	63.4559	4.74933	4.08126	0	0
POPTR_0015s14740	61.756	2.97486	4.70437	0	0
POPTR_0007s03370	61.2375	0.649434	6.86567	0	0
POPTR_0002s08750	52.8997	4.40279	3.91631	0	0
POPTR_0013s14410	51.019	0.640483	6.59836	0	0
POPTR_0014s01910	48.5119	1.0247	5.87479	0	0
POPTR_0019s11090	44.3016	1.4395	5.25449	0	0
POPTR_0006s23570	43.9573	2.30193	4.58605	0	0
POPTR_0007s03340	36.5998	0.165623	8.0221	0	0
POPTR_0004s06630	36.2044	0.37377	6.87541	0	0
POPTR_0015s05990	23.9148	363.024	-3.58267	0	0
POPTR_0006s00790	20.7639	234.14	-3.16626	0	0
POPTR_0008s03240	18.2288	160.058	-2.80533	0	0
POPTR_0010s21000	15.1309	225.255	-3.57416	0	0
POPTR_0004s04990	13.3598	437.713	-4.69218	0	0
POPTR_0001s35960	10.0354	180.813	-3.84769	0	0
POPTR_0022s00670	5.30773	80.1366	-3.58224	0	0
POPTR_0254s00230	3.23261	165.959	-5.34859	0	0
POPTR_0004s22210	2.99052	90.3433	-4.58522	0	0
POPTR_0008s15120	2.23403	113.48	-5.34589	0	0
POPTR_0014s04770	0.281631	60.4738	-7.38928	0	0
POPTR_0001s10520	29.4527	192.99	-2.38411	3.43862e-307	1.40967e-304
POPTR_0019s07810	159.768	38.9459	2.37007	3.73954e-297	1.5041e-294
POPTR_0015s08760	268.199	22.4515	3.8958	3.10324e-293	1.22506e-290
POPTR_0007s06150	321.493	51.7384	2.95478	1.02181e-291	3.99676e-289
POPTR_0006s03550	24.5254	152.376	-2.30527	1.41963e-291	5.48683e-289
POPTR_0019s09270	51.4088	5.97285	3.4347	1.42849e-291	5.48683e-289
POPTR_0008s19040	76.5403	383.317	-1.99583	1.55268e-290	5.91059e-288
POPTR_0014s01590	145.712	29.9154	2.61239	4.81033e-290	1.81494e-287
POPTR_0009s11560	365.545	34.8426	3.72181	3.70746e-289	1.38656e-286
POPTR_0018s10710	74.9267	10.0869	3.22101	1.62312e-288	5.91466e-286
POPTR_0003s21610	31.5487	389.786	-3.28814	6.3023e-286	2.23915e-283
POPTR_0007s03420	36.7057	0.417787	6.75201	7.99559e-286	2.81729e-283
POPTR_0661s00200	147.016	20.0966	3.19172	2.83744e-285	9.91591e-283
POPTR_0019s05940	105.531	12.3911	3.41284	1.15912e-284	3.95354e-282
POPTR_0013s07120	93.5778	22.378	2.39337	2.34855e-284	7.94687e-282
POPTR_1748s00200	34.1938	0.316697	7.0568	2.09362e-283	7.02848e-281
POPTR_0018s10490	41.9556	668.208	-3.65705	4.87078e-283	1.62239e-280
POPTR_0001s17160	145.877	36.8293	2.31758	1.51921e-282	5.02106e-280
POPTR_0007s10350	21.8818	217.066	-2.97897	3.11219e-282	1.02068e-279
POPTR_0002s21940	118.25	10.9885	3.74992	1.38987e-278	4.52343e-276
POPTR_0001s23430	209.414	45.9591	2.51996	2.10896e-274	6.81179e-272
POPTR_0005s12130	108.943	25.8266	2.40507	1.02169e-270	3.27516e-268
POPTR_0009s09530	148.244	31.4761	2.57173	4.99852e-270	1.59039e-267
POPTR_0009s04830	26.9568	0.376754	6.45118	1.07942e-269	3.40896e-267
POPTR_0006s11870	810.764	173.165	2.55095	1.62415e-269	5.05443e-267
POPTR_0005s26390	97.6075	15.2462	3.00626	1.51449e-267	4.57944e-265
POPTR_0010s05300	0.774393	40.8352	-5.37718	1.76019e-264	5.28491e-262
POPTR_0004s24220	75.4511	13.4744	2.81286	5.74882e-264	1.71399e-261
POPTR_0007s04180	10.3685	131.842	-3.3437	8.30776e-264	2.45973e-261
POPTR_0002s17550	3.6903	83.1084	-4.15962	6.43808e-262	1.89302e-259
POPTR_0003s15970	39.9175	2.51156	4.32067	1.48141e-260	4.32603e-258
POPTR_0003s07910	154.441	23.2696	3.04733	5.87112e-260	1.70282e-257
POPTR_0010s10650	51.1954	7.18144	3.17073	3.22136e-257	9.21763e-255
POPTR_0019s14000	62.4525	11.1758	2.80996	9.33218e-256	2.65252e-253
POPTR_0001s11500	187.414	33.7639	2.79378	1.13538e-255	3.20575e-253
POPTR_0010s23790	54.0718	2.55074	4.71631	1.85069e-253	5.15713e-251
POPTR_0011s12730	41.658	1.28992	5.31388	1.49493e-252	4.11202e-250
POPTR_0007s11810	24.1722	0.309237	6.54925	3.6992e-252	9.98199e-250
POPTR_0016s13650	61.612	9.43338	3.04443	1.92424e-251	5.15975e-249
POPTR_0015s08810	21.2119	123.457	-2.20709	3.20712e-251	8.54598e-249
POPTR_0025s00520	25.499	0.624442	5.6481	6.1802e-250	1.6366e-247
POPTR_0003s06210	20.8706	147.702	-2.48756	6.65145e-250	1.75052e-247
POPTR_0004s03300	68.517	8.68884	3.30167	6.70427e-250	1.7536e-247
POPTR_0004s24370	1.73231	46.3839	-4.41187	1.97477e-247	5.07194e-245
POPTR_0001s04850	130.818	790.994	-2.27082	1.4539e-242	3.71181e-240
POPTR_0005s23360	30.2047	0.813565	5.51963	3.39626e-242	8.61902e-240
POPTR_0002s06920	65.9003	10.0545	3.03746	1.3864e-241	3.49757e-239
POPTR_0008s10240	97.7332	28.2341	2.12194	1.87068e-240	4.66411e-238
POPTR_0012s07050	31.3726	0.650926	5.89717	4.2512e-236	1.05378e-233
POPTR_0011s00970	0.0835573	38.3621	-8.35606	4.05276e-235	9.98782e-233
POPTR_0005s27350	35.3203	3.44972	3.68138	5.72046e-235	1.40168e-232
POPTR_0003s19260	67.451	9.85378	3.11239	6.18585e-234	1.50705e-231
POPTR_0001s03940	311.669	1198.22	-1.61499	9.55981e-232	2.28979e-229
POPTR_0006s10810	157.403	54.1395	1.87082	1.02401e-231	2.43903e-229
POPTR_0015s11650	31.6983	156.77	-1.97126	1.67967e-231	3.97849e-229
POPTR_0009s16050	183.236	68.765	1.74525	2.27042e-229	5.34804e-227
POPTR_0019s13990	43.2787	6.44659	3.07747	1.45413e-228	3.3878e-226
POPTR_0005s11100	37.391	2.93084	4.00041	1.56166e-225	3.59899e-223
POPTR_0010s02740	38.8872	4.94778	3.29592	2.63926e-224	6.04973e-222
POPTR_0002s16590	99.1608	23.6538	2.39287	1.52141e-223	3.46873e-221
POPTR_0005s14430	82.3364	19.8545	2.38517	5.81949e-223	1.31976e-220
POPTR_0001s33390	33.9118	0.958671	5.4542	2.08452e-222	4.62883e-220
POPTR_0004s05330	557.631	152.671	2.19073	1.55919e-221	3.4266e-219
POPTR_0003s08830	26.3891	157.969	-2.25479	1.36131e-220	2.9612e-218
POPTR_0001s00400	42.4921	4.0861	3.70915	1.42682e-220	3.08794e-218
POPTR_0010s19870	205.633	65.6476	1.97998	7.26902e-219	1.56523e-216
POPTR_0003s16400	90.0184	24.1484	2.22673	1.33041e-218	2.85035e-216
POPTR_0012s04840	22.3765	0.461803	5.90226	1.17006e-217	2.48188e-215
POPTR_0003s17830	14.0256	99.868	-2.49925	1.67637e-217	3.53821e-215
POPTR_0019s05510	223.405	28.468	3.29291	8.96102e-217	1.88203e-214
POPTR_0011s15820	31.6819	0.752016	5.70786	5.30453e-215	1.09255e-212
POPTR_0001s30970	7.99759	108.176	-3.42218	1.67255e-214	3.42832e-212
POPTR_0011s04700	72.2308	17.2792	2.39209	1.56326e-213	3.15874e-211
POPTR_0001s15400	99.8945	25.8755	2.28164	2.39195e-213	4.81041e-211
POPTR_0005s12930	5.56735	66.3866	-3.24024	5.564e-212	1.11371e-209
POPTR_0018s04240	52.6662	257.015	-1.95233	9.46913e-209	1.87775e-206
POPTR_0019s14790	50.7511	10.147	2.65153	2.19877e-208	4.34002e-206
POPTR_0002s10480	72.8605	4.53709	4.31921	4.38351e-208	8.61248e-206
POPTR_0006s19310	92.7795	500.481	-2.10007	1.60465e-206	3.13826e-204
POPTR_0015s12420	0.482689	29.3733	-5.60379	3.77178e-206	7.34292e-204
POPTR_0002s08610	47.7677	5.77515	3.38636	7.08886e-205	1.37379e-202
POPTR_0011s05310	64.485	7.97635	3.35051	4.71922e-204	9.10425e-202
POPTR_0006s26640	6.83302	70.6995	-3.03824	7.10784e-202	1.3409e-199
POPTR_0005s01880	44.5806	8.73621	2.67706	8.59378e-202	1.61408e-199
POPTR_0016s14960	46.1894	5.6416	3.35771	3.32845e-200	6.19688e-198
POPTR_0006s23590	32.4578	2.38101	4.09757	1.05825e-199	1.96168e-197
POPTR_0008s01980	19.1741	0.126082	7.47748	8.10573e-199	1.47059e-196
POPTR_0019s13640	30.6699	3.08453	3.63474	1.66765e-198	3.01273e-196
POPTR_0009s09750	1.76439	48.126	-4.42828	1.96508e-198	3.53508e-196
POPTR_0019s15090	4.43971	58.2323	-3.37633	3.69715e-198	6.62302e-196
POPTR_0019s14910	69.5066	12.105	2.84595	3.20003e-197	5.7085e-195
POPTR_0002s05130	34.8011	0.593852	6.20155	7.10232e-197	1.2617e-194
POPTR_0003s13940	41.2622	214.529	-2.05422	9.26297e-197	1.6387e-194
POPTR_0018s08110	54.535	265.472	-1.95778	1.59436e-196	2.80891e-194
POPTR_0001s45800	47.2119	8.20278	2.85463	8.87616e-196	1.55735e-193
POPTR_0008s05780	36.26	4.10698	3.4808	1.35473e-195	2.36718e-193
POPTR_0019s13950	31.1111	2.65667	3.88108	6.65382e-194	1.15319e-191
POPTR_0004s17680	26.6632	1.78715	4.22263	3.75887e-193	6.48823e-191
POPTR_0683s00200	85.4198	20.2802	2.40496	4.14661e-192	7.10003e-190
POPTR_0010s13480	55.9484	6.087	3.51604	4.66359e-191	7.89016e-189
POPTR_0004s09430	102.034	29.9295	2.10118	3.67919e-190	6.15145e-188
POPTR_0001s40990	59.7033	239.613	-1.67193	9.792e-190	1.62444e-187
POPTR_0009s01300	7.64918	69.5573	-2.858	6.42822e-189	1.05818e-186
POPTR_0006s27950	62.2059	13.036	2.59108	7.1973e-188	1.18022e-185
POPTR_0007s01220	25.2331	188.82	-2.57572	1.78177e-186	2.88843e-184
POPTR_0014s08210	30.9675	142.27	-1.87278	1.35139e-185	2.18244e-183
POPTR_0011s00440	56.1939	9.36997	2.91358	2.22583e-185	3.58106e-183
POPTR_0017s07690	34.3128	210.615	-2.2775	7.00408e-185	1.12263e-182
POPTR_0001s04820	247	1122.06	-1.85586	1.92244e-184	3.05834e-182
POPTR_0005s17440	149.106	36.9886	2.34354	9.4318e-183	1.4784e-180
POPTR_0001s12790	24.2281	0.458819	6.01736	1.70135e-182	2.65703e-180
POPTR_0014s13170	50.6276	191.921	-1.59267	2.73139e-182	4.2501e-180
POPTR_0013s05700	19.3639	0.699418	5.11772	5.66947e-182	8.78974e-180
POPTR_0002s06900	20.8355	0.840049	4.94325	6.47805e-182	1.00069e-179
POPTR_0008s04940	45.1058	9.97054	2.50225	1.33615e-181	2.05656e-179
POPTR_0019s13720	21.4812	0.580426	5.49682	1.74394e-181	2.66498e-179
POPTR_0013s09980	26.8393	2.59065	3.70432	3.44982e-181	5.25297e-179
POPTR_0005s01890	148.595	55.1627	1.75641	7.60868e-181	1.15034e-178
POPTR_0014s01410	40.405	170.862	-1.75134	8.85204e-180	1.33359e-177
POPTR_0006s24030	15.6938	93.201	-2.24204	4.38189e-178	6.53223e-176
POPTR_0019s11220	25.0831	0.891524	5.15179	7.3522e-177	1.0922e-174
POPTR_0001s15820	53.3108	12.7421	2.39394	5.9715e-176	8.80951e-174
POPTR_0007s12940	30.3129	2.01731	4.23693	7.12533e-176	1.04755e-173
POPTR_0018s11450	24.6042	2.00276	3.94997	2.24278e-175	3.27469e-173
POPTR_0010s14460	16.3738	0.275664	6.19077	8.50947e-175	1.23823e-172
POPTR_1332s00200	36.6155	5.3555	3.10255	8.60876e-175	1.24842e-172
POPTR_0001s30200	82.3539	23.0968	2.17137	9.03886e-175	1.30634e-172
POPTR_0012s02310	41.5778	171.197	-1.7115	4.00435e-174	5.74834e-172
POPTR_0004s18870	664.081	3048.69	-1.8678	8.193e-174	1.17218e-171
POPTR_0005s01540	89.3291	23.9175	2.22975	1.03551e-172	1.47164e-170
POPTR_0019s04700	325.667	127.468	1.68604	1.58587e-172	2.24629e-170
POPTR_0004s02030	40.6005	7.64586	2.7426	1.6514e-172	2.33138e-170
POPTR_0006s09380	173.977	651.01	-1.56839	1.70774e-172	2.40262e-170
POPTR_0001s25680	22.0881	0.312221	6.42194	8.39801e-172	1.17393e-169
POPTR_0001s25010	70.4191	22.7041	1.96123	8.47583e-172	1.18094e-169
POPTR_0001s45210	17.4276	0.211131	6.64789	9.91129e-172	1.37644e-169
POPTR_0007s07700	17.0986	0.42077	5.64476	1.15967e-171	1.60527e-169
POPTR_0009s13570	17.9148	0.486795	5.51779	1.27968e-171	1.76567e-169
POPTR_0009s14590	49.3672	199.542	-1.68428	1.80718e-171	2.48546e-169
POPTR_0008s13040	693.729	34.2488	4.67835	1.22071e-169	1.65748e-167
POPTR_0001s15630	13.804	88.4434	-2.34498	6.26107e-168	8.39436e-166
POPTR_0007s13930	39.8731	165.262	-1.71603	6.65418e-167	8.89344e-165
POPTR_0009s11300	26.896	1.71964	4.29134	7.80713e-167	1.04018e-164
POPTR_0003s17550	75.1449	14.5475	2.68914	9.49402e-167	1.26099e-164
POPTR_0018s10430	42.8826	6.65361	3.02415	1.59941e-166	2.11772e-164
POPTR_0003s10130	6.81511	53.3416	-2.63048	8.08632e-166	1.06407e-163
POPTR_0003s08230	16.2279	98.4483	-2.27756	4.45234e-165	5.84079e-163
POPTR_0005s23980	33.8916	4.73441	3.17424	7.39455e-165	9.61179e-163
POPTR_0006s03560	5.33571	48.8403	-2.85758	9.54941e-165	1.23375e-162
POPTR_0008s05650	121.199	36.3936	2.06384	1.89936e-164	2.44651e-162
POPTR_0019s14840	48.6044	12.1102	2.33678	1.97195e-163	2.51719e-161
POPTR_0005s14680	43.3224	170.731	-1.64841	2.78598e-163	3.54568e-161
POPTR_0018s09900	8.08301	81.5056	-3.01045	2.52016e-162	3.19783e-160
POPTR_0009s09250	75.6832	18.28	2.38421	9.56986e-162	1.20713e-159
POPTR_0015s04710	3.35011	49.4315	-3.54975	9.33728e-161	1.17432e-158
POPTR_0008s02340	27.162	3.78992	3.17165	3.4855e-160	4.37072e-158
POPTR_0014s02000	19.8612	94.855	-1.92701	1.64179e-159	2.03481e-157
POPTR_0019s02570	3.22403	46.8264	-3.53398	7.34592e-159	9.02574e-157
POPTR_0009s11500	18.1677	83.8571	-1.87842	2.25518e-158	2.76292e-156
POPTR_0001s05570	34.3049	154.342	-1.84401	6.91864e-158	8.45204e-156
POPTR_0015s13050	2.42875	47.8245	-3.9501	2.0946e-156	2.54425e-154
POPTR_0006s05130	32.8636	3.83618	3.40928	3.77107e-156	4.55466e-154
POPTR_0003s21460	50.4109	10.8673	2.55114	7.32389e-155	8.72218e-153
POPTR_0005s11860	81.233	298.207	-1.54094	9.47962e-155	1.1258e-152
POPTR_0002s16380	48.9837	12.8779	2.25485	1.14439e-154	1.3553e-152
POPTR_0001s03260	458.108	105.332	2.46516	5.6361e-154	6.63799e-152
POPTR_0008s05340	72.1547	19.6098	2.20455	7.96684e-154	9.3572e-152
POPTR_0002s03500	348.358	120.018	1.86357	1.932e-153	2.25674e-151
POPTR_0019s02190	14.0517	0.086541	7.57155	7.04624e-153	8.11936e-151
POPTR_0003s10860	40.6523	161.691	-1.65503	1.5196e-152	1.74632e-150
POPTR_0016s07230	267.094	114.549	1.55086	3.49467e-152	4.00524e-150
POPTR_0006s14340	158.432	594.631	-1.58415	8.72128e-152	9.94203e-150
POPTR_0005s26690	13.4698	0.233139	6.1406	2.67692e-151	3.04348e-149
POPTR_0012s08250	230.43	31.2448	3.19379	3.05339e-151	3.46227e-149
Novel00061	61.1379	268.807	-1.80187	4.28624e-151	4.82174e-149
POPTR_0004s01270	9.25878	80.4913	-2.78975	4.30414e-151	4.82914e-149
POPTR_0001s09030	53.476	280.268	-2.06765	5.59884e-151	6.26527e-149
POPTR_0006s24690	54.917	16.9968	2.02411	4.56178e-150	5.06488e-148
POPTR_0017s09270	107.138	22.8447	2.54534	5.23363e-149	5.79573e-147
POPTR_0015s15330	4.6333	54.6725	-3.23751	7.39851e-149	8.1719e-147
POPTR_0001s11330	17.701	0.502836	5.44251	1.05619e-148	1.16358e-146
POPTR_0004s05280	73.999	24.5121	1.91968	1.79911e-148	1.97186e-146
POPTR_0014s12800	13.788	69.9206	-2.01137	3.31591e-148	3.62497e-146
POPTR_0018s02230	11.7069	65.8453	-2.15759	5.24265e-148	5.71663e-146
POPTR_0002s17490	40.5244	154.172	-1.59476	2.15024e-147	2.3327e-145
POPTR_0004s05920	113.528	45.9632	1.63724	3.78751e-147	4.08811e-145
POPTR_0001s43290	13.6093	0.230156	6.15251	5.05408e-147	5.44143e-145
POPTR_0002s11030	43.1907	9.94069	2.45865	1.56758e-146	1.67924e-144
POPTR_0005s09500	13.7645	0.271188	5.9377	1.93311e-146	2.06562e-144
POPTR_0001s27980	24.7008	2.58206	3.59755	4.55199e-146	4.82771e-144
POPTR_0002s09850	50.8048	11.908	2.42994	1.77974e-145	1.87356e-143
POPTR_0001s07830	28.7663	2.75142	3.69997	1.97942e-145	2.07863e-143
POPTR_0019s08610	421.848	114.715	2.20503	2.41558e-144	2.52422e-142
POPTR_0003s17530	55.4247	7.0632	3.28538	6.31453e-144	6.5824e-142
POPTR_0019s04710	76.7765	26.9711	1.84635	7.33031e-144	7.60408e-142
POPTR_0005s03650	18.9152	1.48799	3.98679	1.22036e-143	1.25981e-141
POPTR_0015s03860	4.65942	38.0267	-2.69149	2.37656e-143	2.44746e-141
POPTR_0008s02330	26.8333	3.68398	3.18561	2.5417e-143	2.61122e-141
POPTR_0006s08720	41.2961	9.68667	2.42764	5.02548e-143	5.13816e-141
POPTR_0011s11450	13.2001	84.5211	-2.34093	6.65843e-143	6.79144e-141
POPTR_0002s24000	66.6087	17.4381	2.26463	9.42605e-143	9.5914e-141
POPTR_0010s16740	41.1406	5.83445	3.16241	1.70841e-142	1.73012e-140
POPTR_0256s00200	25.6139	167.402	-2.37473	7.91852e-142	7.96241e-140
POPTR_0014s17690	21.8076	0.609893	5.47856	9.09484e-142	9.12373e-140
POPTR_0003s16390	94.6397	28.8231	2.04611	6.89522e-141	6.88472e-139
POPTR_0001s46770	15.9747	0.752016	4.71178	9.32358e-141	9.28764e-139
POPTR_0005s24200	6.81884	59.8978	-2.81108	9.36727e-141	9.30941e-139
POPTR_0006s25300	43.4936	171.659	-1.6472	1.15205e-140	1.14227e-138
POPTR_0007s03920	19.5997	0.507311	5.57646	2.26873e-140	2.24425e-138
POPTR_0004s22450	45.5475	199.59	-1.8	2.50898e-140	2.47617e-138
POPTR_0012s02330	19.4494	1.85616	3.71635	2.90605e-140	2.86142e-138
POPTR_0002s03350	3.23373	35.8311	-3.12437	1.64499e-139	1.60858e-137
POPTR_0019s12120	48.1791	14.5613	2.05542	5.27319e-139	5.14467e-137
POPTR_0005s07680	61.1185	23.8563	1.6872	1.07093e-138	1.04245e-136
POPTR_0002s18310	3.02707	42.3213	-3.46118	1.50856e-138	1.46509e-136
POPTR_0008s11540	17.795	1.47792	3.9187	6.10599e-138	5.90315e-136
POPTR_0001s15000	16.965	0.0205164	9.48567	9.91929e-138	9.56807e-136
POPTR_0006s07600	24.6888	3.3311	3.2243	3.40074e-136	3.24364e-134
POPTR_0003s19250	22.66	3.21509	3.14322	5.522e-134	5.16295e-132
POPTR_0010s19080	37.8945	204.547	-2.09451	1.21586e-133	1.13184e-131
POPTR_0014s14300	2.25716	39.8232	-3.80012	3.88026e-133	3.59641e-131
POPTR_0007s03400	12.3444	0.104074	7.09186	6.37731e-132	5.84723e-130
POPTR_0018s11510	12.629	0.208147	6.18028	9.91562e-132	9.05252e-130
POPTR_0008s16470	85.7055	24.9642	2.10903	2.02474e-131	1.84061e-129
POPTR_0018s10730	146.921	22.8958	3.02092	3.30348e-130	2.97139e-128
POPTR_0005s12900	32.9766	153.698	-1.89185	7.6872e-130	6.89987e-128
POPTR_0015s06430	73.3212	22.6313	2.02641	1.39102e-129	1.23812e-127
Novel00129	26.6893	1.60102	4.37436	1.59004e-129	1.41232e-127
POPTR_0018s03880	21.3943	130.93	-2.274	1.66543e-129	1.47621e-127
POPTR_0001s10000	8.9335	50.3425	-2.16467	1.70263e-129	1.50605e-127
POPTR_0002s02410	193.409	9.11185	4.71668	2.54024e-129	2.2423e-127
POPTR_0008s15960	20.862	1.72113	3.91396	5.51949e-129	4.85203e-127
POPTR_0003s19500	16.194	0.483811	5.37748	5.58705e-129	4.90131e-127
POPTR_0005s03900	116.158	41.0941	1.82663	1.5013e-128	1.30628e-126
POPTR_0001s05400	31.9072	113.996	-1.50682	1.1054e-127	9.57903e-126
POPTR_0019s10710	32.5503	5.81879	2.80485	1.76482e-127	1.52623e-125
POPTR_0014s17850	0.324156	17.7089	-5.41749	4.538e-127	3.90864e-125
POPTR_0001s03710	158.343	45.9434	2.11014	1.29491e-126	1.11084e-124
POPTR_0009s05230	37.5939	7.32991	2.6743	2.91965e-126	2.48462e-124
POPTR_0001s14720	21.1865	125.37	-2.22039	3.9498e-126	3.34791e-124
POPTR_0014s08640	14.1282	0.275664	5.98307	5.2724e-125	4.43371e-123
POPTR_0015s04170	15.1063	0.70091	4.76288	7.18286e-125	6.02837e-123
POPTR_0004s05300	11.733	0.233139	5.94173	1.39609e-124	1.16939e-122
POPTR_0008s06940	91.6362	39.2808	1.55463	3.74596e-124	3.10718e-122
POPTR_0008s06260	83.1231	318.38	-1.59946	4.54265e-124	3.7607e-122
POPTR_0002s17000	23.804	1.3108	4.50352	1.58282e-123	1.30026e-121
POPTR_0013s05400	93.708	31.1385	1.91782	2.08695e-123	1.7111e-121
POPTR_0004s14410	26.8479	2.42801	3.8043	2.12937e-123	1.74253e-121
POPTR_0006s03950	11.654	56.0908	-1.93227	3.86129e-123	3.15375e-121
POPTR_0015s13110	37.4936	9.8329	2.25598	8.03899e-123	6.55339e-121
POPTR_0008s19870	23.8999	1.7077	4.1127	1.06009e-122	8.62535e-121
POPTR_0002s09900	98.7773	34.7673	1.83678	1.15438e-122	9.3747e-121
POPTR_0008s01970	10.4088	0.0205164	8.77408	2.54031e-121	2.04737e-119
POPTR_0004s14400	18.1539	0.974712	4.5132	4.02468e-121	3.23149e-119
POPTR_0010s07100	6.82294	65.4149	-2.9328	6.08189e-121	4.87409e-119
POPTR_0019s07600	34.1371	6.76328	2.66234	1.12187e-120	8.97393e-119
Novel00134	14.0055	0.800508	4.44403	1.07175e-119	8.52504e-118
POPTR_0003s00460	1.93151	36.7342	-3.90276	1.16436e-119	9.24441e-118
POPTR_0013s08910	11.2239	0.0410327	8.11944	1.74235e-119	1.38076e-117
POPTR_0010s25390	14.9567	1.13175	4.03878	4.03633e-119	3.19274e-117
POPTR_0012s01160	7.80698	79.5159	-3.00847	5.20476e-119	4.10175e-117
POPTR_0011s06770	14.7004	66.0251	-1.83332	5.09286e-118	3.99144e-116
POPTR_0014s05920	58.51	21.4197	1.781	7.43444e-118	5.80526e-116
POPTR_0001s41200	37.6133	10.3025	2.19784	8.85817e-118	6.89175e-116
POPTR_0015s13910	59.9883	25.5103	1.56517	3.06685e-117	2.36875e-115
POPTR_0010s12320	37.3678	140.614	-1.58707	5.61705e-117	4.32279e-115
POPTR_0150s00200	18.1498	2.54514	3.15984	1.49474e-116	1.14413e-114
POPTR_0003s11900	117.362	27.625	2.41298	1.87683e-116	1.43403e-114
POPTR_0002s11460	13.3243	76.0162	-2.17208	1.95398e-116	1.4903e-114
POPTR_0014s12450	34.1397	9.19987	2.22047	3.96536e-116	3.01899e-114
POPTR_0001s27680	98.2883	30.4432	2.01234	1.68743e-115	1.27786e-113
POPTR_0005s21420	13.3963	0.502836	5.03997	6.54273e-115	4.93715e-113
POPTR_0014s03420	46.1089	17.105	1.76166	1.34574e-114	1.0137e-112
POPTR_0015s10520	18.945	1.86213	3.68418	1.93623e-114	1.45081e-112
POPTR_0002s16820	19.7209	75.4585	-1.60767	4.4444e-114	3.30693e-112
POPTR_1008s00200	24.3065	3.72986	3.03156	1.1264e-113	8.35204e-112
POPTR_0019s09990	41.7016	9.85938	2.40308	1.14646e-113	8.486e-112
Novel00145	160.302	18.4971	3.46003	2.78983e-113	2.05431e-111
POPTR_0002s06870	14.458	1.15525	3.9665	2.3403e-112	1.70854e-110
POPTR_0007s04520	2.71933	30.6047	-3.15542	1.80255e-111	1.30037e-109
POPTR_0006s00340	88.5047	12.0692	3.18843	4.1152e-111	2.95373e-109
POPTR_0019s13960	268.265	28.0267	3.61923	6.42143e-111	4.60131e-109
POPTR_0003s04860	32.1922	119.432	-1.55724	6.69662e-111	4.79044e-109
POPTR_0001s27540	182.251	81.1467	1.50528	1.05042e-110	7.48907e-109
POPTR_0011s17250	24.0006	113.441	-1.91358	3.4667e-110	2.45928e-108
POPTR_0006s11920	23.7592	3.39377	3.12162	8.85726e-110	6.2418e-108
POPTR_0014s14310	128.897	41.692	1.97015	1.16095e-109	8.16783e-108
POPTR_0003s13220	13.1423	57.6328	-1.79744	3.90716e-109	2.73534e-107
POPTR_0001s34240	237.012	64.9136	2.18281	4.04237e-109	2.82535e-107
POPTR_0008s07970	6.08623	45.3854	-2.56296	5.5365e-109	3.86331e-107
POPTR_0008s15860	3.70933	31.8424	-2.76834	5.62142e-109	3.91616e-107
POPTR_0016s01780	15.4912	1.25784	3.93838	6.51421e-109	4.53072e-107
POPTR_0001s02710	27.1985	104.254	-1.6034	1.53855e-108	1.0666e-106
POPTR_0004s16790	29.6381	8.84625	2.07258	3.07486e-108	2.12474e-106
POPTR_0009s09000	10.7389	0.256639	5.69012	3.11526e-108	2.14917e-106
POPTR_0011s15020	28.2501	6.50254	2.45851	6.90914e-108	4.73587e-106
POPTR_0008s22360	14.248	0.802	4.47375	1.81082e-107	1.23725e-105
POPTR_0012s02570	7.92149	42.547	-2.09737	4.35552e-107	2.96641e-105
POPTR_0003s16410	56.6281	14.038	2.33478	4.79145e-107	3.25811e-105
POPTR_0001s24430	2.86891	32.9693	-3.20264	2.89943e-106	1.95907e-104
POPTR_0010s09310	29.042	6.85655	2.40241	8.21019e-106	5.52116e-104
POPTR_0019s00230	13.2068	0.713967	4.51984	3.31073e-105	2.20897e-103
POPTR_0003s15000	13.2885	0.208147	6.25307	1.03259e-104	6.87884e-103
POPTR_0002s06710	29.4117	5.50806	2.74123	1.61056e-104	1.07123e-102
POPTR_0001s35810	1.48276	25.0082	-3.73899	1.30736e-103	8.61501e-102
POPTR_0001s02870	12.215	0.293197	5.66934	1.37048e-103	9.01701e-102
POPTR_0019s00890	23.519	4.05812	2.86755	2.14095e-103	1.4043e-101
POPTR_0010s20840	1.18509	25.1522	-4.08169	1.21615e-102	7.94037e-101
POPTR_0013s07050	191.837	55.507	2.10612	1.75875e-102	1.14306e-100
POPTR_0011s00360	26.8486	144.679	-2.08815	2.54703e-102	1.65285e-100
POPTR_0008s05110	17.9222	2.81371	3.00948	7.18945e-102	4.63725e-100
POPTR_1218s00200	32.8498	10.2954	2.00961	1.8437e-101	1.18562e-99
POPTR_0001s09200	212.928	93.427	1.51242	2.10364e-101	1.35073e-99
POPTR_0001s11310	15.3692	1.63608	3.54692	9.3747e-101	5.96553e-99
POPTR_0002s03330	24.7101	3.86526	3.02186	1.15424e-100	7.32308e-99
POPTR_0010s05100	39.252	12.4004	1.99388	3.65054e-100	2.29898e-98
POPTR_0003s18090	2.44926	23.762	-2.94584	9.51898e-100	5.95076e-98
POPTR_0018s10480	15.6557	122.86	-2.62398	9.82485e-100	6.12326e-98
POPTR_0017s09640	55.2759	23.5221	1.56366	2.56491e-99	1.58946e-97
POPTR_0010s13790	1.38018	29.8355	-4.10272	1.02349e-98	6.25167e-97
POPTR_0001s36220	20.1256	3.52022	2.84889	1.39232e-98	8.49233e-97
POPTR_0009s01270	14.3073	1.52902	3.53978	2.58823e-98	1.56969e-96
POPTR_0014s07600	11.7457	0.258131	5.8317	4.42639e-98	2.67687e-96
POPTR_0005s00900	35.5673	10.4771	2.0985	4.98859e-98	3.01258e-96
POPTR_0006s15810	18.572	3.25463	2.83726	5.11573e-98	3.085e-96
POPTR_0010s17420	3.40718	29.4103	-2.77728	6.57561e-98	3.95976e-96
POPTR_0019s07510	31.8579	9.61206	2.06418	3.10407e-97	1.84577e-95
POPTR_0008s07280	12.8122	0.818041	4.28612	4.99709e-97	2.96316e-95
POPTR_0006s09540	5.51737	33.3542	-2.2597	9.86447e-97	5.82509e-95
POPTR_0015s12070	335.984	145.92	1.52902	1.00319e-96	5.91577e-95
POPTR_0016s09000	94.3947	36.099	1.70764	1.3348e-96	7.84952e-95
POPTR_0382s00210	23.2236	2.16951	3.73466	3.13574e-96	1.83896e-94
POPTR_0007s03800	1.22761	23.4136	-3.92705	3.64497e-96	2.1259e-94
POPTR_0009s15310	13.3005	0.565877	4.86765	6.07794e-96	3.53042e-94
POPTR_0010s00900	35.5811	133.682	-1.58055	1.26187e-95	7.2801e-94
POPTR_0007s10930	18.1236	2.60669	3.12552	2.62152e-95	1.51038e-93
POPTR_0016s15000	13.4228	0.83259	4.30716	2.74092e-95	1.57492e-93
POPTR_0008s10780	11.4611	0.250672	5.79409	3.74204e-95	2.14727e-93
POPTR_0017s02030	11.7744	0.995598	3.89243	6.46936e-95	3.68745e-93
POPTR_0019s03730	10.1081	50.3891	-1.99014	8.64602e-95	4.92154e-93
POPTR_0010s06380	18.8122	3.22106	2.8797	9.46532e-95	5.38072e-93
POPTR_0003s11470	55.3165	22.7719	1.61066	3.30705e-94	1.86011e-92
POPTR_0008s06980	21.4518	3.27365	3.03846	3.67919e-94	2.06669e-92
POPTR_3119s00200	17.1321	2.406	3.15952	6.97574e-94	3.9133e-92
POPTR_0002s02910	8.88464	0.0220082	8.55352	1.79756e-93	1.00313e-91
POPTR_0985s00200	3.52879	30.2981	-2.77085	2.95589e-93	1.64738e-91
POPTR_0017s07520	25.2599	92.9593	-1.55327	1.12207e-92	6.18083e-91
POPTR_0002s10130	237.527	75.7043	1.99512	1.25264e-92	6.89116e-91
POPTR_0016s01020	8.8809	48.0838	-2.11176	2.95814e-92	1.62526e-90
POPTR_0017s00800	47.4331	18.2468	1.70389	5.88037e-92	3.21011e-90
POPTR_0002s02580	48.5436	17.7913	1.77764	9.76487e-92	5.31027e-90
Novel00045	57.6584	19.2405	1.90733	1.16508e-91	6.3278e-90
POPTR_0001s15430	4.12861	33.305	-2.669	1.23939e-91	6.72282e-90
POPTR_0003s14760	16.8576	2.75888	2.92808	1.47953e-91	8.00504e-90
POPTR_0012s11580	3.13152	24.6449	-2.65067	1.75991e-91	9.49792e-90
POPTR_0019s00340	16.6204	2.09192	3.30328	1.96217e-91	1.05628e-89
POPTR_0001s36950	15.9638	67.9417	-1.76362	4.75005e-91	2.55061e-89
POPTR_0010s24510	7.86554	0.102582	6.43901	9.68012e-91	5.19134e-89
POPTR_0001s03680	9.77578	0.14809	6.29188	2.65083e-90	1.41449e-88
POPTR_0019s09320	177.257	18.8209	3.543	2.85194e-90	1.5199e-88
POPTR_0001s38120	5.48529	40.5719	-2.5655	4.37578e-90	2.3262e-88
POPTR_0008s04930	29.2636	9.36662	1.97154	5.90962e-90	3.13769e-88
POPTR_0005s08720	5.6994	35.7155	-2.31234	1.22942e-89	6.49519e-88
POPTR_0015s11170	9.87315	0.316697	5.26657	2.57887e-89	1.35074e-87
POPTR_0012s00610	14.5079	62.8529	-1.78684	2.9832e-89	1.5606e-87
POPTR_0008s07330	8.80854	0.0835573	6.90455	3.79091e-89	1.9807e-87
POPTR_0006s11440	8.78952	0.354746	4.91603	7.25143e-89	3.752e-87
POPTR_0011s07370	12.7618	0.7785	4.34446	7.58953e-89	3.92218e-87
POPTR_0004s03440	47.9811	17.4523	1.78294	8.7593e-89	4.52122e-87
POPTR_0003s18680	14.3099	1.04223	4.08022	1.19688e-88	6.1629e-87
POPTR_0012s10110	19.2852	77.2647	-1.67137	1.51564e-88	7.78544e-87
POPTR_0003s11960	3.56571	27.6645	-2.62322	2.20475e-88	1.1298e-86
POPTR_0005s22880	46.0951	18.6993	1.62804	9.78135e-88	4.99435e-86
POPTR_0008s05080	11.0482	1.05566	3.71322	1.77761e-87	9.04395e-86
POPTR_0014s00350	18.8865	3.91003	2.59961	1.80341e-87	9.1643e-86
POPTR_0004s19580	9.7534	0.501344	4.57417	2.09311e-87	1.06238e-85
POPTR_0002s09720	7.68202	0.105566	6.41007	2.11622e-87	1.07283e-85
POPTR_0014s05430	3.9656	33.0271	-2.72455	2.59082e-87	1.31187e-85
POPTR_0009s06740	11.1843	47.1419	-1.74119	3.83733e-87	1.93615e-85
POPTR_0006s14700	3.21955	32.5213	-3.00717	2.82102e-86	1.41167e-84
POPTR_0001s31370	7.28362	0.0850492	6.62096	3.45623e-86	1.72751e-84
POPTR_0013s04220	35.9198	12.8876	1.81244	3.79244e-86	1.89333e-84
POPTR_0005s08120	1.43875	19.2916	-3.40209	3.88588e-86	1.93771e-84
POPTR_0001s19500	56.3177	24.0984	1.55293	5.85636e-86	2.91689e-84
POPTR_0002s05600	31.9557	6.83192	2.54516	1.37417e-85	6.80461e-84
POPTR_0011s07430	14.6038	76.0665	-2.04414	1.73341e-85	8.5636e-84
POPTR_0006s09520	7.03407	0.0820655	6.57398	1.8973e-85	9.35163e-84
POPTR_0002s21960	11.0907	0.995598	3.81121	2.78655e-85	1.36872e-83
POPTR_0005s25380	8.25871	0.168606	5.87148	3.03661e-85	1.48983e-83
POPTR_0658s00200	9.98207	0.196582	5.98202	3.15513e-85	1.5462e-83
POPTR_0005s04020	19.7504	4.23717	2.54833	2.03967e-84	9.92712e-83
POPTR_0008s08390	8.02892	0.063041	7.12719	4.49176e-84	2.16636e-82
POPTR_0003s16360	8.20275	43.7855	-2.07658	2.0682e-83	9.90762e-82
POPTR_0005s15830	43.0139	10.9061	2.31187	2.07233e-83	9.91627e-82
POPTR_0003s19030	19.9742	4.48486	2.48677	6.5306e-83	3.09369e-81
POPTR_0011s03140	10.1417	0.567369	4.46538	1.07247e-82	5.06366e-81
POPTR_0018s13720	7.38024	0.230156	5.27241	2.78417e-82	1.30587e-80
POPTR_0019s03250	6.79198	0	9.9141	3.42614e-82	1.60344e-80
POPTR_0001s07950	16.0612	1.42234	3.83029	6.45777e-82	3.01233e-80
POPTR_0003s06050	11.6614	1.09669	3.73824	7.37172e-82	3.4349e-80
POPTR_0014s05480	10.5729	43.5624	-1.70725	8.28274e-82	3.85518e-80
POPTR_0016s12050	12.0979	0.988139	3.93945	1.22467e-81	5.67541e-80
POPTR_0007s10900	1.80095	19.6158	-3.11118	3.08999e-81	1.41963e-79
POPTR_0003s17740	0.492762	14.4882	-4.5192	3.83678e-81	1.75893e-79
POPTR_0010s23280	9.30018	0.606909	4.23724	2.16753e-80	9.84158e-79
POPTR_0006s09790	13.5784	59.1328	-1.79895	5.43812e-80	2.45869e-78
POPTR_0006s14510	35.662	5.51179	3.04574	6.47745e-80	2.92549e-78
POPTR_0001s23420	51.029	13.7332	2.2151	1.07992e-79	4.86192e-78
POPTR_0009s13030	12.4198	0.826622	4.1905	2.18235e-79	9.77357e-78
POPTR_0006s11090	17.6294	4.1607	2.40862	2.34107e-79	1.04734e-77
POPTR_0003s10870	62.6255	24.3651	1.68535	4.17874e-79	1.86166e-77
POPTR_0007s00880	12.8666	50.886	-1.65044	1.2867e-78	5.69071e-77
POPTR_0017s11570	18.9316	5.14437	2.20614	3.57781e-78	1.57909e-76
POPTR_0019s04030	7.873	0.372278	4.67455	2.07992e-77	9.0672e-76
POPTR_0003s08570	9.49713	44.7751	-1.91531	2.62412e-77	1.14163e-75
POPTR_0001s24760	82.5027	292.274	-1.5036	3.49244e-77	1.51475e-75
POPTR_0016s13330	15.0209	2.6287	2.84429	3.55958e-77	1.54231e-75
POPTR_0013s00710	54.274	20.2354	1.75764	4.42154e-77	1.91383e-75
POPTR_0019s09020	35.9105	12.3583	1.87568	6.51081e-77	2.79827e-75
POPTR_0011s15390	12.7905	47.3191	-1.55235	1.08373e-76	4.6344e-75
POPTR_0001s01310	33.7167	13.9891	1.59768	1.29437e-76	5.51305e-75
POPTR_1008s00210	158.241	12.71	3.95047	1.44482e-76	6.14767e-75
POPTR_0003s14430	8.84808	0.675918	4.03298	1.61284e-76	6.84893e-75
POPTR_0019s11140	24.6232	6.67078	2.2115	1.68433e-76	7.14543e-75
POPTR_0005s24220	3.55975	25.8953	-2.5304	2.43405e-76	1.03054e-74
POPTR_0005s07500	7.1292	0.187631	5.50178	2.84451e-76	1.20194e-74
POPTR_0015s03770	16.21	2.49665	3.01275	3.4572e-76	1.45794e-74
POPTR_0011s16580	2.21463	27.2273	-3.28123	6.02235e-76	2.53218e-74
POPTR_2555s00200	0.258131	11.9927	-5.17067	8.0199e-76	3.36544e-74
POPTR_0018s05900	53.5439	23.5642	1.51706	1.17612e-75	4.92574e-74
POPTR_0006s14760	19.3236	2.11803	3.4839	1.72092e-75	7.18625e-74
POPTR_0001s11680	6.20112	0.086541	6.39207	2.05728e-75	8.57402e-74
POPTR_0016s01820	8.50415	0.337213	4.94938	2.94391e-75	1.22214e-73
POPTR_0018s13730	20.9642	6.60923	1.99754	3.60954e-75	1.49556e-73
POPTR_0002s19990	83.0134	33.0573	1.67188	5.85682e-75	2.40564e-73
POPTR_0005s08290	12.6973	1.01276	3.93313	6.96929e-75	2.85982e-73
POPTR_0019s07990	7.47722	0.0425246	7.52095	1.35324e-74	5.5211e-73
POPTR_0003s14640	17.936	1.74911	3.69562	1.3905e-74	5.66768e-73
POPTR_0010s23180	11.7756	1.68457	3.13068	1.53008e-74	6.22473e-73
POPTR_0008s09390	9.31845	0.143615	6.22444	2.17746e-74	8.84996e-73
POPTR_0010s10340	15.7587	1.95613	3.36207	2.28119e-74	9.25389e-73
POPTR_0003s14740	10.5718	54.2357	-2.03767	4.56274e-74	1.83694e-72
POPTR_0002s06120	16.2887	1.7036	3.57316	7.28346e-74	2.92126e-72
POPTR_0002s09220	8.29489	37.4594	-1.83524	7.88836e-74	3.15202e-72
POPTR_0008s11360	6.49991	0.0410327	7.33052	9.64923e-74	3.84481e-72
POPTR_0019s13500	27.0944	9.18234	1.89051	9.88416e-74	3.93474e-72
POPTR_0006s18820	0.0425246	8.29678	-7.04048	1.21405e-73	4.82847e-72
POPTR_0016s11450	0.341688	14.0264	-4.99011	1.61357e-73	6.39949e-72
POPTR_0005s16180	148.491	561.481	-1.60027	5.32556e-73	2.09654e-71
POPTR_0016s04600	12.8831	2.54066	2.6659	1.13469e-72	4.42613e-71
POPTR_0011s04090	2.30117	18.142	-2.64073	1.68576e-72	6.55769e-71
POPTR_0013s06300	11.7032	1.15525	3.66628	3.51031e-72	1.35686e-70
POPTR_0001s16220	3.3572	23.195	-2.45868	5.3115e-72	2.04937e-70
POPTR_0012s13140	0.086541	11.7282	-6.63586	1.80082e-71	6.87975e-70
Novel00024	20.0313	4.00254	2.65154	2.27271e-71	8.6438e-70
POPTR_0004s22680	48.2683	21.5331	1.50056	2.31221e-71	8.7862e-70
POPTR_0010s16950	7.83607	0.448746	4.45726	2.51407e-71	9.54472e-70
POPTR_0002s03850	27.5742	9.92876	1.81156	2.82644e-71	1.07116e-69
POPTR_0017s08210	25.8728	9.30395	1.80739	3.33411e-71	1.26243e-69
POPTR_0009s03020	8.63098	0.740451	3.86903	3.76984e-71	1.42615e-69
POPTR_0008s04030	3.70896	27.8059	-2.57847	4.75701e-71	1.79801e-69
POPTR_0014s09190	42.7707	16.1168	1.73159	6.63015e-71	2.49935e-69
POPTR_0009s03410	16.1597	143.87	-2.82499	7.10425e-71	2.67334e-69
POPTR_0002s08010	15.4666	55.6655	-1.51438	8.32237e-71	3.12345e-69
POPTR_0001s14310	68.7024	17.9794	2.24658	1.981e-70	7.38932e-69
Novel00220	50.3639	11.5257	2.45155	2.97476e-70	1.10671e-68
POPTR_0261s00220	8.86635	0.293197	5.18987	6.12743e-70	2.26773e-68
POPTR_0008s13360	27.3205	10.1929	1.7588	1.17924e-69	4.34546e-68
POPTR_0004s11680	10.0776	0.70091	4.16755	1.43441e-69	5.27209e-68
POPTR_0014s14200	208.502	82.6351	1.66026	2.10307e-69	7.70976e-68
POPTR_0001s35680	7.02251	0.363697	4.59141	2.18643e-69	8.00844e-68
POPTR_0003s20500	7.94313	0.340197	4.8553	2.78342e-69	1.01776e-67
POPTR_0019s00670	6.62934	0.143615	5.73459	9.23785e-69	3.34059e-67
POPTR_0016s13600	60.3158	25.1586	1.58697	1.6833e-68	6.06655e-67
POPTR_0004s05180	15.323	1.92666	3.32481	3.44296e-68	1.23561e-66
POPTR_0001s17670	11.7308	0.8255	4.16074	5.95516e-68	2.13002e-66
POPTR_0005s10910	17.7447	5.19435	2.10247	2.2484e-67	7.95523e-66
POPTR_0001s41870	28.6846	11.2202	1.68866	2.76238e-67	9.75758e-66
POPTR_0008s04530	5.03468	32.1553	-2.33369	3.468e-67	1.22096e-65
POPTR_0011s01860	8.93425	0.438303	4.64415	4.25179e-67	1.49567e-65
POPTR_0014s06450	10.0093	0.868024	3.86239	4.66152e-67	1.63845e-65
POPTR_0017s04420	10.8549	41.0967	-1.59356	5.86404e-67	2.05603e-65
POPTR_0003s05100	9.61054	42.4008	-1.8104	8.09298e-67	2.83055e-65
POPTR_0006s25540	8.26169	0.609893	4.06683	1.36197e-66	4.74408e-65
POPTR_0003s17730	0.928451	15.0754	-3.69307	1.98096e-66	6.86094e-65
POPTR_0006s05820	1.75283	16.936	-2.95154	2.97459e-66	1.02856e-64
POPTR_0008s17240	2.47276	17.6559	-2.50292	3.27074e-66	1.12822e-64
POPTR_0008s13190	13.55	1.27126	3.7429	3.28216e-66	1.13124e-64
POPTR_0001s09580	26.6237	5.81469	2.51999	4.80112e-66	1.64944e-64
POPTR_0014s09180	8.58025	0.841541	3.66442	5.91087e-66	2.02743e-64
POPTR_0002s04200	16.9083	3.75448	2.48816	7.72924e-66	2.64688e-64
POPTR_0014s05500	7.88307	0.688975	3.82146	8.29768e-66	2.83926e-64
POPTR_0019s09150	6.11868	0.12459	5.83319	1.64295e-65	5.61275e-64
POPTR_0001s44670	0.932926	12.4776	-3.41666	2.27011e-65	7.72435e-64
POPTR_0006s00740	6.06048	0.123098	5.81713	3.24635e-65	1.1011e-63
POPTR_0014s03690	15.2379	2.11579	3.1763	4.30498e-65	1.45669e-63
POPTR_0013s02710	16.319	4.26365	2.27426	8.69036e-65	2.93592e-63
POPTR_0001s03660	10.7471	1.10825	3.59561	8.95419e-65	3.02266e-63
POPTR_0008s06840	13.3628	3.04947	2.45609	1.0021e-64	3.37744e-63
POPTR_0098s00280	8.49297	0.661369	4.02212	2.66308e-64	8.87033e-63
POPTR_0006s18330	9.098	39.5326	-1.79064	8.32702e-64	2.75425e-62
POPTR_0012s05280	9.44939	0.589377	4.3091	1.03602e-63	3.4188e-62
POPTR_0015s03550	28.0479	11.516	1.61522	1.42929e-63	4.69836e-62
POPTR_0017s01540	8.41276	39.8452	-1.91954	3.18543e-63	1.04389e-61
POPTR_0012s10330	6.00304	0.250672	4.85272	3.67007e-63	1.20087e-61
POPTR_0006s12710	35.2028	14.1544	1.65418	3.8701e-63	1.26438e-61
POPTR_0002s15830	9.40538	0.87959	3.73379	4.2953e-63	1.40115e-61
POPTR_0010s06960	5.91053	27.4191	-1.87818	7.66514e-63	2.49278e-61
POPTR_0001s02320	14.2364	2.21688	3.01218	1.1314e-62	3.66265e-61
POPTR_0019s13170	5.79191	0.208147	5.05617	2.12111e-62	6.80975e-61
POPTR_0006s06910	7.43731	0.617352	3.91989	3.97386e-62	1.27196e-60
POPTR_0002s18290	2.04155	15.0526	-2.54391	4.16887e-62	1.33338e-60
POPTR_0005s07870	9.41582	1.49247	2.97945	4.43357e-62	1.41698e-60
POPTR_0003s11500	7.83607	31.5891	-1.67458	4.47514e-62	1.42812e-60
POPTR_0019s00840	11.015	1.87519	2.88049	5.1701e-62	1.64867e-60
POPTR_0015s05680	13.0908	1.86474	3.12725	8.22258e-62	2.61229e-60
POPTR_0017s04560	8.84808	0.914655	3.57693	1.04721e-61	3.322e-60
POPTR_0002s18140	9.03048	0.334229	5.0258	1.18653e-61	3.76118e-60
POPTR_0007s03440	6.39621	0.168606	5.49953	1.31838e-61	4.17291e-60
POPTR_0018s12380	2.11503	17.8976	-2.74356	1.93143e-61	6.09974e-60
POPTR_0014s02520	12.1161	43.3229	-1.50341	2.05168e-61	6.46514e-60
POPTR_0014s00980	17.7018	3.50083	2.66814	3.28921e-61	1.03266e-59
POPTR_0014s07450	5.22305	26.347	-2.00932	4.94385e-61	1.54305e-59
POPTR_0014s02570	1.6924	14.0835	-2.71266	8.09568e-61	2.51391e-59
POPTR_0019s05770	15.4916	3.78693	2.36587	9.96783e-61	3.08851e-59
POPTR_0015s11290	21.943	5.62669	2.29693	1.47032e-60	4.54583e-59
POPTR_0011s14170	16.642	63.9504	-1.60909	1.47437e-60	4.55505e-59
POPTR_0001s11410	5.87994	0.187631	5.22445	1.96003e-60	6.03799e-59
POPTR_0012s03590	17.0516	67.3937	-1.64919	2.01177e-60	6.1929e-59
POPTR_0008s06630	0.196582	9.55909	-5.24104	3.3066e-60	1.01204e-58
POPTR_0007s04270	6.46634	0.394287	4.31787	3.69599e-60	1.13041e-58
POPTR_0019s14340	7.46864	0.483811	4.24707	4.02363e-60	1.22973e-58
POPTR_0002s23290	15.2924	3.2785	2.56293	1.02491e-59	3.1101e-58
POPTR_0001s25290	5.10369	0	9.50507	1.36186e-59	4.12087e-58
POPTR_0005s06130	56.051	1.35147	5.65106	1.56654e-59	4.73012e-58
POPTR_0017s07410	11.7953	0.130557	6.8087	3.91868e-59	1.17574e-57
POPTR_0008s09770	1.05602	12.3135	-3.21025	4.42566e-59	1.32692e-57
POPTR_0015s08100	3.40121	23.1554	-2.4233	5.2433e-59	1.56876e-57
POPTR_0014s10200	7.0766	0.609893	3.85062	5.32212e-59	1.59011e-57
POPTR_0001s05740	27.5066	6.78828	2.34584	5.39839e-59	1.61177e-57
POPTR_0008s05840	5.86652	0.187631	5.21764	7.59604e-59	2.25842e-57
POPTR_0003s22120	2.94687	20.8043	-2.49573	7.91394e-59	2.35129e-57
POPTR_0011s07640	11.5029	2.01731	2.83149	8.18568e-59	2.43034e-57
POPTR_0010s14640	6.14516	0.419278	4.17143	1.067e-58	3.16353e-57
POPTR_0002s01270	34.7649	13.797	1.65316	1.15976e-58	3.43615e-57
POPTR_0008s01310	19.0532	5.65466	2.07649	1.72147e-58	5.0898e-57
POPTR_0017s03520	10.5744	1.56147	3.08565	1.76391e-58	5.20806e-57
POPTR_0001s33460	20.5259	7.5914	1.76294	4.49192e-58	1.31624e-56
POPTR_0005s16340	28.4273	11.1497	1.68054	4.51858e-58	1.32314e-56
POPTR_0012s01260	4.76611	32.6403	-2.43603	6.74402e-58	1.96939e-56
POPTR_0010s21650	60.7586	19.8982	1.94843	1.66874e-57	4.85643e-56
POPTR_0013s09960	11.1556	2.00425	2.80849	2.34337e-57	6.80118e-56
POPTR_0010s16180	12.6522	1.51149	3.38319	2.39083e-57	6.93423e-56
POPTR_0014s14780	7.8025	1.09669	3.15712	3.06032e-57	8.86392e-56
POPTR_0003s12930	7.05273	0.167115	5.65957	4.23367e-57	1.22292e-55
POPTR_0018s06020	2.24708	15.8371	-2.48734	4.65727e-57	1.34255e-55
POPTR_0001s01920	2.76447	18.8664	-2.4376	4.70839e-57	1.35637e-55
POPTR_0009s14040	6.95313	0.57632	3.92895	7.4874e-57	2.15111e-55
POPTR_0005s23350	7.18292	0.167115	5.67942	7.75124e-57	2.22541e-55
POPTR_0018s06370	8.91374	0.907565	3.62291	9.66419e-57	2.76904e-55
POPTR_0003s21220	3.4042	21.1653	-2.29967	1.16458e-56	3.32788e-55
POPTR_0004s07230	2.64435	18.2341	-2.4506	2.81862e-56	8.00079e-55
POPTR_0009s14740	11.0053	1.30222	3.43018	2.8802e-56	8.1593e-55
POPTR_0018s10950	56.7228	20.3145	1.80494	3.15584e-56	8.92829e-55
POPTR_0006s00930	22.3257	8.10282	1.78872	3.31212e-56	9.358e-55
POPTR_0016s00840	3.11846	35.1217	-3.18638	3.58823e-56	1.01247e-54
POPTR_0002s10890	16.2138	5.18391	1.96952	4.03344e-56	1.13659e-54
POPTR_2017s00200	10.7841	2.312	2.54956	4.83265e-56	1.35821e-54
POPTR_0016s02050	105.419	38.2602	1.81072	5.28194e-56	1.48253e-54
POPTR_0012s02850	9.55831	1.8017	2.7233	1.35261e-55	3.76918e-54
POPTR_0009s10680	1.9095	14.884	-2.62194	1.46346e-55	4.07276e-54
POPTR_0014s03650	0.9665	11.6297	-3.23842	9.49166e-55	2.60913e-53
POPTR_0017s11760	1.26865	13.6295	-3.09765	1.26768e-54	3.4735e-53
POPTR_0007s12260	2.20866	15.3936	-2.46629	1.39601e-54	3.81775e-53
POPTR_0010s20880	6.31377	0.168606	5.48205	1.64552e-54	4.48859e-53
POPTR_0006s09900	4.69896	0.107057	5.70418	3.53639e-54	9.59121e-53
POPTR_0001s00320	2.42166	19.1768	-2.65958	4.0724e-54	1.10239e-52
POPTR_0009s03230	6.49879	0.668459	3.58278	5.656e-54	1.52816e-52
POPTR_0017s07470	7.74767	0.206656	5.47214	7.0621e-54	1.90204e-52
POPTR_0016s13840	9.7243	1.35333	3.16934	1.15851e-53	3.0948e-52
POPTR_0013s01410	7.21574	0.649434	3.78038	1.3205e-53	3.52091e-52
POPTR_0003s18060	24.3382	6.63459	2.20496	1.77869e-53	4.73669e-52
POPTR_0005s27790	6.8498	28.7694	-1.7443	1.8958e-53	5.03913e-52
POPTR_0012s12860	8.82197	31.6477	-1.51122	2.74931e-53	7.267e-52
POPTR_0004s10540	4.40129	0.086541	5.9011	3.74872e-53	9.87193e-52
POPTR_0001s07420	0.387197	8.02858	-4.01574	4.4551e-53	1.1696e-51
POPTR_0014s17170	17.0117	5.97434	1.84151	4.50378e-53	1.18165e-51
POPTR_0010s18940	37.313	14.8877	1.67192	5.03569e-53	1.31959e-51
POPTR_0019s10490	5.31966	0.293197	4.46217	5.22978e-53	1.36792e-51
POPTR_0003s02940	6.15859	28.0133	-1.84802	6.50668e-53	1.69775e-51
POPTR_0005s14790	10.0701	1.74911	2.84901	7.69697e-53	2.00464e-51
POPTR_0008s06500	4.93247	0	9.44282	7.8287e-53	2.03771e-51
POPTR_0008s10760	10.7247	38.2875	-1.50953	1.03078e-52	2.67808e-51
POPTR_0006s22580	19.3934	80.5939	-1.73193	1.69109e-52	4.38295e-51
POPTR_0008s05330	13.1878	3.35161	2.31348	2.68876e-52	6.9518e-51
POPTR_0007s11360	11.6435	1.73456	3.09104	2.69059e-52	6.95232e-51
POPTR_0007s04300	3.39711	19.1354	-2.16906	2.80436e-52	7.23314e-51
POPTR_0016s01090	0.566246	9.30282	-3.70155	3.23574e-52	8.34073e-51
POPTR_0018s06820	11.7812	2.54961	2.53916	3.67561e-52	9.46885e-51
POPTR_0010s19090	4.33712	0.0645328	6.24232	4.19885e-52	1.07777e-50
POPTR_0001s45500	8.46387	1.38839	2.93438	5.16427e-52	1.32319e-50
POPTR_0019s13980	9.91418	1.8737	2.73169	5.97519e-52	1.52912e-50
POPTR_0010s23800	24.3348	8.97867	1.76709	7.89569e-52	2.01215e-50
POPTR_0017s09750	30.383	12.9346	1.57278	9.33627e-52	2.37501e-50
POPTR_0011s14860	7.49923	0.897122	3.36302	1.14391e-51	2.89785e-50
POPTR_0013s06990	13.0218	2.04678	3.01326	1.48452e-51	3.74512e-50
POPTR_0001s23940	12.278	2.52313	2.61478	1.82853e-51	4.6021e-50
POPTR_0008s15890	3.8839	23.3415	-2.25155	2.18468e-51	5.4855e-50
POPTR_0008s19020	8.1938	38.4345	-1.89027	2.7214e-51	6.8091e-50
POPTR_0006s04670	3.51573	19.2394	-2.12771	3.00424e-51	7.50357e-50
POPTR_0005s24550	2.29968	15.4562	-2.40934	3.78483e-51	9.4311e-50
POPTR_0005s07420	25.3178	8.75971	1.86127	4.99518e-51	1.24036e-49
POPTR_0002s00420	10.0041	1.63048	2.94827	8.2864e-51	2.04214e-49
POPTR_0014s09750	25.8169	9.64713	1.75907	1.29806e-50	3.18978e-49
POPTR_0011s09200	2.08407	21.9192	-3.06861	1.41315e-50	3.47059e-49
POPTR_0010s13990	16.6304	6.39959	1.7075	2.07207e-50	5.07135e-49
POPTR_0012s02320	1.64988	13.2472	-2.67014	2.07829e-50	5.08365e-49
POPTR_0017s09210	0.129066	6.61781	-5.2759	2.48935e-50	6.07171e-49
POPTR_0001s30800	6.85502	28.5456	-1.72432	3.15152e-50	7.6605e-49
POPTR_0016s14150	24.5512	3.36093	3.22156	3.2111e-50	7.80086e-49
POPTR_0001s45700	8.6806	31.8271	-1.53935	3.95991e-50	9.59266e-49
POPTR_0002s03190	3.10354	17.2848	-2.1519	4.32575e-50	1.0461e-48
POPTR_0006s28010	12.6014	2.4821	2.67793	4.78135e-50	1.15367e-48
POPTR_0006s18520	12.2109	2.52611	2.60955	5.7979e-50	1.39657e-48
POPTR_0015s03700	3.91002	0.0220082	7.36688	6.88882e-50	1.65468e-48
POPTR_0015s11130	9.96118	1.86176	2.73569	7.89418e-50	1.88977e-48
POPTR_0006s05450	5.7285	0.461803	3.93822	9.72965e-50	2.32264e-48
POPTR_0256s00210	0.253656	7.79768	-4.55815	9.93039e-50	2.36924e-48
POPTR_0005s09980	7.75624	29.8393	-1.62016	1.67014e-49	3.9581e-48
POPTR_0011s11020	6.42381	0.796032	3.3254	1.90038e-49	4.49377e-48
POPTR_0014s11370	7.24931	28.452	-1.64114	2.69747e-49	6.34345e-48
POPTR_0019s15170	21.1791	8.19271	1.70689	2.97776e-49	6.99102e-48
POPTR_0002s17900	9.07003	1.99679	2.50544	3.25926e-49	7.63927e-48
POPTR_0017s07450	4.26924	0.0835573	5.85516	3.35126e-49	7.85061e-48
POPTR_0009s13600	3.83392	18.9052	-1.97063	3.59905e-49	8.42181e-48
POPTR_0007s06620	5.48267	22.7686	-1.72727	4.60085e-49	1.07248e-47
POPTR_0008s20320	1.06199	12.3627	-3.20744	5.17519e-49	1.20571e-47
POPTR_0001s34520	17.2235	5.59759	1.94517	6.15558e-49	1.43099e-47
POPTR_0007s04510	0.580795	10.2138	-3.80083	6.52264e-49	1.51384e-47
POPTR_0012s14700	2.9174	17.4646	-2.25055	7.59579e-49	1.75908e-47
POPTR_0009s12190	2.89241	18.0581	-2.31474	8.87722e-49	2.05138e-47
POPTR_0005s16440	1.59579	15.6547	-2.96178	9.34581e-49	2.1585e-47
POPTR_0016s00380	5.47223	0.401746	4.07148	1.24571e-48	2.86621e-47
Novel00110	0	5.26896	-9.22073	1.41383e-48	3.24776e-47
POPTR_0006s24340	11.673	3.15652	2.21883	1.52141e-48	3.49301e-47
POPTR_0001s13790	6.23506	26.0579	-1.73878	2.34669e-48	5.37043e-47
POPTR_0001s06250	6.16419	0.526336	3.85798	2.52682e-48	5.77337e-47
POPTR_0063s00200	7.78683	1.14369	3.09486	4.40219e-48	9.99399e-47
POPTR_0010s18530	9.74893	2.02029	2.60009	9.15264e-48	2.0614e-46
POPTR_0016s03460	3.89659	23.0114	-2.22902	1.07112e-47	2.40607e-46
POPTR_0008s03100	5.96798	0.423754	4.13353	1.1795e-47	2.64812e-46
POPTR_0003s18030	4.54229	0.230156	4.5712	1.39296e-47	3.12407e-46
POPTR_0006s04550	11.8162	2.08221	2.85719	1.46776e-47	3.29012e-46
POPTR_0018s14070	15.5468	5.75873	1.75797	1.57751e-47	3.53241e-46
POPTR_0011s00400	13.2538	4.33826	1.94342	1.63271e-47	3.65218e-46
POPTR_0019s06040	0.825869	9.88997	-3.26133	1.70147e-47	3.804e-46
POPTR_0012s08300	13.2229	51.409	-1.64161	1.72886e-47	3.86117e-46
POPTR_0008s03220	10.2443	2.19338	2.56055	1.76987e-47	3.94863e-46
POPTR_0008s04050	17.7674	4.61542	2.26849	1.96312e-47	4.3775e-46
POPTR_0002s02180	11.1582	3.15652	2.14975	2.6086e-47	5.79561e-46
POPTR_0013s05080	7.66336	1.32834	2.85381	2.77615e-47	6.16144e-46
POPTR_0010s13150	11.1496	2.88086	2.27602	2.92124e-47	6.47333e-46
POPTR_0015s10900	27.1157	11.4141	1.58979	2.99976e-47	6.64388e-46
POPTR_0010s14080	6.52378	23.8974	-1.54331	3.00389e-47	6.64957e-46
POPTR_0003s01730	7.09227	0.774024	3.50817	3.58236e-47	7.91779e-46
POPTR_0010s09240	12.1075	3.3076	2.19951	4.02128e-47	8.87867e-46
POPTR_0002s16530	1.77745	14.0014	-2.63304	4.15095e-47	9.16024e-46
POPTR_0008s15990	7.2743	0.389811	4.47836	4.68837e-47	1.03355e-45
POPTR_0006s01870	17.5089	7.19301	1.61803	4.88819e-47	1.07704e-45
POPTR_0001s29080	23.8588	10.276	1.54633	5.87176e-47	1.28711e-45
POPTR_0008s12670	25.2066	8.29604	1.93124	1.85467e-46	4.01593e-45
POPTR_0010s00700	6.40217	0.844524	3.24159	2.00667e-46	4.33845e-45
POPTR_0003s22060	6.93298	1.10975	2.95432	2.11001e-46	4.55725e-45
POPTR_0004s08870	2.37018	13.7537	-2.20095	4.37679e-46	9.41496e-45
POPTR_0019s10730	8.07407	0.209639	5.54823	4.77389e-46	1.0264e-44
POPTR_0017s06210	1.66592	12.503	-2.55814	5.05972e-46	1.08731e-44
POPTR_0003s10120	1.56669	16.3358	-3.05922	6.10389e-46	1.30905e-44
POPTR_0008s05870	11.6129	1.98038	2.86648	7.02028e-46	1.50407e-44
POPTR_0002s07440	9.5833	2.03037	2.55713	1.93989e-45	4.13329e-44
POPTR_0004s18500	4.15807	0.107057	5.52463	1.98309e-45	4.21901e-44
POPTR_0007s14640	5.33384	26.7271	-1.99319	2.83973e-45	6.00257e-44
POPTR_1209s00200	3.46575	0.0425246	6.42108	2.9213e-45	6.17192e-44
POPTR_0005s17080	3.75447	0.0425246	6.53806	3.74029e-45	7.88272e-44
POPTR_0014s02930	22.7972	10.0272	1.52496	4.014e-45	8.45538e-44
POPTR_0001s47700	3.94135	19.9374	-2.01758	4.41407e-45	9.28893e-44
POPTR_0019s14860	16.3738	6.62414	1.64108	5.22686e-45	1.09885e-43
POPTR_0018s04880	5.11599	0.228664	4.74417	6.92191e-45	1.44807e-43
POPTR_0007s09960	1.62638	12.4493	-2.58553	9.5362e-45	1.98912e-43
POPTR_0014s14280	0.947475	9.98546	-3.05771	1.21007e-44	2.51789e-43
POPTR_0014s11230	5.66881	0.562893	3.62257	1.40932e-44	2.92818e-43
POPTR_0003s01640	3.02744	19.8322	-2.39232	1.53371e-44	3.18353e-43
POPTR_0016s08150	17.9476	5.84826	1.9427	1.64243e-44	3.40755e-43
POPTR_0001s42820	1.96843	12.4664	-2.33359	1.75769e-44	3.64314e-43
POPTR_0006s06950	9.47512	2.00127	2.56617	1.89768e-44	3.93137e-43
POPTR_0001s14320	30.3461	8.31021	2.19333	2.20809e-44	4.56334e-43
POPTR_0014s01730	5.34578	0.395778	4.04738	2.85416e-44	5.88713e-43
POPTR_0002s10750	38.2221	14.4401	1.73902	2.94758e-44	6.07689e-43
POPTR_0009s12460	15.0041	2.69211	2.82847	3.20853e-44	6.61167e-43
POPTR_0001s39490	16.4693	5.87325	1.81899	3.25955e-44	6.71033e-43
POPTR_0016s03090	12.1863	4.07267	1.90681	3.85986e-44	7.9385e-43
POPTR_0011s15440	3.73432	18.0562	-1.94803	8.50458e-44	1.73739e-42
POPTR_0006s09940	2.26312	13.2766	-2.22367	8.75063e-44	1.7868e-42
POPTR_0003s07360	4.43225	18.4833	-1.7269	1.01246e-43	2.06439e-42
POPTR_0003s10530	0.831467	12.5608	-3.54654	1.63644e-43	3.3129e-42
POPTR_0010s25100	6.00155	0.828483	3.19073	2.05014e-43	4.13471e-42
POPTR_0006s09070	5.01416	0.360713	4.11414	2.52937e-43	5.09158e-42
POPTR_0008s11870	3.37921	0	8.90735	2.81114e-43	5.65077e-42
POPTR_0004s06420	4.68441	0.253656	4.50371	3.33504e-43	6.68183e-42
POPTR_0007s14690	6.21119	25.601	-1.70745	3.73419e-43	7.471e-42
POPTR_0003s16810	7.22916	1.41338	2.68131	4.8705e-43	9.71252e-42
POPTR_0010s09830	6.6368	0.960163	3.0915	5.08206e-43	1.01297e-41
POPTR_0003s12410	14.433	5.21524	1.80664	6.57326e-43	1.30592e-41
POPTR_0009s07440	3.6668	0.0425246	6.50404	7.57092e-43	1.50133e-41
POPTR_0004s21930	14.3185	5.07722	1.83247	9.06917e-43	1.79426e-41
POPTR_0010s13230	1.22612	10.7319	-2.78956	1.41135e-42	2.77551e-41
POPTR_0005s11950	16.413	6.10602	1.75537	1.54067e-42	3.02704e-41
POPTR_0002s24290	5.06975	0.0660246	6.473	1.54966e-42	3.04329e-41
POPTR_0004s09690	6.47827	1.06162	2.94575	1.85049e-42	3.62072e-41
POPTR_0017s12810	33.2273	13.8843	1.60271	1.98377e-42	3.87616e-41
POPTR_0007s01400	6.41039	0.90309	3.14803	4.98194e-42	9.65476e-41
POPTR_0004s00910	0.407713	8.72838	-4.07304	5.19233e-42	1.00579e-40
POPTR_0004s16310	5.93963	0.713967	3.37054	1.01187e-41	1.9468e-40
POPTR_0019s13710	3.1871	0.0410327	6.29837	1.10511e-41	2.12331e-40
POPTR_0017s03780	1.01798	11.0236	-3.10919	1.26748e-41	2.43199e-40
POPTR_0008s10620	12.1072	3.88355	1.96417	1.31262e-41	2.51521e-40
POPTR_0013s14170	19.643	7.81969	1.65129	1.48479e-41	2.84385e-40
POPTR_0002s01740	7.49252	0.982172	3.24627	1.77889e-41	3.40256e-40
POPTR_0001s35750	7.15307	25.6282	-1.51689	2.13694e-41	4.08009e-40
POPTR_0014s16970	11.103	40.2601	-1.54206	3.51134e-41	6.67735e-40
POPTR_0002s05110	3.81005	0.0410327	6.57015	4.73548e-41	8.96125e-40
POPTR_0013s12490	4.33228	0.29618	4.17261	5.6106e-41	1.06032e-39
POPTR_0017s13110	15.9057	6.11908	1.70205	6.56388e-41	1.23718e-39
POPTR_0016s01730	15.0082	5.60505	1.75095	7.35359e-41	1.3842e-39
POPTR_0007s06470	8.4538	2.16242	2.288	7.41777e-41	1.39566e-39
POPTR_0005s08010	0.132049	5.44539	-4.98644	8.10441e-41	1.52284e-39
POPTR_0018s14650	6.18955	0.863549	3.15487	9.10802e-41	1.70765e-39
POPTR_0001s44190	0.626303	9.01261	-3.49628	9.18816e-41	1.72192e-39
POPTR_0004s18100	4.64225	0.146598	5.21293	1.16985e-40	2.18852e-39
POPTR_0017s02470	25.2036	10.1115	1.64855	1.21042e-40	2.26243e-39
POPTR_0014s00870	4.02006	0.293197	4.06314	1.42732e-40	2.66202e-39
POPTR_0009s08950	3.67575	17.6153	-1.93233	2.11305e-40	3.92206e-39
POPTR_2716s00200	17.8085	4.23978	2.40264	2.68995e-40	4.97986e-39
POPTR_0004s21730	14.4095	3.74888	2.28427	2.72735e-40	5.04691e-39
POPTR_0007s14480	5.86204	0.862057	3.08397	3.3992e-40	6.26296e-39
POPTR_0002s04900	7.73237	1.0937	3.13341	4.26764e-40	7.84271e-39
POPTR_0018s11820	13.512	4.09803	2.05554	5.65291e-40	1.03661e-38
POPTR_0019s13970	4.0872	0.14809	5.0523	5.99822e-40	1.09899e-38
POPTR_0011s16550	0.516262	6.70584	-3.35116	8.4654e-40	1.54174e-38
POPTR_0007s03520	6.68493	1.27275	2.72906	1.1138e-39	2.02503e-38
POPTR_0006s00920	5.70089	0.970606	2.87867	1.1696e-39	2.12377e-38
POPTR_0017s09760	13.1501	3.4818	2.24473	1.31662e-39	2.38868e-38
POPTR_0006s00320	5.22156	19.9008	-1.60409	2.21622e-39	3.99697e-38
POPTR_0009s07320	4.9914	0.255147	4.57663	2.81821e-39	5.07624e-38
POPTR_0008s05930	1.5943	11.3552	-2.49336	3.42382e-39	6.1463e-38
POPTR_0018s03670	2.77491	15.6778	-2.17364	3.98043e-39	7.1305e-38
POPTR_0034s00300	3.74476	0.0425246	6.52231	4.2132e-39	7.54429e-38
POPTR_0017s13490	8.69253	0.809459	3.75518	5.54161e-39	9.9022e-38
POPTR_0008s07370	3.46276	0.14809	4.80379	6.83549e-39	1.21632e-37
POPTR_0002s19130	0.149582	5.26448	-4.74035	7.8181e-39	1.38943e-37
POPTR_0001s01390	3.7623	20.9445	-2.14067	1.22042e-38	2.15455e-37
POPTR_0007s03390	3.21507	0.0645328	5.81198	1.28083e-38	2.26028e-37
POPTR_0014s10060	12.168	3.41615	2.17271	1.29161e-38	2.27835e-37
POPTR_0017s06690	0.649803	8.79813	-3.4184	1.5597e-38	2.74558e-37
POPTR_0672s00200	0.086541	4.718	-5.33216	1.808e-38	3.17873e-37
POPTR_0006s02440	17.0728	5.69122	1.91201	2.05158e-38	3.5966e-37
POPTR_0014s15100	11.7633	3.27104	2.18648	2.14376e-38	3.75665e-37
POPTR_0005s25560	6.5719	1.20225	2.78257	2.71575e-38	4.74339e-37
POPTR_0002s17860	4.38338	0.190615	4.81157	3.21545e-38	5.60468e-37
POPTR_0001s06210	13.7903	4.60683	1.92494	6.99347e-38	1.20813e-36
POPTR_0016s14050	2.4668	13.6273	-2.1264	1.21035e-37	2.08078e-36
POPTR_0011s00390	0.49127	6.53873	-3.37598	1.40574e-37	2.41279e-36
POPTR_0012s01390	1.79386	11.488	-2.35459	1.4202e-37	2.43663e-36
POPTR_0019s10030	8.00803	2.25194	2.15611	1.99237e-37	3.40187e-36
POPTR_0018s01140	3.33221	16.889	-1.99903	2.35313e-37	4.00343e-36
POPTR_0010s17050	3.29565	0.0820655	5.48214	3.63634e-37	6.15464e-36
POPTR_0019s11390	5.78743	1.07319	2.7535	5.37382e-37	9.05226e-36
POPTR_0017s07440	2.88943	0	8.67824	5.55301e-37	9.35041e-36
POPTR_0007s00490	0.583779	6.61632	-3.16783	9.91176e-37	1.65656e-35
POPTR_0011s15910	3.82646	15.8117	-1.71465	1.03006e-36	1.7202e-35
POPTR_0105s00210	0.434197	6.89832	-3.64724	1.5216e-36	2.53208e-35
POPTR_0006s01460	7.10159	1.49843	2.57739	1.74798e-36	2.90206e-35
POPTR_0006s13940	5.15778	0.460311	3.79352	1.75561e-36	2.9136e-35
POPTR_0019s14400	4.35615	0.300656	4.17162	1.99043e-36	3.29689e-35
POPTR_0018s07370	2.75589	12.9868	-1.90377	2.5755e-36	4.24455e-35
POPTR_0010s09530	4.89143	0.129066	5.49549	2.6415e-36	4.35164e-35
POPTR_0005s23340	3.95403	0.168606	4.80754	3.03986e-36	4.99632e-35
POPTR_0012s13090	8.87829	1.65249	2.75259	3.23556e-36	5.31592e-35
POPTR_0018s09040	15.8758	6.6663	1.5848	3.26511e-36	5.3624e-35
POPTR_0003s09830	16.673	4.25135	2.29443	3.90225e-36	6.39403e-35
POPTR_0017s04280	4.83287	0.631901	3.24576	5.03483e-36	8.22452e-35
POPTR_0007s11550	3.46538	0	8.95776	5.96539e-36	9.72226e-35
POPTR_0004s23200	3.29677	0.063041	5.85451	7.45316e-36	1.21192e-34
POPTR_0010s11150	0.0220082	3.64183	-6.66506	7.55226e-36	1.22757e-34
POPTR_0014s12940	7.74095	30.9587	-1.66317	1.12222e-35	1.81372e-34
POPTR_0001s09910	4.74148	0.127574	5.45726	1.21311e-35	1.9569e-34
POPTR_0014s07470	6.95462	1.41338	2.62648	1.35659e-35	2.1834e-34
POPTR_0013s10240	7.26162	1.7271	2.39373	1.87595e-35	3.00342e-34
POPTR_0016s00790	3.2811	0.0205164	7.098	2.21781e-35	3.54675e-34
POPTR_0003s10600	1.86287	11.6171	-2.32082	2.57404e-35	4.10873e-34
POPTR_0006s10510	0.67032	7.5097	-3.13962	2.93539e-35	4.67677e-34
POPTR_0010s09880	6.36263	23.2323	-1.53364	3.00685e-35	4.78705e-34
POPTR_0016s11600	4.44716	19.3629	-1.79957	3.15286e-35	5.01201e-34
POPTR_0011s07830	15.0283	53.5229	-1.50655	3.27746e-35	5.20621e-34
POPTR_0019s09310	11.3716	0.755	4.24212	4.04949e-35	6.41583e-34
POPTR_0015s04570	1.05752	9.19764	-2.79778	4.41016e-35	6.96914e-34
POPTR_0001s13450	6.70021	0.988139	3.06835	4.93779e-35	7.78849e-34
POPTR_0007s04860	4.38226	0.52932	3.37216	5.50541e-35	8.66777e-34
POPTR_0006s28880	6.28803	1.01462	2.95297	5.70073e-35	8.96204e-34
POPTR_0002s10110	5.55579	1.05267	2.71963	5.77009e-35	9.0644e-34
POPTR_0007s11070	13.9715	5.81618	1.59874	5.92763e-35	9.30845e-34
POPTR_0530s00210	13.1058	3.7515	2.11971	6.62909e-35	1.0387e-33
POPTR_0012s08970	0.497238	6.84721	-3.42931	7.33643e-35	1.14869e-33
POPTR_0014s01680	2.61078	12.9491	-1.97476	7.47417e-35	1.16983e-33
POPTR_0018s07330	7.60032	1.26791	2.87745	8.34117e-35	1.30409e-33
POPTR_0014s07390	7.41643	1.15525	2.99868	8.38178e-35	1.30996e-33
POPTR_0016s14160	15.5505	6.54619	1.57907	8.86451e-35	1.38436e-33
POPTR_0014s00370	0.470754	6.05193	-3.32754	9.84599e-35	1.53374e-33
POPTR_0002s18120	7.16388	0.600942	3.8552	9.96916e-35	1.55236e-33
POPTR_0003s15070	14.4173	6.36005	1.51134	1.90394e-34	2.93472e-33
POPTR_0001s06690	4.41919	25.1298	-2.16784	1.97398e-34	3.04048e-33
POPTR_0008s07480	3.13152	0.0820655	5.4027	2.59007e-34	3.96937e-33
POPTR_0001s21940	3.88502	15.5879	-1.66426	2.91624e-34	4.45801e-33
POPTR_0018s06850	4.95298	19.8254	-1.67464	3.06302e-34	4.67735e-33
POPTR_0010s10010	20.8501	8.81268	1.56464	3.11156e-34	4.74808e-33
POPTR_0010s25360	4.61951	0.356238	4.0001	3.88547e-34	5.91421e-33
POPTR_0008s16870	1.33169	9.49642	-2.4901	4.94175e-34	7.48993e-33
POPTR_0008s08640	3.55378	0.335721	3.69477	6.62802e-34	1.00101e-32
POPTR_0014s02400	2.81296	0.104074	4.96009	7.05915e-34	1.06537e-32
POPTR_0005s17230	71.775	27.6638	1.68946	8.33136e-34	1.25471e-32
POPTR_0003s13840	9.84031	2.46456	2.31565	9.26966e-34	1.39208e-32
POPTR_0011s12710	6.95276	1.13772	2.94359	9.54264e-34	1.43156e-32
POPTR_0014s09700	3.83243	0.401746	3.56098	1.1933e-33	1.78639e-32
POPTR_0010s24420	11.6633	1.99195	2.84523	1.25732e-33	1.87959e-32
POPTR_0008s07030	6.36375	0.590869	3.73266	1.28722e-33	1.92294e-32
POPTR_0022s00660	3.65487	0.313713	3.83002	1.43296e-33	2.13616e-32
POPTR_0017s07270	8.91261	2.33102	2.26613	1.44612e-33	2.15502e-32
POPTR_0002s18150	4.79147	0.65391	3.19768	1.58135e-33	2.35407e-32
POPTR_0013s11600	3.12518	0.0205164	7.04162	1.73064e-33	2.57273e-32
POPTR_0011s01880	3.45716	0.146598	4.79171	1.8211e-33	2.70438e-32
POPTR_0002s04070	3.93352	0.483811	3.33138	1.83459e-33	2.72252e-32
POPTR_0021s00810	8.07853	1.89683	2.39829	2.37647e-33	3.5132e-32
POPTR_0003s14190	8.36725	2.30454	2.17648	2.8708e-33	4.23811e-32
POPTR_0010s18650	10.542	3.76343	1.81426	3.65169e-33	5.37232e-32
POPTR_0017s14130	7.18104	1.47792	2.60265	3.98557e-33	5.85342e-32
POPTR_0001s17050	1.79834	11.2347	-2.31622	4.02291e-33	5.90419e-32
POPTR_0016s07330	12.4809	4.94778	1.66078	5.58267e-33	8.15966e-32
Novel00013	0.643836	6.41152	-2.96277	6.50401e-33	9.48353e-32
POPTR_0001s31500	0.173082	4.51134	-4.3205	7.81589e-33	1.13769e-31
POPTR_0003s05700	1.91845	9.99591	-2.04836	9.04569e-33	1.31222e-31
POPTR_0001s02240	7.52796	1.93674	2.2878	9.62135e-33	1.39431e-31
POPTR_0001s36280	0.769918	6.78343	-2.79204	1.02607e-32	1.48596e-31
POPTR_0016s05570	2.01357	10.8561	-2.09327	1.05748e-32	1.53041e-31
POPTR_0001s23390	5.96724	25.4294	-1.74398	1.21479e-32	1.75449e-31
POPTR_0003s09340	2.10757	10.6524	-2.00696	1.24791e-32	1.8005e-31
POPTR_0006s01180	3.98015	0.318188	3.96056	1.39373e-32	2.00681e-31
POPTR_2039s00200	6.07503	1.15376	2.71162	1.6721e-32	2.40196e-31
POPTR_0014s11860	6.52901	1.08625	2.90151	1.82734e-32	2.62142e-31
POPTR_0006s18500	12.497	4.93062	1.67681	1.98106e-32	2.83908e-31
POPTR_0010s10550	2.23253	11.5529	-2.04817	2.35273e-32	3.36833e-31
POPTR_0009s13040	3.32624	0	8.87506	2.49888e-32	3.57395e-31
POPTR_0006s19140	6.75469	0.951582	3.16966	2.60204e-32	3.71776e-31
POPTR_0008s02960	5.05706	1.01313	2.64411	4.58041e-32	6.48791e-31
POPTR_0007s14200	7.21126	27.0539	-1.58094	5.23444e-32	7.39219e-31
POPTR_0004s21250	13.7854	6.04298	1.51278	5.25577e-32	7.41987e-31
POPTR_0001s27330	2.40972	11.2713	-1.89456	6.57269e-32	9.25146e-31
POPTR_0008s08510	4.78998	0.738959	3.01678	7.5847e-32	1.06583e-30
POPTR_0009s16980	5.64233	1.32684	2.41107	8.00599e-32	1.12318e-30
POPTR_0010s00620	3.39674	0.313713	3.72232	8.47103e-32	1.18725e-30
POPTR_0014s04250	3.34414	0.19509	4.41261	1.02196e-31	1.42816e-30
POPTR_0010s15550	6.10861	1.44845	2.39441	1.11762e-31	1.56126e-30
POPTR_0003s18820	2.75701	0	8.62292	1.15244e-31	1.60885e-30
POPTR_0017s09170	0.132049	4.88697	-4.82207	1.80713e-31	2.51295e-30
POPTR_0013s07390	3.31766	13.2241	-1.6663	1.87829e-31	2.61104e-30
POPTR_0012s11780	2.4142	0.0205164	6.66465	2.63466e-31	3.64586e-30
POPTR_0001s23440	2.96552	0.174574	4.4044	2.67341e-31	3.69587e-30
POPTR_0002s05120	3.11212	0.0615491	5.7802	2.93869e-31	4.05736e-30
POPTR_0006s06360	3.32027	0.063041	5.87905	3.24309e-31	4.47039e-30
POPTR_0014s01610	13.6384	5.42637	1.66328	3.53591e-31	4.86459e-30
POPTR_0001s10310	4.64748	21.2273	-1.8491	5.80976e-31	7.94417e-30
POPTR_0002s03060	0.696803	9.555	-3.46904	7.30866e-31	9.95224e-30
POPTR_0005s26140	3.94396	0.425246	3.52667	7.64565e-31	1.04012e-29
POPTR_0154s00260	7.75811	1.18472	3.05598	8.59464e-31	1.1655e-29
POPTR_0010s22030	2.74097	0.0820655	5.22288	9.03136e-31	1.22355e-29
POPTR_0008s07930	0.588254	6.55514	-3.14415	9.18626e-31	1.24414e-29
POPTR_0006s07180	1.85989	10.3156	-2.14096	9.57975e-31	1.29538e-29
POPTR_0019s03430	9.40425	33.9951	-1.5273	1.12617e-30	1.52041e-29
POPTR_0002s11240	8.47394	2.71524	1.97283	1.15053e-30	1.55231e-29
POPTR_0001s13610	18.6455	6.24105	1.90018	1.36017e-30	1.82995e-29
POPTR_0019s13650	2.54923	0	8.49833	1.46886e-30	1.97492e-29
POPTR_0005s06570	2.69881	14.4767	-2.09632	1.54876e-30	2.07973e-29
POPTR_0012s03820	2.7473	12.4459	-1.85336	2.00123e-30	2.68141e-29
POPTR_0003s10360	4.81086	17.9838	-1.57033	2.36093e-30	3.15543e-29
POPTR_0002s16640	2.60743	0.0440164	6.02201	2.67398e-30	3.56377e-29
POPTR_0001s02030	2.59288	12.0748	-1.88271	2.905e-30	3.86563e-29
POPTR_0011s11340	2.67345	0	8.58314	4.98483e-30	6.59412e-29
POPTR_0017s06310	0	2.96889	-8.38818	5.00609e-30	6.62018e-29
POPTR_0063s00250	2.54588	0	8.51077	6.39045e-30	8.42216e-29
POPTR_0005s01680	2.79393	14.0973	-1.99626	6.83416e-30	8.99581e-29
POPTR_0014s09490	4.4274	19.8799	-1.83508	9.67218e-30	1.26573e-28
POPTR_0019s09490	2.2732	0	8.34009	1.19232e-29	1.556e-28
POPTR_0010s20520	3.13748	14.1469	-1.84124	1.2991e-29	1.69328e-28
POPTR_0005s15540	3.28819	0.357729	3.50291	1.45931e-29	1.89978e-28
POPTR_0442s00200	0.324156	6.20002	-3.90979	1.49759e-29	1.94842e-28
POPTR_0019s08160	3.39412	0.168606	4.57933	1.5649e-29	2.03165e-28
POPTR_0008s04860	9.73252	3.56536	1.77253	1.72575e-29	2.23708e-28
POPTR_0002s21490	2.83049	13.2143	-1.87992	1.9909e-29	2.57296e-28
POPTR_0015s13190	3.58288	0.381229	3.54368	2.42316e-29	3.12214e-28
POPTR_0017s03860	2.80736	14.1484	-2.00642	3.03753e-29	3.90546e-28
POPTR_0006s06010	3.04908	0.275664	3.76936	3.11629e-29	4.00552e-28
POPTR_0005s23570	2.08706	10.3313	-1.9755	3.16826e-29	4.07109e-28
POPTR_0001s16970	2.28662	0.0410327	5.816	3.22098e-29	4.1351e-28
POPTR_0011s07590	0.0645328	3.34863	-5.21809	3.49771e-29	4.48631e-28
POPTR_0013s02700	5.51625	1.12579	2.59425	3.56054e-29	4.56141e-28
POPTR_0004s15550	3.33631	0.230156	4.13739	4.6211e-29	5.90943e-28
POPTR_0007s13860	3.53923	0.404729	3.44629	5.19416e-29	6.62835e-28
POPTR_0019s14070	3.32736	0.104074	5.21014	7.03948e-29	8.9537e-28
POPTR_0019s00350	13.3948	5.94114	1.51227	7.45787e-29	9.47456e-28
POPTR_0003s16860	2.86407	0.0820655	5.28489	8.45528e-29	1.07161e-27
POPTR_0008s05570	5.0205	1.07617	2.54451	9.59329e-29	1.21152e-27
POPTR_0009s02650	0.71732	6.44771	-2.84571	1.25516e-28	1.57811e-27
POPTR_0019s03740	1.13212	7.55633	-2.38727	1.25953e-28	1.58314e-27
POPTR_0010s11110	7.16649	25.4186	-1.51081	1.75209e-28	2.19256e-27
POPTR_0002s08440	3.58586	14.3767	-1.67063	2.09163e-28	2.60903e-27
POPTR_0019s12360	0.281631	4.48038	-3.63757	2.13839e-28	2.66657e-27
POPTR_0009s01940	8.20872	1.99083	2.35765	2.36019e-28	2.93886e-27
POPTR_0005s23490	13.211	5.50545	1.60162	2.58431e-28	3.21043e-27
POPTR_0006s07160	8.27027	2.77679	1.90206	2.70397e-28	3.35713e-27
POPTR_0001s08760	4.85861	0.690467	3.13185	3.35091e-28	4.14345e-27
POPTR_0004s08520	2.34817	0	8.3874	3.71712e-28	4.59095e-27
POPTR_0018s01230	3.63584	13.737	-1.58941	4.0079e-28	4.94149e-27
POPTR_0014s08160	2.20008	0.0205164	6.52866	4.02139e-28	4.95669e-27
POPTR_0002s21350	2.88495	0.228664	3.92017	4.33274e-28	5.33121e-27
POPTR_0018s01350	0.0220082	2.94688	-6.36111	5.04337e-28	6.18952e-27
POPTR_0003s08780	1.18509	8.84737	-2.57462	5.93468e-28	7.26457e-27
POPTR_0014s06150	1.70993	9.1249	-2.07049	6.48311e-28	7.92679e-27
POPTR_0019s10680	2.26872	0	8.33792	7.81839e-28	9.54027e-27
POPTR_0014s05620	2.20456	0.0410327	5.76267	8.00245e-28	9.75928e-27
POPTR_0006s29180	3.79289	0.520368	3.15341	8.72651e-28	1.06301e-26
POPTR_0001s28050	9.524	3.60079	1.73739	8.99603e-28	1.09522e-26
POPTR_0010s19040	1.85839	9.44047	-2.01021	9.10825e-28	1.10857e-26
POPTR_0005s25110	15.8217	5.68114	1.79495	9.97726e-28	1.21295e-26
POPTR_0002s12170	1.42718	7.99762	-2.15757	1.00262e-27	1.21855e-26
POPTR_0018s08920	3.45866	0.291705	3.83649	1.09889e-27	1.33327e-26
POPTR_0007s04500	0.368172	4.88624	-3.39388	1.20008e-27	1.4548e-26
POPTR_0008s23110	2.71896	0.063041	5.59007	1.23925e-27	1.50186e-26
POPTR_0003s06440	2.20568	10.7143	-1.94067	1.28705e-27	1.5589e-26
POPTR_0012s14640	3.6433	13.286	-1.53652	1.66402e-27	2.00979e-26
POPTR_0002s13420	10.7468	3.59184	1.91486	1.94184e-27	2.34003e-26
POPTR_0013s00730	0.0645328	3.7403	-5.36748	2.05162e-27	2.46953e-26
POPTR_0018s09850	3.48216	0.299164	3.8459	2.68802e-27	3.22283e-26
POPTR_0010s19140	2.2497	0.0220082	6.56989	3.39253e-27	4.05837e-26
POPTR_0016s05940	2.78386	0.152566	4.48414	3.78429e-27	4.52322e-26
POPTR_0002s17580	1.34512	9.86349	-2.56413	4.43399e-27	5.28644e-26
POPTR_0015s05220	3.67054	0.215607	4.41853	4.56288e-27	5.43708e-26
POPTR_0010s07850	3.16621	0.236123	4.0667	5.4163e-27	6.43601e-26
POPTR_0004s03230	2.83795	0.274172	3.66721	5.7662e-27	6.84415e-26
POPTR_0014s01310	2.13853	0.0220082	6.49265	5.80872e-27	6.89078e-26
POPTR_0011s03050	3.00059	0.274172	3.75277	7.83795e-27	9.25938e-26
POPTR_0012s02520	3.07258	15.9483	-2.05565	9.46185e-27	1.11469e-25
POPTR_0005s07570	0.0880328	3.4016	-4.85439	9.72325e-27	1.14454e-25
POPTR_0011s11770	3.19568	0.400254	3.30756	1.0102e-26	1.18879e-25
POPTR_0005s02770	5.58153	1.0702	2.70737	1.06241e-26	1.2492e-25
POPTR_0011s05650	4.87539	17.8794	-1.54866	1.60231e-26	1.87214e-25
POPTR_0018s08790	11.2123	4.50276	1.65657	1.78036e-26	2.07676e-25
POPTR_0014s04130	3.51722	0.44427	3.29065	1.92221e-26	2.23916e-25
POPTR_0019s01600	2.15159	0.0615491	5.23963	1.99486e-26	2.32062e-25
POPTR_0017s05680	2.19411	10.3208	-1.90757	2.14506e-26	2.49195e-25
POPTR_0004s01720	0.407713	6.33581	-3.61133	2.89972e-26	3.35312e-25
POPTR_0004s15090	8.69701	3.16361	1.78278	3.0786e-26	3.55515e-25
POPTR_0006s14320	0.668828	5.34095	-2.66006	3.15748e-26	3.64426e-25
POPTR_0019s11350	10.1745	3.32513	1.93497	3.16762e-26	3.65399e-25
POPTR_0005s25680	3.866	0.353254	3.72371	4.92939e-26	5.65111e-25
POPTR_0005s02900	3.2382	0.404729	3.32875	5.01163e-26	5.74076e-25
POPTR_0003s15700	7.94052	2.95994	1.74932	6.5137e-26	7.41356e-25
POPTR_0016s09620	4.16703	16.0799	-1.62082	6.9639e-26	7.91327e-25
POPTR_0002s02520	2.61787	0.192107	4.05996	8.36603e-26	9.47624e-25
POPTR_0001s29400	3.41987	0.253656	4.04858	9.22285e-26	1.04329e-24
POPTR_0006s18240	2.00798	0	8.15434	1.00955e-25	1.13929e-24
POPTR_0009s08250	0.0425246	2.86929	-5.50839	1.04878e-25	1.1823e-24
POPTR_0003s07390	5.16598	21.4078	-1.74117	1.16841e-25	1.31543e-24
POPTR_0009s02920	2.45075	0.190615	3.96412	1.22063e-25	1.37241e-24
POPTR_0004s18760	0.579303	4.97016	-2.75001	1.62589e-25	1.82133e-24
POPTR_0010s20290	4.88547	1.16719	2.40234	1.72285e-25	1.92842e-24
POPTR_0014s13620	6.74871	24.3073	-1.5287	1.77553e-25	1.98634e-24
POPTR_0009s08890	1.98895	10.1656	-2.02541	1.8052e-25	2.01901e-24
POPTR_0008s14460	2.99947	12.0867	-1.67721	1.88286e-25	2.10531e-24
POPTR_0008s01340	2.36272	0.126082	4.46923	1.90334e-25	2.12654e-24
POPTR_0008s18880	1.12652	6.80842	-2.27162	2.07349e-25	2.31301e-24
POPTR_0002s01800	8.95774	2.50709	2.15967	2.18043e-25	2.42976e-24
POPTR_0006s12480	4.3125	0.426738	3.65716	2.44191e-25	2.71475e-24
POPTR_0005s24290	1.03812	8.16063	-2.60357	2.78663e-25	3.09235e-24
POPTR_0004s05580	13.9208	4.65645	1.92623	2.8571e-25	3.1689e-24
POPTR_0009s01110	11.6204	4.81014	1.60371	2.86049e-25	3.17183e-24
POPTR_0010s03150	2.53879	11.5738	-1.84646	3.10648e-25	3.44012e-24
POPTR_0015s09890	3.3516	0.230156	4.13727	3.50312e-25	3.87232e-24
POPTR_0009s06770	3.07855	11.4999	-1.57132	3.62063e-25	3.99911e-24
POPTR_0012s06940	30.7269	12.6724	1.58416	4.35463e-25	4.79741e-24
POPTR_0010s09860	1.6689	8.4113	-1.98429	4.81478e-25	5.29613e-24
POPTR_0011s12750	1.85392	0.0205164	6.28759	5.13598e-25	5.64217e-24
POPTR_0016s04830	2.27618	10.0944	-1.81055	5.18269e-25	5.69202e-24
POPTR_0015s13130	2.46269	0.145106	4.3069	5.51936e-25	6.05397e-24
POPTR_0006s01210	2.72493	0.275664	3.6118	6.35181e-25	6.95811e-24
POPTR_0006s11150	0.253656	5.27566	-3.96942	6.96136e-25	7.60825e-24
POPTR_0001s22630	0.766934	5.90272	-2.58422	7.09687e-25	7.7484e-24
POPTR_0002s18210	3.69627	0.479336	3.23281	7.84644e-25	8.54927e-24
POPTR_0001s36080	0.19509	4.12153	-4.02621	8.40817e-25	9.15196e-24
POPTR_0006s07110	3.97157	0.69345	2.83946	1.01773e-24	1.10409e-23
POPTR_0011s00420	15.7296	6.09632	1.68989	1.30886e-24	1.41417e-23
POPTR_0012s00970	0.985525	6.60512	-2.39432	1.4066e-24	1.51863e-23
POPTR_0004s10470	11.1552	4.95263	1.50154	1.41912e-24	1.53136e-23
POPTR_0002s18750	0.500221	4.56991	-2.85657	1.76555e-24	1.89942e-23
POPTR_0017s03750	1.84795	9.27485	-1.99051	2.23174e-24	2.38951e-23
POPTR_0014s05450	0.0220082	2.50411	-6.12702	2.48397e-24	2.65557e-23
POPTR_0010s06980	1.29811	8.01105	-2.29816	2.58101e-24	2.7531e-23
POPTR_0004s14270	4.55422	0.944122	2.58398	2.81476e-24	2.99793e-23
POPTR_0011s01480	8.34375	2.45263	2.0787	3.04565e-24	3.2398e-23
POPTR_0005s27030	3.41762	18.8824	-2.14252	3.04864e-24	3.24218e-23
POPTR_0182s00200	2.8055	0.165623	4.31824	3.07975e-24	3.27281e-23
POPTR_0002s07710	3.68397	17.1039	-1.87811	3.25195e-24	3.45236e-23
POPTR_0005s26070	4.37928	1.0232	2.40968	3.96251e-24	4.19002e-23
POPTR_0010s14010	0	2.36907	-8.07284	4.37049e-24	4.61228e-23
POPTR_0010s13770	4.23119	16.3948	-1.61879	4.74531e-24	5.0004e-23
POPTR_0008s06250	3.09645	12.0748	-1.63891	4.86783e-24	5.12571e-23
POPTR_0017s06790	1.51223	7.58394	-2.00021	8.01792e-24	8.37853e-23
POPTR_0002s21700	2.15457	10.4279	-1.94726	8.26337e-24	8.63079e-23
POPTR_0011s12560	3.75596	0.470754	3.32746	8.56358e-24	8.93997e-23
POPTR_0004s23220	0.340197	4.57438	-3.37016	1.0356e-23	1.07742e-22
POPTR_0006s05930	3.93911	0.508803	3.27522	1.18027e-23	1.22465e-22
POPTR_0014s02670	2.87749	0.419278	3.08048	1.19847e-23	1.24323e-22
POPTR_0017s03580	2.46829	0.233139	3.69931	1.22167e-23	1.26699e-22
POPTR_0002s04810	1.32125	8.03305	-2.25233	1.26286e-23	1.30876e-22
POPTR_0010s04940	0.987016	6.17987	-2.29639	1.40042e-23	1.44849e-22
POPTR_0018s12630	0	2.43361	-8.11008	1.57154e-23	1.62156e-22
POPTR_0001s27730	11.9277	3.19159	2.20443	1.5851e-23	1.63515e-22
POPTR_0017s07540	2.81743	0.359221	3.28091	1.86899e-23	1.92474e-22
POPTR_0012s00550	1.80393	8.51239	-1.8944	2.00389e-23	2.06267e-22
POPTR_0011s04260	15.9646	5.42861	1.86077	2.10282e-23	2.16242e-22
POPTR_0001s23810	6.88897	2.25903	1.92057	2.252e-23	2.3147e-22
POPTR_0048s00270	2.48582	0.215607	3.84556	2.40765e-23	2.47291e-22
POPTR_0002s09050	6.38539	1.98523	2.02671	2.49366e-23	2.55877e-22
POPTR_0015s00610	1.52976	8.38519	-2.11177	2.67054e-23	2.7383e-22
POPTR_0015s12540	0	2.24299	-7.99478	2.81715e-23	2.88447e-22
POPTR_0190s00210	6.16419	2.23292	1.79683	3.2623e-23	3.33145e-22
POPTR_0002s02550	2.5082	0.165623	4.15175	3.60348e-23	3.67722e-22
POPTR_0012s14220	1.87294	8.18077	-1.79342	4.24995e-23	4.32244e-22
POPTR_0006s23480	7.13292	2.06282	2.10632	5.82494e-23	5.8822e-22
POPTR_0007s05360	2.06654	0.102582	4.51015	5.96181e-23	6.01899e-22
POPTR_0014s04020	1.94606	0.0410327	5.59981	6.18339e-23	6.23679e-22
POPTR_0005s22750	5.96201	1.56744	2.26432	6.31959e-23	6.37114e-22
POPTR_0012s01590	3.82795	0.819532	2.53977	6.60644e-23	6.6509e-22
POPTR_0003s20070	4.15174	0.753508	2.77967	7.41451e-23	7.45034e-22
POPTR_0014s04760	0.0205164	2.60221	-6.1898	8.61057e-23	8.63386e-22
POPTR_0004s09640	0.302148	4.46882	-3.52094	1.03015e-22	1.02906e-21
POPTR_0001s01520	3.21918	12.1792	-1.57901	1.08263e-22	1.08073e-21
POPTR_0005s07230	6.59951	2.09938	1.97808	1.10566e-22	1.10346e-21
POPTR_0006s15740	2.50969	0.165623	4.14725	1.14886e-22	1.1455e-21
POPTR_0002s26290	1.53424	8.20763	-2.07957	1.19561e-22	1.19045e-21
POPTR_0010s10700	0.629287	4.85117	-2.61719	1.25592e-22	1.24874e-21
Novel00090	3.49634	0.627426	2.7901	1.61843e-22	1.60171e-21
POPTR_0002s12640	0.598328	6.31379	-3.01996	1.8538e-22	1.82956e-21
POPTR_0010s13510	1.74388	0.063041	4.93436	1.91185e-22	1.88554e-21
POPTR_0098s00210	2.25119	0.0880328	4.95016	1.93531e-22	1.90823e-21
POPTR_0015s11570	0.086541	3.34266	-4.84486	2.1542e-22	2.12014e-21
POPTR_0008s06830	2.23403	0.0425246	5.783	2.45757e-22	2.41537e-21
POPTR_0006s13980	6.12166	2.29447	1.74515	4.09692e-22	4.00074e-21
POPTR_0003s20890	4.67993	1.25485	2.21727	4.27582e-22	4.17257e-21
POPTR_0004s16440	4.53483	1.13325	2.32374	4.96528e-22	4.83101e-21
POPTR_0019s14310	1.69986	0.0645328	4.8982	5.37488e-22	5.22119e-21
POPTR_0014s07740	0.733361	6.98598	-2.90962	5.40292e-22	5.24723e-21
POPTR_0004s19600	1.94493	0.0850492	4.71376	5.47235e-22	5.31104e-21
POPTR_0008s08980	2.5649	0.214115	3.89261	6.23093e-22	6.02941e-21
POPTR_0009s15650	3.17964	0.589377	2.74513	6.45576e-22	6.24413e-21
POPTR_0015s07120	1.72634	0.0205164	6.17708	8.2054e-22	7.90771e-21
POPTR_0009s10780	5.12644	1.22426	2.38841	8.63013e-22	8.30015e-21
POPTR_0005s14080	0.41368	4.60759	-3.15583	8.93514e-22	8.58575e-21
POPTR_0005s14110	2.07102	0.0850492	4.81737	1.09209e-21	1.04538e-20
Novel00252	2.71634	0.379738	3.14409	1.34303e-21	1.28099e-20
POPTR_0014s03550	1.69091	0	7.92108	1.36353e-21	1.30025e-20
POPTR_0013s02880	2.62085	0.354746	3.1764	1.4089e-21	1.34291e-20
POPTR_0004s01530	9.69148	3.50642	1.77597	1.48451e-21	1.41372e-20
POPTR_0001s47620	0.950459	5.82364	-2.27336	1.50157e-21	1.42964e-20
POPTR_0001s17540	4.36436	0.321172	4.0809	1.50403e-21	1.43167e-20
POPTR_0015s05260	2.55184	0.239107	3.74952	1.87249e-21	1.77368e-20
POPTR_0019s14780	2.78088	0.441287	2.95724	2.20524e-21	2.08378e-20
POPTR_0013s09600	2.12809	11.7846	-2.11996	2.23178e-21	2.10793e-20
POPTR_0009s01210	1.80393	0.0835573	4.6192	2.2478e-21	2.12259e-20
POPTR_0018s14910	0.0645328	3.08864	-5.12466	2.47198e-21	2.3286e-20
POPTR_0012s04100	7.95394	3.50418	1.51447	2.84012e-21	2.66773e-20
POPTR_0010s14690	0.302148	3.61534	-3.22586	2.9438e-21	2.76208e-20
POPTR_0003s10700	2.75738	9.90227	-1.51059	3.0169e-21	2.82942e-20
POPTR_0006s05920	3.10503	0.439795	3.12102	3.30298e-21	3.09364e-20
POPTR_0008s02060	0.363697	3.74441	-2.99957	3.91201e-21	3.64565e-20
POPTR_0015s03360	6.29548	1.60847	2.29257	4.23817e-21	3.94702e-20
POPTR_0005s08580	5.75088	2.14787	1.74831	4.36731e-21	4.0655e-20
POPTR_0010s17600	2.41121	10.0903	-1.72403	6.36943e-21	5.8792e-20
POPTR_0014s07790	1.23918	6.6719	-2.0891	7.17393e-21	6.61035e-20
POPTR_0001s04630	0.19509	3.1375	-3.63568	7.99336e-21	7.3511e-20
POPTR_0004s05310	2.53319	0.17159	4.16042	8.05293e-21	7.40269e-20
Novel00164	2.06952	11.4298	-2.13126	8.91246e-21	8.18399e-20
POPTR_0018s04620	2.17509	0.206656	3.64139	1.15382e-20	1.05497e-19
POPTR_0003s18760	2.21649	0.0220082	6.54344	1.1882e-20	1.08594e-19
POPTR_0022s00310	0.104074	2.72233	-4.25337	1.25302e-20	1.14468e-19
POPTR_0018s00770	0.196582	3.18562	-3.67257	1.31882e-20	1.20351e-19
POPTR_0015s13770	1.90353	10.1156	-2.04834	1.38823e-20	1.26495e-19
POPTR_0011s14800	4.75939	1.49993	1.99858	1.39954e-20	1.27444e-19
POPTR_0123s00240	5.27565	1.75507	1.92103	1.4161e-20	1.28897e-19
POPTR_0007s13170	2.25417	0.212623	3.69683	1.64939e-20	1.4994e-19
POPTR_0010s13350	5.32228	1.72262	1.95727	1.66044e-20	1.50912e-19
POPTR_0001s20370	1.64577	0.0205164	6.1111	1.74706e-20	1.58683e-19
POPTR_0017s02430	2.29968	0.246196	3.47257	1.87382e-20	1.70052e-19
POPTR_0002s18160	1.59579	0.0410327	5.30222	2.49275e-20	2.25023e-19
POPTR_0012s08050	3.41875	0.797524	2.41323	2.54794e-20	2.29859e-19
Novel00121	0.086541	2.66115	-4.50309	2.59939e-20	2.34401e-19
POPTR_0009s07420	3.7138	0.781483	2.56845	2.91873e-20	2.62698e-19
POPTR_0016s04700	6.44582	1.40742	2.53142	3.65223e-20	3.27678e-19
POPTR_0001s13300	1.13809	6.26008	-2.11814	3.95449e-20	3.54201e-19
POPTR_0016s03640	1.03103	5.98591	-2.20503	4.08677e-20	3.65742e-19
POPTR_0005s12230	0.0850492	2.55856	-4.44305	4.20955e-20	3.76651e-19
POPTR_0001s16520	2.73835	0.309237	3.39884	4.21804e-20	3.77332e-19
POPTR_0013s13520	2.71933	0.425246	2.99287	4.77758e-20	4.26313e-19
POPTR_0004s02310	0.240598	3.2356	-3.40822	4.79841e-20	4.28081e-19
POPTR_0011s03520	1.91696	0.145106	3.95332	6.484e-20	5.76288e-19
POPTR_0007s00510	0.0440164	2.18293	-5.12544	6.51112e-20	5.78578e-19
Novel00055	0.448746	4.00665	-2.80858	7.42598e-20	6.58637e-19
POPTR_0007s14100	4.19388	22.2203	-2.08796	8.9055e-20	7.86751e-19
POPTR_0011s05990	1.62638	0.0410327	5.33894	9.79309e-20	8.63029e-19
POPTR_0015s12720	4.70493	1.41338	2.06276	1.01291e-19	8.92257e-19
POPTR_0014s01370	0.108549	2.60818	-4.18102	1.19789e-19	1.05282e-18
POPTR_0008s09990	2.55334	0.385705	3.06143	1.24089e-19	1.08948e-18
POPTR_0012s10340	3.05952	11.8103	-1.63187	1.43262e-19	1.25369e-18
POPTR_0008s02170	3.22366	0.584901	2.76529	1.46576e-19	1.28217e-18
POPTR_0014s03770	0.231647	3.30312	-3.43279	1.52745e-19	1.33449e-18
POPTR_0012s01150	1.65734	7.28514	-1.79681	1.62094e-19	1.41471e-18
POPTR_0011s14000	2.34966	9.17525	-1.62779	1.94504e-19	1.69032e-18
Novel00213	2.02961	0.130557	4.25848	2.235e-19	1.93875e-18
POPTR_0012s10550	0.110041	2.44703	-4.08615	2.30663e-19	1.99925e-18
POPTR_0004s05860	6.50998	1.94569	2.0932	2.5862e-19	2.23717e-18
POPTR_0001s35070	2.03297	9.40988	-1.88321	2.70376e-19	2.33633e-18
POPTR_0013s12160	4.31362	1.21829	2.14294	2.91536e-19	2.51561e-18
POPTR_0001s07370	2.49738	0.190615	4.00756	3.90545e-19	3.35095e-18
POPTR_0002s17030	1.66778	0.0410327	5.35959	3.913e-19	3.35675e-18
POPTR_0011s03250	1.92293	0.126082	4.16573	4.06108e-19	3.48168e-18
POPTR_0008s05300	5.16411	1.88116	1.79312	4.30121e-19	3.68311e-18
POPTR_2003s00200	3.02857	0.483811	2.95145	5.84076e-19	4.98041e-18
POPTR_0003s01780	2.84653	10.4499	-1.54319	5.98728e-19	5.10331e-18
POPTR_0006s20650	6.11831	1.73866	2.14582	6.06057e-19	5.16269e-18
POPTR_0315s00200	1.16159	5.6196	-1.93713	6.19552e-19	5.27448e-18
POPTR_0021s00850	0.586762	4.54753	-2.63512	6.33396e-19	5.38481e-18
POPTR_0007s15050	1.64093	0	7.87862	7.11305e-19	6.03993e-18
POPTR_0013s01380	5.75648	1.61444	2.17627	7.20773e-19	6.11424e-18
POPTR_0016s13420	4.47775	0.668459	3.06105	7.71348e-19	6.53416e-18
POPTR_0007s15190	4.05811	1.00269	2.33159	9.85866e-19	8.30516e-18
POPTR_0001s23070	5.02945	1.61855	1.95059	1.15917e-18	9.72288e-18
POPTR_0014s16110	1.00455	5.46591	-2.08968	1.23022e-18	1.03005e-17
POPTR_0003s15900	7.497	2.67719	1.82045	1.24152e-18	1.03911e-17
POPTR_0014s01960	3.57466	16.4888	-1.89161	1.53761e-18	1.28014e-17
POPTR_0011s02560	1.65734	0.107057	4.20122	1.54641e-18	1.28671e-17
POPTR_0011s11430	0.152566	2.85474	-3.84191	1.54744e-18	1.28732e-17
POPTR_0017s04690	0.797894	4.54641	-2.17171	1.63302e-18	1.35746e-17
POPTR_0004s14380	1.90689	0.102582	4.39024	1.81923e-18	1.50959e-17
POPTR_0005s04900	2.29931	10.1906	-1.80449	1.96741e-18	1.62906e-17
POPTR_0001s03320	8.55489	1.01873	3.35139	2.01336e-18	1.66517e-17
POPTR_0019s13890	1.79684	0.105566	4.30283	2.0967e-18	1.73242e-17
POPTR_0018s01020	0.454713	3.71047	-2.69742	2.20498e-18	1.82083e-17
POPTR_0010s19950	0.256639	2.98941	-3.16416	2.31884e-18	1.913e-17
POPTR_0015s13170	6.86361	2.47165	1.79747	2.62458e-18	2.15938e-17
POPTR_0001s18280	0.486795	3.94547	-2.64103	2.71488e-18	2.23066e-17
POPTR_0015s11190	0	1.74015	-7.62975	3.27329e-18	2.67812e-17
POPTR_0001s19410	6.7916	24.3431	-1.52321	3.28663e-18	2.68851e-17
POPTR_0005s02800	0.126082	2.88347	-4.09464	3.37252e-18	2.75719e-17
POPTR_0006s28250	0.686361	4.96158	-2.49955	3.46132e-18	2.82816e-17
POPTR_0006s19290	0.086541	2.16391	-4.21676	3.55614e-18	2.9023e-17
POPTR_0016s10450	1.72933	7.23814	-1.73671	3.77132e-18	3.07497e-17
POPTR_0010s17480	0.299164	3.42808	-3.13143	4.64092e-18	3.76314e-17
POPTR_0009s07820	0.429721	4.20658	-2.92397	5.21979e-18	4.22448e-17
POPTR_0001s32870	1.29066	0.0220082	5.76828	5.65304e-18	4.56731e-17
POPTR_0012s13770	1.30968	6.98933	-2.07252	6.70646e-18	5.39898e-17
POPTR_0010s24330	1.02954	6.41935	-2.27806	8.01113e-18	6.42624e-17
POPTR_0002s06090	2.04304	0.231647	3.42991	8.4289e-18	6.75373e-17
POPTR_0008s03490	3.47993	0.66995	2.69363	8.97828e-18	7.18448e-17
POPTR_0003s16800	5.09548	1.76365	1.8486	9.67183e-18	7.73075e-17
POPTR_0014s09830	1.94009	0.0440164	5.59244	1.07932e-17	8.60286e-17
POPTR_0004s10530	1.94457	0.168606	3.80253	1.08104e-17	8.61499e-17
POPTR_0017s07500	1.60884	0.0820655	4.45128	1.08363e-17	8.63399e-17
POPTR_0002s01760	2.58466	0.189123	4.03136	1.10865e-17	8.83167e-17
POPTR_0008s05360	1.96396	0.127574	4.18377	1.16464e-17	9.26389e-17
POPTR_0006s20430	2.36272	0.423754	2.79714	1.18525e-17	9.42252e-17
POPTR_0015s10550	1.5928	7.14974	-1.84047	1.34559e-17	1.06594e-16
POPTR_0007s14750	0.683377	4.49978	-2.35483	1.34965e-17	1.06896e-16
POPTR_0028s00410	0	9.9578	-10.022	1.45271e-17	1.14931e-16
POPTR_0017s03890	0.893386	7.35491	-2.7475	1.62378e-17	1.28251e-16
POPTR_0017s01530	0.234631	2.8734	-3.23875	1.63998e-17	1.29483e-16
POPTR_0008s11080	5.55019	1.80058	1.96005	1.74005e-17	1.37282e-16
POPTR_0014s03580	1.79237	8.07036	-1.85101	1.83969e-17	1.44982e-16
POPTR_0015s01200	2.35265	11.1448	-1.93481	1.89575e-17	1.49289e-16
POPTR_0002s05550	6.00864	2.25642	1.74426	2.01742e-17	1.58753e-16
POPTR_0011s14280	2.20157	0.315205	3.09332	2.24126e-17	1.76108e-16
Novel00127	2.40226	0.29618	3.3178	2.25312e-17	1.76974e-16
POPTR_0001s24800	2.68986	0.55282	2.60813	2.46708e-17	1.9346e-16
POPTR_0008s09940	7.5966	1.67264	2.49966	2.72546e-17	2.13289e-16
POPTR_0011s05800	3.25872	0.847508	2.27815	2.756e-17	2.15639e-16
POPTR_0018s04350	0.819902	4.74448	-2.19197	2.78858e-17	2.18109e-16
POPTR_0001s30750	6.76625	2.01283	2.08354	2.98781e-17	2.33392e-16
POPTR_0001s45570	0.193598	2.61713	-3.37097	3.33004e-17	2.59792e-16
POPTR_0014s02980	1.73194	0.12459	4.02579	4.29242e-17	3.33468e-16
POPTR_0006s21910	1.33318	0.0410327	5.04655	4.36065e-17	3.38707e-16
POPTR_0011s03150	1.22463	0.0205164	5.69428	4.89102e-17	3.79143e-16
POPTR_0123s00210	1.2541	0.0205164	5.72193	4.90328e-17	3.80024e-16
POPTR_0001s24870	2.36123	0.466279	2.66452	5.35883e-17	4.14728e-16
POPTR_0016s09630	6.70544	2.78388	1.58836	5.6497e-17	4.36922e-16
Novel00249	6.39173	2.27358	1.79491	5.9883e-17	4.62604e-16
POPTR_0015s13380	0.174574	2.43957	-3.44192	6.00043e-17	4.63457e-16
POPTR_0010s08990	1.64689	0.063041	4.8541	6.22223e-17	4.79806e-16
POPTR_0017s06820	1.4988	0.0615491	4.71989	6.37899e-17	4.9145e-16
POPTR_0007s03720	1.95948	0.274172	3.1288	7.05597e-17	5.42527e-16
POPTR_0005s02990	1.89495	0.217098	3.44671	8.72027e-17	6.67964e-16
POPTR_0009s14300	1.69837	0.167115	3.59878	9.39008e-17	7.18238e-16
Novel00155	1.44621	6.69391	-1.88715	1.08443e-16	8.28432e-16
POPTR_0008s10220	1.99306	0.277156	3.16161	1.18976e-16	9.07432e-16
POPTR_0005s08600	1.48425	7.69919	-2.01984	1.23139e-16	9.3834e-16
POPTR_0017s12850	2.73239	9.88922	-1.5202	1.40824e-16	1.06986e-15
POPTR_0003s08670	2.52722	9.44681	-1.56353	1.48951e-16	1.12919e-15
POPTR_0003s01850	1.40219	6.80507	-1.95721	1.5542e-16	1.1778e-15
POPTR_0003s10680	1.3537	5.63713	-1.72019	1.95001e-16	1.46914e-15
POPTR_0003s04850	0.340197	3.22852	-2.86522	2.92742e-16	2.18966e-15
POPTR_0015s01160	1.89197	6.88787	-1.52521	3.01849e-16	2.25659e-15
POPTR_0008s01780	2.62122	11.0407	-1.75858	3.31591e-16	2.47677e-15
POPTR_0010s09390	1.42271	5.88071	-1.7093	3.68138e-16	2.74254e-15
POPTR_0001s40380	1.18658	0.0220082	5.65023	3.70697e-16	2.76016e-15
POPTR_0014s15590	0.45173	3.98202	-2.78014	4.19924e-16	3.1169e-15
POPTR_0010s24360	1.27014	0.0410327	4.98034	4.5226e-16	3.3505e-15
POPTR_0001s40480	2.87786	11.087	-1.60825	4.55025e-16	3.3704e-15
POPTR_0017s07370	1.1601	0	7.36964	4.70208e-16	3.48104e-15
POPTR_0010s00810	2.12361	0.310729	3.05227	5.21339e-16	3.85022e-15
POPTR_0009s14780	0.532303	3.59781	-2.39428	5.31387e-16	3.92306e-15
POPTR_0001s43950	4.84443	2.02626	1.58861	5.65897e-16	4.17062e-15
POPTR_0001s10490	14.4706	5.73411	1.6549	6.1064e-16	4.49415e-15
POPTR_0001s06220	4.02602	1.16122	2.11871	6.556e-16	4.8184e-15
POPTR_0001s37580	1.18061	5.51142	-1.87615	8.19348e-16	5.98782e-15
POPTR_0019s02680	5.44873	2.18032	1.65716	8.91767e-16	6.51259e-15
POPTR_0015s05040	4.3237	1.5805	1.77651	8.98792e-16	6.56277e-15
POPTR_0008s09220	1.56483	0.14809	3.66736	9.21811e-16	6.72624e-15
POPTR_0007s08170	6.00155	2.50672	1.57535	1.05357e-15	7.66533e-15
POPTR_0014s16490	2.26611	8.98948	-1.64793	1.05384e-15	7.66599e-15
POPTR_0011s10740	2.49925	0.458819	2.73006	1.06809e-15	7.76836e-15
POPTR_0005s22400	3.32325	0.898614	2.20166	1.09423e-15	7.95166e-15
POPTR_0001s08610	1.65584	0.209639	3.25322	1.2401e-15	8.99181e-15
POPTR_0006s00400	0.0220082	2.0852	-5.834	1.36129e-15	9.85713e-15
POPTR_0010s11130	1.46971	7.17324	-1.9754	1.46022e-15	1.05609e-14
POPTR_0005s15950	0.0220082	1.92928	-5.76158	1.62697e-15	1.1739e-14
POPTR_0001s08620	0.129066	2.20084	-3.67704	1.6544e-15	1.19289e-14
POPTR_0002s15550	2.4791	10.8046	-1.81665	1.76098e-15	1.26823e-14
POPTR_0013s13460	1.69986	6.43167	-1.58505	1.83401e-15	1.31904e-14
POPTR_0010s11120	1.30371	5.86132	-1.82512	2.1378e-15	1.53108e-14
POPTR_0001s23460	1.37272	0.105566	3.93323	2.36426e-15	1.68986e-14
POPTR_0005s06260	2.61824	0.247688	3.64583	2.39259e-15	1.70982e-14
POPTR_0009s14060	0.347656	2.95733	-2.73837	2.43923e-15	1.74141e-14
POPTR_0017s01900	1.09706	0	7.29173	2.52338e-15	1.79877e-14
POPTR_0003s02000	0.516262	3.42174	-2.38612	2.67991e-15	1.90812e-14
POPTR_0002s19640	1.50179	0.12459	3.81976	2.8557e-15	2.03124e-14
POPTR_0016s13380	0.215607	2.6037	-3.22429	3.29883e-15	2.34175e-14
POPTR_0010s22300	2.6063	0.502836	2.66708	3.51381e-15	2.49146e-14
POPTR_0012s14920	0.714336	4.13757	-2.19413	3.67469e-15	2.6038e-14
POPTR_0001s15250	1.09258	0	7.28841	3.91444e-15	2.76815e-14
POPTR_0014s07670	1.12503	0	7.31606	4.39756e-15	3.10003e-14
POPTR_0002s25820	2.28066	0.334229	3.04723	4.59542e-15	3.2363e-14
POPTR_0002s03450	0.110041	2.00724	-3.79609	5.31902e-15	3.73664e-14
POPTR_0022s00740	1.0661	4.89668	-1.85142	5.49978e-15	3.86171e-14
POPTR_0004s10010	3.71231	1.22128	1.92164	5.89553e-15	4.13482e-14
POPTR_0012s14310	3.28707	11.7458	-1.5126	7.37641e-15	5.14635e-14
POPTR_0436s00200	1.88898	0.312221	2.88049	8.07309e-15	5.61312e-14
POPTR_0014s01340	1.80393	7.61788	-1.73734	8.65686e-15	6.00724e-14
POPTR_0014s05020	2.65181	0.639361	2.38954	8.94241e-15	6.20136e-14
POPTR_0003s04160	1.73343	0.165623	3.62687	9.33584e-15	6.46788e-14
POPTR_0002s23450	1.46075	0.14809	3.5676	9.37093e-15	6.49114e-14
POPTR_0010s13830	2.61376	9.55388	-1.55191	9.37546e-15	6.49322e-14
Novel00223	6.42046	1.94383	2.05191	9.52987e-15	6.59695e-14
Novel00208	0.775885	4.02753	-2.03471	9.99157e-15	6.90422e-14
POPTR_0005s20530	1.38167	0.104074	3.93508	1.10473e-14	7.62634e-14
POPTR_0010s13520	3.59444	0.829606	2.41545	1.37358e-14	9.43186e-14
POPTR_0006s28280	0.360713	3.04797	-2.70677	1.61689e-14	1.1051e-13
POPTR_0011s10420	2.33027	0.419278	2.77841	1.69135e-14	1.15488e-13
POPTR_0009s12500	5.99446	2.28701	1.7006	1.85658e-14	1.26547e-13
POPTR_0006s04420	5.33011	2.08035	1.68387	2.03963e-14	1.38847e-13
POPTR_0002s04170	1.53387	0.0820655	4.39613	2.04388e-14	1.39113e-13
POPTR_0005s01770	1.08102	0.0205164	5.51304	2.11398e-14	1.43702e-13
POPTR_0008s06290	2.54588	0.570352	2.4904	2.17008e-14	1.47374e-13
Novel00268	8.17292	3.64779	1.50903	2.59629e-14	1.75647e-13
POPTR_0010s03990	0.132049	2.22993	-3.71654	2.73953e-14	1.85191e-13
POPTR_0002s02420	3.21806	0.666967	2.574	2.94508e-14	1.98834e-13
POPTR_0016s01600	2.15308	0.504328	2.4012	3.10377e-14	2.09349e-13
POPTR_0008s05490	0.41368	3.50381	-2.76203	3.26521e-14	2.19925e-13
POPTR_0002s11950	2.88346	0.746418	2.28582	3.62118e-14	2.43362e-13
POPTR_0006s13130	1.29513	0.0820655	4.13	3.79889e-14	2.54903e-13
POPTR_0003s12950	11.2705	4.56133	1.62779	4.09185e-14	2.74001e-13
POPTR_0016s07380	1.5928	0.230156	3.06322	4.22639e-14	2.82743e-13
POPTR_0012s10310	0.0660246	1.68159	-4.23051	4.27636e-14	2.86041e-13
POPTR_0018s13680	6.68605	2.48173	1.74903	4.80646e-14	3.20594e-13
POPTR_0017s09430	0.0425246	1.54394	-4.61339	5.05386e-14	3.36832e-13
POPTR_0002s14060	2.3437	0.532303	2.47536	5.39626e-14	3.58867e-13
POPTR_0010s07940	2.16203	0.331246	2.97	5.53504e-14	3.67866e-13
POPTR_0019s12210	0.860934	4.27485	-1.983	7.13032e-14	4.71539e-13
POPTR_0018s12650	0.718812	3.92047	-2.12095	7.14426e-14	4.72388e-13
POPTR_0011s13230	6.19738	2.1654	1.83095	7.77024e-14	5.11715e-13
POPTR_0013s10800	0.174574	2.88533	-3.69235	7.92215e-14	5.21317e-13
POPTR_0009s13850	1.22314	0.105566	3.76681	8.17149e-14	5.37475e-13
POPTR_0005s25040	2.76447	0.548344	2.66822	8.29571e-14	5.45477e-13
POPTR_0016s01210	1.56334	0.126082	3.8663	8.37865e-14	5.50762e-13
POPTR_0003s05180	3.01849	0.753508	2.29851	8.7163e-14	5.72074e-13
POPTR_0003s04220	1.45329	0.146598	3.56335	9.88757e-14	6.46559e-13
POPTR_0016s02160	1.87033	0.129066	4.1254	9.95051e-14	6.50575e-13
POPTR_0004s04120	4.02155	1.59206	1.65434	1.01512e-13	6.63392e-13
POPTR_0001s24160	0.0440164	1.49247	-4.57757	1.01747e-13	6.64723e-13
POPTR_0001s27770	4.42068	1.54805	1.81728	1.22727e-13	7.98726e-13
POPTR_0016s01070	0.215607	2.24448	-3.02003	1.24908e-13	8.12429e-13
POPTR_0015s05530	1.42121	5.62258	-1.65196	1.27046e-13	8.26079e-13
POPTR_0005s20590	1.96956	7.9413	-1.68191	1.2992e-13	8.44251e-13
POPTR_0007s01340	0.772902	4.05252	-2.04304	1.31705e-13	8.55332e-13
POPTR_0010s08310	2.41569	9.01709	-1.5637	1.37226e-13	8.90645e-13
POPTR_0003s20710	1.35519	5.24135	-1.61688	1.4298e-13	9.26576e-13
POPTR_0003s13160	1.21307	0.0645328	4.40491	1.46272e-13	9.47048e-13
POPTR_0002s16980	1.63234	0.24918	2.98467	2.13813e-13	1.37599e-12
POPTR_0006s08400	1.44733	0.0850492	4.31866	2.29569e-13	1.47516e-12
POPTR_0014s02190	4.76648	2.09192	1.50626	2.49219e-13	1.59613e-12
POPTR_0011s07250	1.96098	0.419278	2.52148	2.63726e-13	1.6855e-12
POPTR_0048s00230	0.859443	4.33415	-1.98071	3.26302e-13	2.07516e-12
POPTR_0296s00210	1.70284	0.297672	2.8245	3.37842e-13	2.14695e-12
POPTR_0018s10300	2.88793	0.988139	1.86459	3.38655e-13	2.1518e-12
POPTR_0012s08170	1.26566	5.53007	-1.79383	3.4628e-13	2.19861e-12
POPTR_0008s14890	0.174574	2.02477	-3.1691	3.47814e-13	2.2067e-12
POPTR_0001s31250	0.0660246	1.84161	-4.34236	3.6571e-13	2.31508e-12
POPTR_0013s00720	0.0440164	1.59094	-4.65024	3.70442e-13	2.34434e-12
POPTR_0001s00990	0.965008	5.40287	-2.1261	4.09958e-13	2.58674e-12
POPTR_0003s18100	5.07161	2.10945	1.58265	4.10114e-13	2.58734e-12
POPTR_0002s02560	3.35421	1.30484	1.68657	4.19346e-13	2.64245e-12
POPTR_0005s17520	3.63548	0.898984	2.37865	4.30838e-13	2.71286e-12
POPTR_0009s07190	1.19815	4.91458	-1.68437	4.4075e-13	2.77364e-12
POPTR_0018s13970	1.71889	0.318188	2.74444	4.4912e-13	2.82464e-12
POPTR_0016s10600	9.86195	4.3543	1.52148	4.52205e-13	2.8432e-12
POPTR_0025s00750	3.05803	1.03663	1.88759	4.63104e-13	2.90915e-12
POPTR_0001s33610	1.83937	0.297672	2.9341	4.67719e-13	2.93642e-12
POPTR_0008s01490	1.72784	0.227172	3.16897	4.76531e-13	2.98998e-12
POPTR_0005s01910	1.41786	0	7.68954	4.77279e-13	2.99423e-12
POPTR_0010s16880	3.99805	1.72262	1.53864	4.90831e-13	3.07699e-12
POPTR_0008s06720	0.0440164	1.42346	-4.51731	5.19764e-13	3.25406e-12
POPTR_0002s17430	1.18658	0.0820655	4.0073	5.28149e-13	3.30461e-12
POPTR_0014s06260	2.63242	0.719934	2.21045	7.36579e-13	4.57518e-12
POPTR_0005s26190	0.0615491	1.55402	-4.12148	7.40736e-13	4.59899e-12
POPTR_0005s12600	0.193598	2.15197	-3.11482	7.43054e-13	4.61204e-12
POPTR_0008s11000	1.02805	0.0220082	5.44173	7.75393e-13	4.80647e-12
POPTR_0013s07240	0.988508	0.0410327	4.62044	7.90357e-13	4.8978e-12
POPTR_0017s00960	2.03558	0.483811	2.38838	8.84268e-13	5.46626e-12
POPTR_2088s00200	0.642344	3.32662	-2.02249	9.01125e-13	5.56728e-12
POPTR_0017s09520	0.0220082	1.27984	-5.16888	9.17794e-13	5.66775e-12
POPTR_0003s01220	2.06243	0.313713	2.98742	1.08401e-12	6.66715e-12
POPTR_0005s21570	1.93711	0.275664	3.13414	1.15599e-12	7.09251e-12
POPTR_0001s09020	0.918008	0.0220082	5.29481	1.15676e-12	7.09617e-12
POPTR_0005s22900	2.75029	0.535287	2.69071	1.1577e-12	7.10091e-12
POPTR_0019s13530	1.839	0.362205	2.67455	1.18102e-12	7.23774e-12
POPTR_0001s23380	1.19553	6.54245	-2.11854	1.37616e-12	8.40459e-12
POPTR_0017s07320	1.09407	0.0410327	4.75797	1.51511e-12	9.22942e-12
POPTR_0015s05130	0.959041	0.0220082	5.36445	1.69672e-12	1.02975e-11
POPTR_0001s23920	2.73948	0.609893	2.47728	1.80711e-12	1.09485e-11
POPTR_0016s13920	2.27357	0.470754	2.60014	1.93023e-12	1.16615e-11
POPTR_0007s00950	0.929943	0	7.04105	1.93636e-12	1.16969e-11
POPTR_0009s14070	0.878467	0.0220082	5.2282	1.96353e-12	1.18543e-11
POPTR_0011s05340	0.862426	3.78544	-1.79826	2.03829e-12	1.23004e-11
POPTR_0011s07580	1.2832	0.12459	3.5978	2.15057e-12	1.29541e-11
POPTR_0008s17790	0.538271	3.25351	-2.24088	2.17813e-12	1.31165e-11
POPTR_0005s22390	1.70844	0.208147	3.29953	2.37836e-12	1.42879e-11
POPTR_0015s14010	1.51372	0.107057	4.07907	2.45578e-12	1.47364e-11
POPTR_0006s18260	1.5238	0.209639	3.14416	2.48067e-12	1.48795e-11
POPTR_0003s04650	2.40674	0.636377	2.25523	2.57405e-12	1.54244e-11
POPTR_0005s11450	1.28916	0.0645328	4.52183	2.71151e-12	1.62139e-11
POPTR_0005s17500	1.54133	0.184647	3.29351	2.81182e-12	1.67902e-11
POPTR_0008s11070	1.05304	0.0615491	4.21509	3.15125e-12	1.87776e-11
POPTR_0008s22730	1.82893	7.24188	-1.67327	3.19659e-12	1.90318e-11
POPTR_0016s14810	3.38182	1.02917	2.03464	3.40612e-12	2.02453e-11
POPTR_0008s12750	1.85989	0.384213	2.59279	3.62638e-12	2.15096e-11
POPTR_0003s02140	0.860934	3.78097	-1.80098	3.96043e-12	2.3442e-11
POPTR_0009s04720	0.944492	0.0425246	4.5595	4.04459e-12	2.39269e-11
POPTR_0005s24460	1.29513	0.14809	3.39249	4.29679e-12	2.53801e-11
POPTR_0004s09580	0.063041	1.41488	-3.97598	4.71951e-12	2.78192e-11
POPTR_0002s25220	0.108549	1.63459	-3.51975	5.16235e-12	3.03875e-11
POPTR_0001s10730	0.734853	3.47322	-1.90618	5.17813e-12	3.04762e-11
POPTR_0006s01480	2.37429	0.571844	2.39327	5.19926e-12	3.05879e-11
POPTR_0008s02390	0.280139	2.22993	-2.63371	5.57232e-12	3.27239e-11
POPTR_0011s02220	0.0660246	1.72113	-4.27597	5.59781e-12	3.28691e-11
POPTR_0011s03310	2.08146	0.335721	2.90497	5.64846e-12	3.31574e-11
ENSRNA049493449	1.2306	4.69301	-1.60122	5.67452e-12	3.33058e-11
POPTR_0016s14490	2.05311	7.89467	-1.60492	6.35782e-12	3.71781e-11
POPTR_0018s03020	0.535287	3.12743	-2.18154	6.39049e-12	3.73538e-11
POPTR_0013s13540	2.26275	8.31058	-1.51927	6.55294e-12	3.82771e-11
POPTR_0003s04080	0.256639	2.17584	-2.7028	6.96155e-12	4.05971e-11
POPTR_0006s01240	1.54282	0.294688	2.69021	7.58246e-12	4.41094e-11
POPTR_0015s08930	0.431213	2.8443	-2.36678	7.84812e-12	4.55927e-11
POPTR_0006s11810	4.27968	1.35147	1.96622	8.02723e-12	4.65888e-11
POPTR_0007s11780	1.26417	4.92055	-1.61113	9.28592e-12	5.36094e-11
POPTR_0001s31630	3.66494	1.37683	1.76083	9.88007e-12	5.69393e-11
POPTR_0001s33600	0.976574	0	7.14642	1.00631e-11	5.79627e-11
POPTR_0018s05990	1.24366	5.72778	-1.85736	1.10929e-11	6.37134e-11
POPTR_0017s03800	0.327139	2.47202	-2.57029	1.11938e-11	6.42669e-11
POPTR_0009s02170	0.281631	2.28552	-2.67848	1.12805e-11	6.47473e-11
POPTR_0379s00200	1.12056	4.6184	-1.70019	1.14288e-11	6.55546e-11
POPTR_0001s26630	0.900475	0.0410327	4.48988	1.1904e-11	6.81887e-11
POPTR_0005s21690	0.756861	3.46427	-1.86486	1.20312e-11	6.88985e-11
POPTR_0001s40510	0.400254	2.91779	-2.47053	1.22043e-11	6.98616e-11
POPTR_0002s02850	0.940016	0.0410327	4.5602	1.22552e-11	7.01248e-11
POPTR_0018s11440	2.0561	0.230156	3.45742	1.2416e-11	7.10357e-11
POPTR_0002s10470	0.844894	0.0205164	5.15533	1.25536e-11	7.18133e-11
POPTR_0008s06200	0.596836	3.59333	-2.23773	1.31665e-11	7.52185e-11
POPTR_0014s04420	1.38727	0.165623	3.32104	1.37418e-11	7.84524e-11
POPTR_0001s25220	1.16607	0.12459	3.44703	1.37458e-11	7.84647e-11
POPTR_0002s25410	1.95501	0.532303	2.21035	1.50272e-11	8.56758e-11
POPTR_0017s06220	1.21008	4.46136	-1.55098	1.50364e-11	8.57167e-11
POPTR_0007s13870	2.40525	8.60379	-1.51503	1.51348e-11	8.62316e-11
POPTR_0019s00850	1.6633	0.337213	2.5968	1.61177e-11	9.17339e-11
POPTR_0011s05730	3.97306	1.02917	2.28943	1.62451e-11	9.24345e-11
POPTR_0001s35710	0.813934	3.9451	-1.93822	1.69466e-11	9.62847e-11
POPTR_0009s04020	6.30519	2.67831	1.54213	1.76672e-11	1.00312e-10
POPTR_0001s35700	1.05602	4.19315	-1.65331	1.80734e-11	1.02564e-10
POPTR_0010s16460	4.16069	1.41898	1.85839	2.05046e-11	1.16005e-10
Novel00091	4.37033	1.65398	1.75859	2.06179e-11	1.16631e-10
POPTR_0007s06720	0.146598	1.85318	-3.22932	2.27046e-11	1.28077e-10
POPTR_0001s40400	1.77036	0.42077	2.37259	2.55746e-11	1.43887e-10
POPTR_0010s13290	3.49521	1.44136	1.61104	2.60315e-11	1.4638e-10
POPTR_0016s05430	0.0660246	1.52939	-4.07324	2.72832e-11	1.53317e-10
POPTR_0006s21920	0.881451	3.83095	-1.78107	2.77334e-11	1.55745e-10
POPTR_0746s00210	0.969484	0.0220082	5.34244	2.80141e-11	1.57238e-10
POPTR_0001s01550	1.80393	0.354746	2.63804	2.94043e-11	1.64694e-10
POPTR_0003s08790	0.583779	3.13153	-2.08971	3.11135e-11	1.74107e-10
POPTR_0008s18900	0.435689	2.55969	-2.23002	3.22585e-11	1.80373e-10
POPTR_0002s00290	2.13257	0.400254	2.73399	3.35989e-11	1.87671e-10
POPTR_0003s08820	0.976943	4.36176	-1.8331	3.56422e-11	1.98771e-10
POPTR_0011s12770	0.887418	3.83506	-1.79042	3.72026e-11	2.0723e-10
POPTR_0014s07050	0.797894	0	6.83417	3.79801e-11	2.11394e-10
POPTR_0010s06740	1.02805	0.0880328	3.81532	3.93019e-11	2.18666e-10
POPTR_0008s00910	0.809459	0	6.86821	3.94916e-11	2.19693e-10
POPTR_0008s05820	0.844894	0	6.89771	4.11126e-11	2.28442e-10
POPTR_0022s00600	0.944492	0.063041	4.06056	4.13946e-11	2.29889e-10
POPTR_0015s06540	2.89652	1.06871	1.75959	4.15023e-11	2.30457e-10
POPTR_0002s19330	2.26461	0.587885	2.2621	4.36551e-11	2.42033e-10
POPTR_0002s26130	1.04558	0.063041	4.22093	4.74449e-11	2.6231e-10
POPTR_0002s12610	1.83788	0.297672	2.94569	4.74478e-11	2.6231e-10
POPTR_0003s01290	1.86138	6.89459	-1.57999	4.94318e-11	2.73102e-10
POPTR_0016s10840	0.306623	2.25194	-2.54123	5.03337e-11	2.7794e-10
POPTR_0014s16540	4.05512	1.70098	1.60517	5.1108e-11	2.82106e-10
POPTR_0003s01300	1.82333	6.83528	-1.58489	5.5211e-11	3.03928e-10
POPTR_0001s27040	1.68942	0.250672	3.02624	5.70817e-11	3.13902e-10
POPTR_0001s03670	2.39965	0.477844	2.6081	6.0101e-11	3.30037e-10
POPTR_0015s07190	1.11907	0.102582	3.62675	6.11146e-11	3.35517e-10
POPTR_0005s23090	1.39771	0.228664	2.87404	6.14115e-11	3.37103e-10
POPTR_0002s16500	2.13966	0.435319	2.58588	6.24972e-11	3.42754e-10
POPTR_0014s05870	0.170098	1.74761	-2.96358	6.31809e-11	3.46414e-10
POPTR_0003s16740	1.33766	0.190615	3.08326	6.43433e-11	3.52516e-10
POPTR_0018s03910	2.81445	1.05864	1.74916	6.78998e-11	3.71237e-10
POPTR_1037s00200	0.750893	3.47919	-1.86478	8.39225e-11	4.56208e-10
POPTR_0011s15320	0.0440164	1.21382	-4.29095	8.71984e-11	4.73532e-10
POPTR_0002s03830	1.03103	0.12459	3.274	8.87399e-11	4.81719e-10
POPTR_0001s01540	0.825869	0	6.87115	9.00932e-11	4.8863e-10
POPTR_0012s05080	0.190615	1.89123	-2.91346	9.68298e-11	5.241e-10
POPTR_0015s10100	0	1.10713	-6.94617	9.84131e-11	5.32197e-10
POPTR_0019s13670	0.753877	0	6.75058	1.02513e-10	5.53875e-10
POPTR_0005s25840	0.346164	2.60109	-2.54254	1.04786e-10	5.65726e-10
POPTR_0007s05970	0	1.07617	-6.92784	1.08027e-10	5.82633e-10
POPTR_0014s02050	0.217098	2.22546	-3.00494	1.09282e-10	5.88957e-10
POPTR_0003s18800	0.787451	0	6.83294	1.13004e-10	6.08633e-10
POPTR_0006s28780	3.2106	1.36191	1.55116	1.14943e-10	6.18683e-10
POPTR_0019s15060	2.12249	0.543869	2.25437	1.15231e-10	6.20155e-10
POPTR_0001s34750	1.07952	0.0850492	3.86356	1.1914e-10	6.40464e-10
POPTR_0006s06590	0.8725	0	6.98814	1.33711e-10	7.16987e-10
POPTR_0018s05330	1.03252	4.12862	-1.65693	1.33908e-10	7.17953e-10
POPTR_0013s02510	1.06647	5.33349	-2.00027	1.36277e-10	7.30196e-10
POPTR_0001s46360	2.53021	0.762459	2.04905	1.39219e-10	7.45397e-10
POPTR_0007s11480	0.321172	2.26537	-2.44274	1.40814e-10	7.53559e-10
POPTR_2000s00200	0.846385	0	6.91552	1.44759e-10	7.74186e-10
POPTR_0006s14920	1.74239	0.464787	2.2254	1.47549e-10	7.88614e-10
POPTR_0011s11420	0.0850492	1.50403	-3.70511	1.51617e-10	8.09844e-10
POPTR_0013s01100	2.02551	0.554311	2.20932	1.56001e-10	8.32636e-10
POPTR_0002s09530	1.19815	5.78783	-1.95117	1.78949e-10	9.51188e-10
POPTR_0001s42850	0	1.01761	-6.83819	1.96332e-10	1.04086e-09
POPTR_0006s28130	2.71038	1.03216	1.71944	1.99811e-10	1.05891e-09
POPTR_0011s15710	0.346164	2.40563	-2.46335	2.00235e-10	1.06089e-09
POPTR_0009s04330	1.24515	0.187631	2.98729	2.25417e-10	1.18958e-09
POPTR_0001s14680	2.72231	1.00716	1.74334	2.35805e-10	1.24241e-09
POPTR_0001s07100	0.793418	0.0440164	4.31205	2.46226e-10	1.29571e-09
POPTR_0004s19900	0.368172	2.27097	-2.28009	2.63975e-10	1.38638e-09
POPTR_0006s23080	0.918008	3.73695	-1.67917	2.6462e-10	1.38942e-09
POPTR_0003s06460	0.086541	1.45889	-3.63528	2.97802e-10	1.55693e-09
POPTR_0007s02400	1.18211	4.24575	-1.51249	3.02553e-10	1.58158e-09
POPTR_0010s14630	1.21008	0.164131	3.09557	3.61296e-10	1.87829e-09
POPTR_0013s06050	1.02656	0.107057	3.52324	3.62623e-10	1.88496e-09
POPTR_0002s07030	0.687852	0	6.62304	3.66522e-10	1.9043e-09
POPTR_0008s17340	0.324156	2.18144	-2.40953	3.98287e-10	2.0638e-09
POPTR_0008s08100	2.06952	0.536409	2.22043	4.14116e-10	2.14166e-09
POPTR_0019s04350	0.709861	0	6.67335	4.20952e-10	2.17543e-09
POPTR_0014s03920	0.0440164	1.25784	-4.33867	4.46703e-10	2.30264e-09
POPTR_0009s10640	0.456205	2.47613	-2.1149	4.71315e-10	2.42512e-09
POPTR_0014s01260	0.711353	3.15802	-1.81548	5.38144e-10	2.75646e-09
POPTR_0002s05950	3.9309	1.58945	1.64154	5.88381e-10	3.00535e-09
POPTR_0001s08030	1.25559	0.211131	2.84854	6.09259e-10	3.10752e-09
POPTR_0012s05960	2.32467	0.774024	1.89974	6.19642e-10	3.15859e-09
POPTR_0015s15440	0.759844	3.66682	-1.93331	6.33605e-10	3.22899e-09
POPTR_0008s08110	1.41674	0.14809	3.54673	6.44221e-10	3.28074e-09
POPTR_0017s06720	2.85175	12.6511	-1.82553	6.55607e-10	3.33633e-09
POPTR_0017s06850	0.0660246	1.22725	-3.76961	6.71572e-10	3.41595e-09
POPTR_0008s07020	1.65584	0.313713	2.67417	7.17885e-10	3.64586e-09
POPTR_0018s12370	1.41674	0.252164	2.78483	7.32041e-10	3.71643e-09
POPTR_0008s10590	1.3287	0.233139	2.8191	8.24681e-10	4.17482e-09
POPTR_1276s00200	0.299164	2.01731	-2.38944	9.05016e-10	4.56794e-09
POPTR_0008s02010	0.791926	0	6.84548	9.06943e-10	4.57712e-09
POPTR_0003s02450	2.10124	0.401746	2.72198	9.75243e-10	4.90787e-09
POPTR_0107s00210	0.918008	0.0615491	4.0187	9.77932e-10	4.92082e-09
POPTR_0003s19530	0.0220082	0.983663	-4.79669	1.03467e-09	5.19774e-09
POPTR_0019s07170	1.7629	0.526336	2.05836	1.03651e-09	5.20577e-09
POPTR_0034s00240	1.53984	5.73225	-1.56298	1.04172e-09	5.23128e-09
POPTR_0014s03670	1.23769	0.187631	2.99033	1.21604e-09	6.07735e-09
POPTR_0526s00230	2.3187	0.662861	2.14862	1.29461e-09	6.4564e-09
POPTR_0005s00530	0.863918	3.33408	-1.60937	1.3045e-09	6.50193e-09
POPTR_0003s10470	1.96508	0.546852	2.17312	1.33613e-09	6.65565e-09
POPTR_0010s12620	0.834451	3.44561	-1.6877	1.40452e-09	6.98491e-09
POPTR_0010s03270	0.0880328	1.27984	-3.46378	1.40591e-09	6.99018e-09
POPTR_1038s00200	0.809459	0.0410327	4.34204	1.41739e-09	7.04397e-09
POPTR_0004s08440	0	0.777008	-6.47162	1.51559e-09	7.51539e-09
POPTR_0650s00210	7.21911	2.22135	2.05068	1.54114e-09	7.63764e-09
POPTR_0008s03850	0.737836	0.0220082	4.96893	1.59954e-09	7.92059e-09
POPTR_0006s12890	1.2347	0.168606	3.15547	1.63982e-09	8.11251e-09
POPTR_0017s04890	0.898984	0.0820655	3.61888	1.66491e-09	8.23376e-09
POPTR_0002s02890	0.743434	0	6.74665	1.68908e-09	8.3504e-09
POPTR_0005s14980	3.10317	1.33281	1.56197	1.7443e-09	8.61341e-09
POPTR_1298s00200	2.8525	1.24776	1.5333	1.75018e-09	8.63943e-09
POPTR_0008s10400	0.671812	3.30051	-1.95356	1.9286e-09	9.49489e-09
POPTR_0001s13650	1.88003	0.551328	2.10392	1.97174e-09	9.70057e-09
POPTR_0011s06030	0.643836	0	6.53389	2.02027e-09	9.92671e-09
POPTR_0019s03720	1.15413	0.146598	3.22478	2.03179e-09	9.97986e-09
POPTR_0108s00240	0.944492	4.16406	-1.78883	2.29961e-09	1.12526e-08
POPTR_0013s05600	0.925467	0.104074	3.36054	2.32132e-09	1.13549e-08
POPTR_0001s10990	0.856459	3.41876	-1.66098	2.32474e-09	1.13704e-08
POPTR_0006s06320	2.19113	0.846016	1.70338	2.40665e-09	1.17629e-08
Novel00111	0.192107	1.85579	-2.91	2.78785e-09	1.35608e-08
POPTR_0005s17370	0.31968	2.03335	-2.3048	3.33711e-09	1.61569e-08
POPTR_0006s26560	1.81587	0.469262	2.27234	3.35851e-09	1.6252e-08
POPTR_0602s00210	0.302148	1.94569	-2.32273	3.44313e-09	1.66381e-08
POPTR_0004s04430	0	0.735975	-6.39201	3.58164e-09	1.72839e-08
POPTR_0005s18160	1.55177	0.44427	2.1225	4.06226e-09	1.95303e-08
POPTR_0064s00270	0.261115	1.88079	-2.52288	4.06343e-09	1.95337e-08
POPTR_0018s05260	0.640852	3.14197	-1.93154	4.12188e-09	1.9799e-08
POPTR_0006s09330	0.708369	0.0425246	4.14377	4.25941e-09	2.04412e-08
POPTR_0011s11160	0.621828	0.0205164	4.72545	4.31469e-09	2.06949e-08
POPTR_0018s08070	0	0.760967	-6.42969	4.47384e-09	2.14173e-08
POPTR_0001s02310	1.67338	0.429721	2.31306	4.51405e-09	2.15976e-08
POPTR_0001s42110	1.04148	0.105566	3.52934	4.56327e-09	2.18233e-08
POPTR_0010s20380	0.107057	1.29887	-3.18889	4.56413e-09	2.1825e-08
POPTR_0004s10810	0.126082	1.67599	-3.27836	4.63282e-09	2.21361e-08
POPTR_0011s15620	0.330123	2.15085	-2.38077	4.66683e-09	2.22936e-08
POPTR_0003s11600	0.174574	1.51746	-2.75247	4.75881e-09	2.27279e-08
POPTR_0014s01550	0.445762	2.31051	-2.01046	5.15612e-09	2.45676e-08
POPTR_0007s13660	1.1657	0.0820655	4.0106	5.21778e-09	2.4842e-08
POPTR_0013s15700	0.651295	0.0205164	4.78057	5.22246e-09	2.48615e-08
POPTR_0019s15280	0.788943	0.063041	3.81188	5.77913e-09	2.7441e-08
POPTR_0010s09710	2.30975	0.74754	1.93089	6.05776e-09	2.8697e-08
POPTR_0001s23790	1.11907	0.211131	2.69288	6.11815e-09	2.89573e-08
POPTR_0013s15580	1.4712	0.24918	2.80695	6.1423e-09	2.90619e-08
POPTR_0008s09530	1.02059	3.94845	-1.58759	6.1923e-09	2.92855e-08
POPTR_0001s02630	0	0.712475	-6.35166	6.53442e-09	3.08385e-08
POPTR_0008s19050	0.303639	1.95576	-2.34585	6.55736e-09	3.09399e-08
POPTR_0004s21240	3.3046	1.39697	1.54624	6.75829e-09	3.18527e-08
POPTR_0003s19610	0.583779	2.57871	-1.81398	7.29302e-09	3.42442e-08
POPTR_0018s06250	0	0.818041	-6.54695	7.67839e-09	3.59943e-08
POPTR_0003s13330	0.671812	2.88981	-1.76437	8.67131e-09	4.04841e-08
POPTR_0017s02870	0.607279	0	6.43156	9.04502e-09	4.21689e-08
POPTR_0063s00220	0.582287	0	6.38191	9.58066e-09	4.45443e-08
POPTR_0009s14900	0.416664	2.78835	-2.43474	9.89089e-09	4.59216e-08
POPTR_0002s02930	0.649803	2.71524	-1.7304	1.05292e-08	4.88109e-08
POPTR_0010s12300	0.17159	1.40891	-2.6536	1.09815e-08	5.0841e-08
POPTR_0001s43660	0.582287	2.61265	-1.82112	1.09979e-08	5.09007e-08
POPTR_0011s04120	0.815426	0.0835573	3.476	1.14111e-08	5.2767e-08
POPTR_0010s13160	0.965008	0.167115	2.79171	1.14947e-08	5.3142e-08
POPTR_0017s12490	0.583779	0.0205164	4.62502	1.16008e-08	5.3627e-08
POPTR_0003s17540	1.1366	0.217098	2.7256	1.19841e-08	5.53445e-08
POPTR_0021s00640	0.104074	1.19927	-3.06708	1.22779e-08	5.66524e-08
POPTR_0015s15280	1.70993	0.44427	2.28245	1.22841e-08	5.6675e-08
POPTR_0012s07290	0.57632	2.59214	-1.80937	1.23219e-08	5.68432e-08
POPTR_0004s01580	0.945984	0.132049	3.15038	1.24337e-08	5.73157e-08
POPTR_0009s10100	0.630779	0	6.48375	1.29451e-08	5.96082e-08
POPTR_0157s00210	0.495746	2.32356	-1.89766	1.31062e-08	6.03306e-08
POPTR_0001s34330	0.127574	1.28134	-2.91869	1.34182e-08	6.17336e-08
POPTR_0005s02720	0.0835573	1.35631	-3.5223	1.4002e-08	6.43429e-08
POPTR_0027s00200	0.107057	1.37534	-3.25207	1.41167e-08	6.48563e-08
POPTR_0003s18700	0.882943	3.6575	-1.72539	1.53196e-08	7.02161e-08
POPTR_0011s03940	2.08109	7.53545	-1.52578	1.54953e-08	7.09909e-08
POPTR_0008s10380	1.21419	0.206656	2.8224	1.56923e-08	7.18702e-08
POPTR_0016s03360	0.0440164	0.995598	-3.97962	1.59798e-08	7.31556e-08
POPTR_0002s04320	0.662861	0.0425246	4.05771	1.60117e-08	7.32782e-08
POPTR_0017s00560	1.1131	4.61542	-1.70932	1.60529e-08	7.3451e-08
POPTR_0008s16610	0	0.674426	-6.26326	1.6906e-08	7.71888e-08
POPTR_0014s16890	2.45971	0.966131	1.65629	1.78996e-08	8.15856e-08
POPTR_0005s26030	1.19255	0.0850492	4.04166	1.80082e-08	8.20717e-08
POPTR_0016s13360	0.478213	2.46718	-2.05277	1.88661e-08	8.5871e-08
POPTR_0013s15240	0.470754	2.52052	-2.04662	1.90216e-08	8.65143e-08
POPTR_0019s00430	1.39324	0.403238	2.11263	2.05672e-08	9.33449e-08
POPTR_0002s04060	1.56334	0.337213	2.53529	2.11881e-08	9.602e-08
POPTR_0017s04120	0	0.67741	-6.26104	2.22052e-08	1.00533e-07
POPTR_0003s22130	1.19666	0.252164	2.5429	2.22306e-08	1.00637e-07
POPTR_0012s14140	0.063041	1.43502	-4.0347	2.25285e-08	1.0191e-07
POPTR_0001s38980	1.43129	0.379738	2.23204	2.2672e-08	1.02481e-07
POPTR_0006s09010	0.998951	0.127574	3.21329	2.30467e-08	1.04045e-07
POPTR_0017s01470	1.46374	0.447254	2.03843	2.31107e-08	1.04322e-07
POPTR_0014s08330	2.47575	1.05864	1.56357	2.35069e-08	1.0601e-07
POPTR_0018s10400	1.78342	0.436811	2.31813	2.4109e-08	1.08553e-07
POPTR_0003s12450	0.611754	2.95733	-1.93737	2.43697e-08	1.09657e-07
POPTR_0004s22270	0.280139	1.79014	-2.31132	2.49575e-08	1.12187e-07
POPTR_0017s09560	0.538271	2.91891	-2.09224	2.77519e-08	1.24377e-07
POPTR_0008s11910	1.22911	0.316697	2.25722	2.78324e-08	1.24725e-07
POPTR_0005s24830	1.52529	0.458819	2.03487	3.08133e-08	1.37693e-07
POPTR_0010s09920	0.557295	0.0205164	4.5729	3.08504e-08	1.37844e-07
POPTR_0007s15170	1.39473	0.385705	2.19208	3.13696e-08	1.40105e-07
POPTR_0004s09630	0.17159	1.45889	-2.68762	3.38392e-08	1.50787e-07
POPTR_0001s11930	0.881451	0.12459	3.04683	3.45188e-08	1.53655e-07
POPTR_0001s13090	2.11205	0.800508	1.72055	3.50372e-08	1.55849e-07
POPTR_0001s40290	0.558787	0	6.32373	3.53948e-08	1.57374e-07
POPTR_0002s13450	1.16308	0.271188	2.37831	3.64351e-08	1.61949e-07
POPTR_0017s03910	0	0.688975	-6.31319	3.76562e-08	1.67237e-07
POPTR_0006s08920	0.193598	1.47344	-2.55158	3.81499e-08	1.69323e-07
POPTR_0012s14570	2.76334	1.17726	1.55134	3.87135e-08	1.71753e-07
POPTR_0005s14440	0.192107	1.93412	-2.92375	4.11786e-08	1.8233e-07
POPTR_0013s04020	1.78789	0.672934	1.72575	4.15141e-08	1.83757e-07
POPTR_0011s01060	1.28021	0.230156	2.75338	4.18255e-08	1.85117e-07
POPTR_0001s33960	1.037	0.168606	2.89609	4.24508e-08	1.87768e-07
POPTR_0003s13320	0.108549	1.33393	-3.2485	4.36781e-08	1.93076e-07
POPTR_0004s00880	0.541254	2.33997	-1.77132	4.55386e-08	2.00967e-07
POPTR_0011s11440	0.193598	2.23404	-3.16906	4.56738e-08	2.01501e-07
POPTR_0595s00210	0.536779	2.30752	-1.76163	4.94023e-08	2.17455e-07
POPTR_0006s21440	0.536779	0	6.2715	5.29038e-08	2.32268e-07
POPTR_0009s06810	0.706877	0.063041	3.64357	5.44059e-08	2.38715e-07
POPTR_0005s23780	0.434197	2.06282	-1.91146	5.49807e-08	2.41138e-07
Novel00035	1.29215	0.297672	2.42138	5.6083e-08	2.4577e-07
POPTR_0013s00290	0.932557	0.0820655	3.68969	5.61606e-08	2.46085e-07
POPTR_0017s00550	0	0.834451	-6.52797	5.68521e-08	2.49013e-07
POPTR_0019s12110	0.582287	0	6.37145	5.73762e-08	2.51179e-07
POPTR_0019s13130	0	0.64645	-6.22302	5.76864e-08	2.52485e-07
POPTR_0010s08640	3.76677	0.662491	2.80998	5.88581e-08	2.57376e-07
POPTR_0010s07390	0.561771	0	6.32094	5.94101e-08	2.5963e-07
POPTR_0015s15380	0	0.709491	-6.3556	6.12046e-08	2.67089e-07
POPTR_1731s00200	1.42271	0.398762	2.12912	6.21551e-08	2.7107e-07
POPTR_0019s10220	0.651295	0.0440164	4.0092	6.55059e-08	2.84868e-07
POPTR_0010s14250	1.31266	0.376754	2.09761	6.58028e-08	2.861e-07
POPTR_0018s04140	0.904951	0.167115	2.69165	7.0812e-08	3.07316e-07
POPTR_0018s10700	0.869885	3.23113	-1.57302	7.36974e-08	3.19415e-07
POPTR_0019s14360	0.533795	0	6.27004	7.64365e-08	3.31018e-07
POPTR_0014s01440	2.09004	0.840049	1.63551	7.67766e-08	3.32356e-07
POPTR_0001s06070	0.802	0.0425246	4.35	7.79203e-08	3.37067e-07
POPTR_0013s09490	2.07698	0.822516	1.65367	8.19055e-08	3.53696e-07
POPTR_0006s10380	1.50925	0.438303	2.0713	8.38816e-08	3.62009e-07
POPTR_0012s10300	1.88749	0.659877	1.85306	8.50358e-08	3.6662e-07
POPTR_0004s02660	0.387197	2.05275	-2.04515	8.6543e-08	3.72967e-07
POPTR_0007s01810	0.585271	0.0220082	4.61913	8.92056e-08	3.83976e-07
POPTR_0017s06280	0.43718	2.03932	-1.89881	1.07746e-07	4.61083e-07
POPTR_0010s21320	2.0561	0.713967	1.85275	1.09948e-07	4.70221e-07
POPTR_0007s14990	0.0645328	0.95009	-3.40581	1.15471e-07	4.92774e-07
Novel00089	1.10601	0.165623	2.96454	1.17574e-07	5.01176e-07
POPTR_0001s15830	0.432705	2.16391	-1.98289	1.19281e-07	5.08199e-07
POPTR_0001s45060	0.0660246	0.948598	-3.40869	1.49845e-07	6.3304e-07
POPTR_0013s11930	0.948967	0.186139	2.59805	1.54831e-07	6.53521e-07
POPTR_0004s19950	0.192107	1.68159	-2.75543	1.61095e-07	6.79152e-07
POPTR_0007s11740	1.5708	0.533795	1.89258	1.64932e-07	6.94781e-07
POPTR_0012s02040	0.0880328	0.989631	-3.09158	1.66928e-07	7.02979e-07
POPTR_0006s07350	0.752385	2.7033	-1.5115	1.78607e-07	7.5031e-07
POPTR_0018s05940	0.454713	2.57497	-2.13675	1.8038e-07	7.57462e-07
POPTR_0002s11940	1.42569	0.438303	1.99186	1.8175e-07	7.63064e-07
POPTR_0005s17100	2.1971	0.948598	1.53017	1.84616e-07	7.74639e-07
POPTR_0010s23520	0.0880328	1.4339	-3.61852	1.87385e-07	7.85563e-07
POPTR_0013s04320	2.01394	0.755	1.72289	1.93297e-07	8.09151e-07
POPTR_0007s06250	0.494254	0	6.15064	1.93322e-07	8.09176e-07
POPTR_0010s10780	0.541254	2.30043	-1.74937	1.95743e-07	8.18991e-07
POPTR_0006s03840	2.17658	0.866532	1.65034	1.95913e-07	8.19622e-07
POPTR_0018s14610	1.08848	0.126082	3.34664	2.04682e-07	8.55549e-07
POPTR_0875s00200	2.43621	0.881082	1.79169	2.20923e-07	9.2082e-07
POPTR_0003s19060	0.497238	0.0220082	4.40176	2.22309e-07	9.26415e-07
POPTR_0004s04620	0.708369	2.67831	-1.58879	2.24218e-07	9.34094e-07
POPTR_0001s34030	0.325648	1.71106	-2.04245	2.27382e-07	9.46724e-07
POPTR_0019s15220	1.06461	0.146598	3.11238	2.2794e-07	9.48861e-07
POPTR_0006s28240	0.325648	2.36012	-2.51903	2.33177e-07	9.69336e-07
Novel00284	0.127574	1.2929	-2.94802	2.45328e-07	1.01816e-06
POPTR_0011s16800	0.0440164	0.90309	-3.86149	2.49125e-07	1.03341e-06
POPTR_0010s19530	0.555803	0.0410327	3.80495	2.71486e-07	1.12235e-06
POPTR_0017s06150	0.709861	2.58617	-1.52864	2.91662e-07	1.20296e-06
POPTR_0005s00830	1.2306	0.359221	2.08002	2.97956e-07	1.22761e-06
POPTR_0011s12140	1.03998	0.205164	2.56776	3.14788e-07	1.29496e-06
POPTR_0004s01900	1.46784	0.337213	2.43143	3.17066e-07	1.30395e-06
ENSRNA049494893	1.48425	20.2412	-3.31194	3.29471e-07	1.35302e-06
POPTR_0001s42400	0.626303	2.47315	-1.65027	3.29558e-07	1.35324e-06
POPTR_0005s18480	0.652418	0	6.57809	3.34683e-07	1.37336e-06
POPTR_0013s09480	0.215607	1.463	-2.41159	3.5413e-07	1.4494e-06
POPTR_0011s11670	0	0.570352	-6.02078	3.6154e-07	1.47844e-06
POPTR_0001s41690	0.086541	0.944122	-3.03185	4.06447e-07	1.65589e-06
POPTR_0002s18130	3.0987	0.694942	2.51824	4.06989e-07	1.65794e-06
POPTR_0009s11980	0.555803	0.0410327	3.8083	4.24242e-07	1.72575e-06
POPTR_0011s02210	0	0.640852	-6.16054	4.30619e-07	1.75035e-06
POPTR_0016s01420	0.0440164	0.816549	-3.71896	4.48847e-07	1.82149e-06
POPTR_0019s03070	0.49873	0.0220082	4.40661	4.57862e-07	1.85684e-06
POPTR_0005s19220	0.149582	1.15376	-2.56156	4.67951e-07	1.89685e-06
POPTR_0012s12250	0.554311	0	6.34352	4.70489e-07	1.9066e-06
POPTR_0008s11490	0.261115	1.60698	-2.26336	4.74998e-07	1.92322e-06
POPTR_0014s05170	0.560279	2.38101	-1.74543	5.3986e-07	2.17819e-06
POPTR_0010s12420	0.9195	0.189123	2.55919	5.65928e-07	2.27906e-06
POPTR_0002s07230	0.0220082	0.735975	-4.37602	5.87295e-07	2.3622e-06
POPTR_0016s13550	0.151074	1.30036	-2.72454	5.99462e-07	2.40864e-06
POPTR_0017s03870	0	0.54536	-5.96948	6.02808e-07	2.42072e-06
POPTR_0002s04030	0.0660246	0.862057	-3.27247	6.1106e-07	2.45154e-06
POPTR_0019s08460	0.79491	0.129066	2.91092	7.30517e-07	2.91216e-06
POPTR_0017s06060	0.629287	2.51418	-1.67622	7.32779e-07	2.92063e-06
POPTR_0001s15920	0.0220082	0.716951	-4.33111	7.45922e-07	2.97141e-06
POPTR_0014s10900	0.862426	0.190615	2.46229	7.48812e-07	2.98231e-06
POPTR_0005s05660	0.470754	2.03335	-1.76653	7.92609e-07	3.1485e-06
POPTR_0017s09010	0.0660246	0.98068	-3.4837	8.84148e-07	3.49843e-06
POPTR_0002s17150	1.28021	0.363697	2.15742	9.84708e-07	3.88372e-06
POPTR_0013s15420	2.14562	0.919131	1.53542	1.01739e-06	4.00817e-06
POPTR_0004s18670	1.76775	10.6528	-2.29613	1.06722e-06	4.19749e-06
POPTR_0010s11560	0	0.55282	-5.96345	1.1328e-06	4.44847e-06
POPTR_0003s20790	1.18061	0.315205	2.19696	1.13726e-06	4.46514e-06
POPTR_0172s00220	0.753877	2.78835	-1.5542	1.13772e-06	4.46614e-06
Novel00059	0.24209	1.38541	-2.18878	1.20602e-06	4.72121e-06
POPTR_0005s15340	0.231647	1.42943	-2.23599	1.28005e-06	4.99724e-06
POPTR_0015s01540	0.429721	0	5.95179	1.28716e-06	5.02363e-06
POPTR_0014s16120	1.05304	0.299164	2.13559	1.38881e-06	5.4065e-06
POPTR_0001s26800	2.18553	0.90309	1.57884	1.45826e-06	5.66693e-06
POPTR_0016s09060	1.09557	0.247688	2.41532	1.49851e-06	5.81653e-06
POPTR_0008s11220	1.22314	0.398762	1.92077	1.55327e-06	6.02089e-06
POPTR_1306s00200	0.406221	1.76515	-1.76353	1.56113e-06	6.05038e-06
POPTR_0784s00200	0.369664	1.64205	-1.8145	1.5762e-06	6.10642e-06
POPTR_0005s04200	0.904951	0.215607	2.3945	1.8277e-06	7.04303e-06
POPTR_0013s00430	0.65391	2.69174	-1.67371	1.86674e-06	7.18568e-06
POPTR_0013s01040	0.652787	0.0205164	4.80008	1.92603e-06	7.4052e-06
POPTR_0014s15480	0.454713	1.83415	-1.67156	1.98443e-06	7.6201e-06
POPTR_0018s11720	0.849369	0.127574	2.98027	2.2104e-06	8.44828e-06
POPTR_0003s14410	1.18658	0.360713	2.03287	2.23379e-06	8.53383e-06
POPTR_0008s08630	0.494254	0.0205164	4.39763	2.36092e-06	9.00258e-06
POPTR_0017s13650	1.68643	0.587885	1.83566	2.37056e-06	9.03853e-06
POPTR_0015s10390	0.0220082	0.587885	-4.05795	2.5453e-06	9.67881e-06
POPTR_0001s47770	0.43718	2.19636	-1.98214	2.65229e-06	1.00659e-05
POPTR_0008s13520	0	0.564385	-6.0287	2.65279e-06	1.00669e-05
POPTR_0012s03870	0.828853	3.17853	-1.62238	2.67725e-06	1.01552e-05
POPTR_0729s00200	0.538271	2.16093	-1.67116	2.69693e-06	1.02235e-05
POPTR_0012s15110	0.173082	1.1642	-2.36937	2.73969e-06	1.03782e-05
POPTR_0003s03330	0.344672	1.5335	-1.80673	2.90429e-06	1.09773e-05
POPTR_0008s13950	0.409205	0	5.87653	3.02334e-06	1.14101e-05
POPTR_0001s46470	0.88891	0.165623	2.65082	3.06827e-06	1.15735e-05
POPTR_0018s11050	0.714336	0.105566	2.99254	3.12935e-06	1.17925e-05
POPTR_0007s01420	0.825869	0.168606	2.55426	3.25898e-06	1.22625e-05
POPTR_0001s10750	1.76738	0.768426	1.54541	3.27442e-06	1.23174e-05
POPTR_0006s05440	0.788943	0.146598	2.69803	3.4397e-06	1.2914e-05
POPTR_0002s24180	0.694942	0.0205164	4.90287	3.4872e-06	1.30832e-05
POPTR_0008s08750	0.209639	2.11765	-2.88805	3.568e-06	1.33733e-05
POPTR_0001s44530	0.922484	0.250672	2.16436	3.70154e-06	1.38471e-05
Novel00025	1.34213	0.357729	2.18396	3.89017e-06	1.45259e-05
POPTR_0017s03470	0.423754	0	5.95658	4.12118e-06	1.53549e-05
POPTR_0014s11500	0.567738	0.0205164	4.58026	4.25987e-06	1.58578e-05
POPTR_0006s18550	0.604295	0	6.47461	4.70817e-06	1.74565e-05
ENSRNA049493358	0.387197	0	5.80661	4.83776e-06	1.79137e-05
POPTR_0012s12310	0.665844	2.41309	-1.51772	4.89543e-06	1.81162e-05
POPTR_0014s01050	0.129066	1.12765	-2.70552	4.91902e-06	1.81987e-05
POPTR_0003s01920	0.0880328	0.840049	-2.85742	4.91986e-06	1.82003e-05
POPTR_0009s01040	0.108549	1.05118	-2.88968	5.71732e-06	2.10009e-05
POPTR_0003s01950	0	0.532303	-5.90353	5.74291e-06	2.10913e-05
POPTR_0016s13930	1.84907	0.69345	1.75185	5.74692e-06	2.11042e-05
Novel00250	0.448746	1.76664	-1.6222	5.85538e-06	2.14819e-05
POPTR_0007s02450	0.586762	2.17547	-1.57609	5.85715e-06	2.1485e-05
Novel00199	0.938894	3.41018	-1.55301	5.8868e-06	2.15881e-05
POPTR_0003s15800	0.261115	1.34736	-2.01947	6.27208e-06	2.29556e-05
POPTR_0016s02360	0.406221	1.82073	-1.81629	6.30649e-06	2.30756e-05
POPTR_0016s08260	0.774393	0.168606	2.46575	6.33189e-06	2.31626e-05
POPTR_0004s00760	0.580795	0.0615491	3.34722	6.65964e-06	2.42969e-05
POPTR_0001s45030	1.65174	0.431213	2.28473	7.01006e-06	2.55295e-05
POPTR_0018s10220	0.642344	0.0615491	3.48762	7.02327e-06	2.55748e-05
POPTR_0013s14190	1.05304	0.338705	1.95812	7.09945e-06	2.58387e-05
POPTR_0014s08390	0.149582	0.992614	-2.33171	7.135e-06	2.59646e-05
POPTR_0019s13100	0.127574	1.13063	-2.70286	7.1705e-06	2.60848e-05
POPTR_0010s00490	1.38018	0.540885	1.64764	7.19807e-06	2.61807e-05
POPTR_0006s02880	0.382721	0	5.80643	7.39182e-06	2.6851e-05
POPTR_0019s04080	0.387197	1.66965	-1.77563	7.66148e-06	2.77997e-05
POPTR_0002s01290	0.41368	0	5.8719	7.89265e-06	2.85923e-05
POPTR_0005s11700	0.627795	0.105566	2.79844	7.98916e-06	2.89247e-05
POPTR_0003s10210	0.365189	0	5.72291	8.11508e-06	2.93507e-05
POPTR_0006s16140	0.0850492	1.02507	-3.10577	8.12882e-06	2.9393e-05
POPTR_0016s14140	1.5003	0.631901	1.57871	8.15233e-06	2.9468e-05
POPTR_0004s20970	1.11608	0.294688	2.23833	8.39527e-06	3.03178e-05
POPTR_0010s10390	0.365189	1.58199	-1.76136	8.4786e-06	3.06084e-05
POPTR_0006s05640	1.43725	0.609893	1.55765	8.76222e-06	3.15895e-05
POPTR_1377s00200	0.0440164	0.740451	-3.56319	9.359e-06	3.36471e-05
POPTR_0011s12490	0.0220082	0.637869	-4.14744	9.90987e-06	3.55287e-05
POPTR_0016s15060	0.517754	0	6.24904	1.02667e-05	3.6734e-05
POPTR_0006s05100	0.196582	1.1407	-2.17739	1.07613e-05	3.841e-05
POPTR_0005s01310	0.318188	1.42943	-1.79582	1.12336e-05	4.0002e-05
POPTR_0003s14400	0.737836	0.130557	2.79599	1.19294e-05	4.23876e-05
ENSRNA049495233	0.283123	3.44186	-3.12431	1.20154e-05	4.26836e-05
POPTR_0014s01430	0.0220082	0.672934	-4.24563	1.20921e-05	4.29301e-05
POPTR_0001s21020	0.360713	1.52902	-1.72351	1.22596e-05	4.34883e-05
POPTR_0014s15020	0.520738	0.0410327	3.67105	1.27375e-05	4.51011e-05
POPTR_0001s02880	1.60735	0.63041	1.66025	1.32833e-05	4.69168e-05
POPTR_0198s00210	0.39018	1.7092	-1.81602	1.35974e-05	4.79867e-05
POPTR_0014s09890	0.466279	0.0205164	4.33658	1.36642e-05	4.82063e-05
POPTR_0005s18230	0.406221	1.69502	-1.69187	1.4034e-05	4.94413e-05
POPTR_0010s15140	0.0220082	0.589377	-4.05547	1.46401e-05	5.14915e-05
POPTR_0001s10160	0.401746	0	5.87415	1.46623e-05	5.15612e-05
POPTR_0012s05660	1.28767	0.429721	1.92746	1.54579e-05	5.42516e-05
POPTR_0001s15160	0.503205	2.12026	-1.73262	1.68911e-05	5.90627e-05
POPTR_0001s37220	0.88891	0.252164	2.09839	1.69428e-05	5.9229e-05
POPTR_0520s00220	0.69382	0.126082	2.68871	1.71258e-05	5.98442e-05
POPTR_0014s15310	1.39473	0.571844	1.61297	1.73967e-05	6.07509e-05
POPTR_0626s00200	0.325648	1.38839	-1.75208	1.78302e-05	6.21834e-05
POPTR_0005s05160	0.31968	1.41637	-1.77106	1.78621e-05	6.22893e-05
POPTR_0012s14620	1.4947	0.637869	1.5547	1.82172e-05	6.3481e-05
POPTR_0016s02530	0.344672	1.53648	-1.80668	1.84449e-05	6.42114e-05
POPTR_0013s11270	0.0220082	0.643467	-4.20967	1.93675e-05	6.72915e-05
POPTR_0015s11310	0.0425246	0.702402	-3.47194	1.96413e-05	6.82093e-05
POPTR_0004s20590	0.448746	1.67711	-1.55509	2.16605e-05	7.48741e-05
POPTR_0006s11260	1.03252	0.381229	1.75395	2.1777e-05	7.52645e-05
POPTR_0014s09940	0.689344	0.143615	2.48206	2.23272e-05	7.706e-05
Novel00107	0.774393	0.132049	2.86036	2.24612e-05	7.75097e-05
POPTR_0104s00220	0.727393	0.190615	2.23405	2.29191e-05	7.90005e-05
POPTR_0001s45070	0.347656	1.73306	-1.9759	2.30768e-05	7.95184e-05
POPTR_0001s26290	0.667336	0.167115	2.25806	2.38993e-05	8.22594e-05
POPTR_0017s05930	1.29066	0.546852	1.55107	2.48518e-05	8.53654e-05
POPTR_0001s40000	0.196582	1.13474	-2.17502	2.5205e-05	8.64672e-05
POPTR_0006s06750	1.52118	0.542377	1.7786	2.58179e-05	8.84701e-05
POPTR_0008s05130	1.2541	0.423754	1.86898	2.65771e-05	9.09474e-05
POPTR_0017s11590	0.626303	0.126082	2.55163	2.76282e-05	9.44079e-05
Novel00247	0.302148	1.30334	-1.76212	2.79266e-05	9.53818e-05
POPTR_0006s12220	0.639361	0.127574	2.60382	2.84463e-05	9.70789e-05
POPTR_0004s17150	0.0410327	0.634885	-3.34217	2.89733e-05	9.87984e-05
POPTR_0002s19770	2.11056	0.923606	1.52635	2.96332e-05	0.000100903
POPTR_0015s04180	0.34318	0	5.63619	2.96492e-05	0.00010095
POPTR_0019s11560	0.190615	1.08065	-2.0953	3.09033e-05	0.00010506
POPTR_0009s13810	0.959041	0.290213	2.01331	3.1485e-05	0.000106921
POPTR_0002s24050	1.10452	0.310729	2.10485	3.15571e-05	0.000107155
POPTR_0019s07560	0.104074	0.800508	-2.48561	3.38881e-05	0.000114723
POPTR_0010s24800	0	0.470754	-5.71661	3.39154e-05	0.000114797
POPTR_0012s04270	0.0440164	0.628918	-3.34439	3.51372e-05	0.000118772
POPTR_0015s09510	0.67032	0.168606	2.26176	3.54479e-05	0.000119747
POPTR_0001s01030	0.0440164	0.656893	-3.3864	3.56048e-05	0.000120248
POPTR_0014s09200	0	0.403238	-5.52111	3.56927e-05	0.000120535
POPTR_0003s17820	0.426738	0.0220082	4.21144	3.5864e-05	0.000121076
POPTR_0001s42140	0.661369	0.168606	2.25906	3.68635e-05	0.000124351
POPTR_0008s05170	1.14107	0.442779	1.68348	3.79712e-05	0.000127896
POPTR_0006s18360	8.59144	45.3721	-1.96771	4.08736e-05	0.000137346
POPTR_0108s00230	1.25857	4.68293	-1.55543	4.11346e-05	0.000138136
POPTR_0008s16150	0.860934	0.269697	1.9468	4.13305e-05	0.000138783
POPTR_0015s12220	0.340197	0	5.63572	4.14436e-05	0.00013913
POPTR_0006s05300	0.871377	0.208147	2.3099	4.15856e-05	0.000139574
POPTR_0004s11980	0.404729	0.0220082	4.12541	4.16133e-05	0.000139656
POPTR_0003s12780	0.108549	0.799016	-2.48567	4.37319e-05	0.000146477
POPTR_0002s18490	0.406221	1.56147	-1.58316	4.58202e-05	0.000153183
POPTR_0003s01600	0.34318	1.56744	-1.8315	4.73557e-05	0.000158081
POPTR_0011s16530	0.388689	1.47941	-1.57661	5.01033e-05	0.000166809
POPTR_0009s11420	0.532303	2.49515	-1.85641	5.04054e-05	0.000167775
POPTR_0013s02090	1.19255	0.31968	2.1902	5.22191e-05	0.000173595
POPTR_0017s00290	0.129066	0.975082	-2.51394	5.30092e-05	0.000176126
POPTR_0016s01590	0.470754	0.0410327	3.57374	5.61335e-05	0.00018597
POPTR_0005s13050	0.482689	0	6.037	5.78129e-05	0.000191193
POPTR_0008s07630	0.281631	1.21979	-1.76986	6.03232e-05	0.000199309
POPTR_0019s14120	0.0220082	0.482319	-3.78043	6.10242e-05	0.000201484
POPTR_0005s04960	0.585271	2.28439	-1.60229	6.49427e-05	0.000213859
POPTR_0013s06340	0.360713	1.43092	-1.62152	6.52396e-05	0.000214803
POPTR_0007s02050	0.0425246	0.587885	-3.2465	6.56274e-05	0.00021598
POPTR_0001s38130	0.0205164	0.55282	-3.94607	6.91872e-05	0.000227135
POPTR_0011s13100	0.328631	1.39734	-1.7492	7.06033e-05	0.000231676
POPTR_0003s01070	0.45173	0.0660246	3.00085	7.15305e-05	0.000234593
POPTR_0005s24360	0.492762	0.086541	2.76198	8.0548e-05	0.000262651
POPTR_0017s06270	0.0205164	0.44427	-3.64673	8.32702e-05	0.000271196
POPTR_0001s43740	0.130557	0.818041	-2.28092	8.38954e-05	0.000273086
POPTR_0010s21770	0.0205164	0.483811	-3.77608	8.52156e-05	0.000277214
Novel00131	1.21157	0.505819	1.56201	8.52909e-05	0.000277417
POPTR_0001s25660	0.605787	0.102582	2.75904	8.53389e-05	0.000277552
POPTR_0016s06150	0.217098	1.58759	-2.55845	8.8934e-05	0.000288672
POPTR_0003s15180	0.412189	1.50851	-1.5429	9.53819e-05	0.000308544
POPTR_0062s00230	1.28767	0.524844	1.62275	9.65074e-05	0.000311948
POPTR_0006s05760	0.0645328	0.63041	-2.83167	9.84716e-05	0.000318056
POPTR_0480s00200	0.130557	0.976204	-2.56249	9.91246e-05	0.000319995
POPTR_0013s04670	0.766934	0.234631	2.0398	0.000103814	0.000334374
POPTR_0018s00850	0.558787	0.12459	2.39798	0.000104653	0.000336957
POPTR_0011s15940	0	0.359221	-5.36656	0.000110447	0.00035456
POPTR_0008s04240	0.445762	1.61258	-1.50191	0.000110499	0.000354701
POPTR_0022s00580	0.255147	1.23881	-1.9109	0.0001123	0.000360101
POPTR_0007s00230	0.57632	0.12459	2.4468	0.000118319	0.000378663
POPTR_0003s19930	0.0880328	0.66995	-2.54565	0.000119491	0.00038221
POPTR_0019s11430	0.791926	0.236123	2.06833	0.000119724	0.000382901
POPTR_0007s12980	0.557295	0.12459	2.39553	0.000123556	0.000394681
POPTR_0006s11500	0.300656	0	5.45341	0.000125116	0.000399454
POPTR_0011s15480	0.130557	0.775516	-2.20136	0.000125224	0.000399739
POPTR_0001s21010	0.215607	1.02768	-1.89973	0.000132514	0.000421906
POPTR_0003s06150	0.217098	1.00418	-1.86823	0.000142546	0.000451753
POPTR_0015s09180	0.110041	0.755	-2.41594	0.000145123	0.000459545
POPTR_0014s04740	0	0.378246	-5.44772	0.000150829	0.00047695
POPTR_0001s13520	0.542746	0.063041	3.22278	0.000151894	0.000480023
POPTR_0005s00850	0	0.403238	-5.51897	0.000168518	0.000529576
POPTR_0007s14980	0.127574	0.940016	-2.4396	0.000169901	0.000533608
POPTR_0009s04040	1.00902	0.35027	1.8051	0.000171261	0.000537484
POPTR_0018s02420	0.0425246	0.542377	-3.14427	0.000176286	0.000552239
POPTR_0010s09890	0.363697	1.44099	-1.65343	0.00018057	0.000565034
POPTR_0006s19620	0.108549	0.953073	-2.72236	0.000182899	0.000571777
POPTR_0001s13310	0.680393	0.167115	2.29885	0.000185511	0.000579561
POPTR_0008s07290	0.730377	0.250672	1.82728	0.000188038	0.000587025
POPTR_0001s10440	0.828483	0.24918	2.02942	0.000190422	0.000594119
POPTR_0015s00380	0.127574	0.960533	-2.45942	0.000199163	0.000620302
POPTR_0006s16130	0.394656	1.87631	-1.97185	0.000205997	0.000640089
POPTR_0256s00220	0	0.313713	-5.19343	0.000210774	0.000654076
Novel00177	0.34318	1.51186	-1.76161	0.000212206	0.000658138
POPTR_0007s10340	0.712844	0.190615	2.17179	0.000212751	0.000659731
POPTR_0017s00570	0.325648	1.30931	-1.66024	0.000218061	0.000675116
POPTR_0010s18380	0.887418	0.338705	1.70404	0.000226177	0.000698722
POPTR_0175s00200	1.41226	0.479336	1.8823	0.000229061	0.000707015
POPTR_0021s00550	1.05901	4.02046	-1.64865	0.000229188	0.000707358
POPTR_0011s13080	0.0850492	0.712475	-2.63743	0.000254557	0.000781414
POPTR_0008s06570	0.283123	0	5.3438	0.000254731	0.00078189
POPTR_0002s21880	0.283123	0	5.34688	0.000267895	0.000820525
ENSRNA049493571	0.0850492	0.684499	-2.59604	0.000268565	0.000822459
POPTR_0465s00200	0.560279	0.14809	2.18979	0.000268631	0.000822602
POPTR_0019s05400	0.887418	0.269697	1.96867	0.000280236	0.000856477
POPTR_0016s00770	0.107057	0.697926	-2.28472	0.000294693	0.000898279
POPTR_0004s06020	0.0220082	0.461803	-3.71436	0.000307039	0.000933844
POPTR_0010s07440	0.391672	1.46486	-1.54695	0.000328214	0.000994911
POPTR_0011s00280	46.1052	0.463295	6.94319	1.1239829293036e-313	4.8898992031491e-311
POPTR_0007s10960	48.9177	0.841541	6.18208	2.97388231511481e-313	1.28072194449412e-310
POPTR_0015s00550	130.538	19.7169	3.06738	3.92286752273534e-311	0
POPTR_0001s04130	153.192	29.2558	2.7204	4.94065645841247e-322	2.2895990159575e-319
POPTR_0006s09080	184.741	14.9567	3.96116	5.43188208940261e-310	2.27047e-307
POPTR_0015s06000	4.8325	91.4351	-3.90055	5.5439029312401e-314	2.46212814034813e-311
POPTR_0014s12180	147.16	26.7454	2.79514	7.31094864662889e-310	3.02624e-307
POPTR_0005s28050	88.6397	15.6591	2.82847	8.16721411984544e-314	3.58978529896513e-311
