# Supplementary material for: PtomtAPX, a mitochondrial ascorbate peroxidase, plays an important role in maintaining the redox balance of Populus tomentosa Carr
Source: Sci Rep. 2019 Dec 20;9:19541. doi: 10.1038/s41598-019-56148-w (PMC6925217; doi:10.1038/s41598-019-56148-w)
Supplement: Supplementary file 3 — Supplemental Dataset 2 [file 41598_2019_56148_MOESM3_ESM.xlsx]

## Sheet: Figure7B_cluster2
Gene ontology (GO) term enrichment of differentially expressed genes (DEGs) in WT, anti-3, anti-3-A, OX and OX-H.
GO terms that were significantly enriched (P-value < 0.005) in cluster 1 to cluster 6. There were no GO terms meeting the screening criteria (P-value < 0.005) in Figure9B_cluster1 and Figure9E_cluster1.
GO_accession	Description	P-value	DEG_item	Gene_names
GO:0005618	cell wall	1.85e-08	24	POPTR_0012s14650,POPTR_0004s21810,POPTR_0013s06300,POPTR_0003s07040,POPTR_0013s14860,POPTR_0014s15090,POPTR_0015s07940,POPTR_0005s06270,POPTR_0013s05730,POPTR_0004s01070,POPTR_0019s14590,POPTR_0001s03830,POPTR_0018s14020,POPTR_0015s00590,POPTR_0001s32820,POPTR_0008s08790,POPTR_0006s07580,POPTR_0010s21000,POPTR_0006s14340,POPTR_0006s13680,POPTR_0011s00450,POPTR_0013s15080,POPTR_0214s00210,POPTR_00…
GO:0030312	external encapsulating structure	1.85e-08	24	POPTR_0013s05730,POPTR_0005s06270,POPTR_0003s07040,POPTR_0013s06300,POPTR_0013s14860,POPTR_0014s15090,POPTR_0015s07940,POPTR_0004s21810,POPTR_0012s14650,POPTR_0015s00590,POPTR_0001s32820,POPTR_0018s14020,POPTR_0001s03830,POPTR_0004s01070,POPTR_0019s14590,POPTR_0008s08790,POPTR_0214s00210,POPTR_0014s11030,POPTR_0011s00450,POPTR_0013s15080,POPTR_0006s14340,POPTR_0006s13680,POPTR_0006s07580,POPTR_00…
GO:0044436	thylakoid part	3.89e-08	17	POPTR_0003s01450,POPTR_0011s02330,POPTR_0004s19950,POPTR_0016s11450,POPTR_0015s10100,POPTR_0018s07160,POPTR_0028s00410,POPTR_0001s47590,POPTR_0010s22790,POPTR_0015s07340,POPTR_0011s02220,POPTR_0016s12260,POPTR_1436s00210,POPTR_0003s17010,POPTR_0002s25510,POPTR_0014s16300,POPTR_0007s12070
GO:0003677	DNA binding	5.5e-08	85	POPTR_0003s17830,POPTR_0004s23080,POPTR_0002s18920,POPTR_0014s02540,POPTR_0006s20820,POPTR_0005s14540,POPTR_0013s15440,POPTR_0008s13090,POPTR_0012s08280,POPTR_0019s01100,POPTR_0002s11550,POPTR_0003s15030,POPTR_0011s00390,POPTR_0018s09900,POPTR_0014s05910,POPTR_0004s04620,POPTR_0001s14720,POPTR_0005s24130,POPTR_0007s14000,POPTR_0014s19300,POPTR_0018s14300,POPTR_0012s06430,POPTR_0011s05980,POPTR_00…
GO:0009522	photosystem I	6.5e-08	9	POPTR_0016s12260,POPTR_0015s07340,POPTR_0010s22790,POPTR_0001s47590,POPTR_0014s16300,POPTR_0002s25510,POPTR_0003s17010,POPTR_0003s01450,POPTR_0004s19950
GO:0019684	photosynthesis, light reaction	8.25e-08	11	POPTR_0014s16300,POPTR_0015s10100,POPTR_0028s00410,POPTR_0016s12260,POPTR_0010s22790,POPTR_0015s07340,POPTR_0007s12070,POPTR_0003s01450,POPTR_0011s02330,POPTR_0004s19950,POPTR_0003s17010
GO:0034357	photosynthetic membrane	1.06e-07	16	POPTR_0003s17010,POPTR_0007s12070,POPTR_0014s16300,POPTR_0002s25510,POPTR_0016s11450,POPTR_0004s19950,POPTR_0003s01450,POPTR_1436s00210,POPTR_0016s12260,POPTR_0011s02220,POPTR_0010s22790,POPTR_0015s07340,POPTR_0001s47590,POPTR_0028s00410,POPTR_0018s07160,POPTR_0015s10100
GO:0015979	photosynthesis	2.11e-07	15	POPTR_0014s16300,POPTR_0001s47590,POPTR_0028s00410,POPTR_0002s25510,POPTR_0018s07160,POPTR_0015s10100,POPTR_0016s12260,POPTR_0007s12070,POPTR_0015s07340,POPTR_0010s22790,POPTR_0004s19950,POPTR_0003s01450,POPTR_0011s02330,POPTR_0003s17010,POPTR_0016s11450
GO:0009579	thylakoid	2.26e-07	17	POPTR_0016s11450,POPTR_0003s01450,POPTR_0011s02330,POPTR_0004s19950,POPTR_1436s00210,POPTR_0016s12260,POPTR_0010s22790,POPTR_0015s07340,POPTR_0011s02220,POPTR_0001s47590,POPTR_0015s10100,POPTR_0018s07160,POPTR_0028s00410,POPTR_0003s17010,POPTR_0007s12070,POPTR_0014s16300,POPTR_0002s25510
GO:0009534	chloroplast thylakoid	2.41e-07	13	POPTR_0011s02330,POPTR_0003s01450,POPTR_0004s19950,POPTR_0003s17010,POPTR_0016s11450,POPTR_0014s16300,POPTR_0015s10100,POPTR_0028s00410,POPTR_1436s00210,POPTR_0016s12260,POPTR_0015s07340,POPTR_0010s22790,POPTR_0011s02220
GO:0031976	plastid thylakoid	2.41e-07	13	POPTR_0010s22790,POPTR_0015s07340,POPTR_0011s02220,POPTR_1436s00210,POPTR_0016s12260,POPTR_0015s10100,POPTR_0028s00410,POPTR_0014s16300,POPTR_0016s11450,POPTR_0003s17010,POPTR_0011s02330,POPTR_0003s01450,POPTR_0004s19950
GO:0016168	chlorophyll binding	2.57e-07	8	POPTR_0016s12260,POPTR_0015s07340,POPTR_0010s22790,POPTR_0001s47590,POPTR_0014s16300,POPTR_0003s17010,POPTR_0003s01450,POPTR_0004s19950
GO:0018298	protein-chromophore linkage	2.63e-07	8	POPTR_0003s17010,POPTR_0004s19950,POPTR_0003s01450,POPTR_0013s00220,POPTR_0016s12260,POPTR_0010s22790,POPTR_0015s07340,POPTR_0014s16300
GO:0009733	response to auxin	3.1e-07	16	POPTR_0002s18750,POPTR_0013s03860,POPTR_0010s12320,POPTR_0005s05550,POPTR_0003s05560,POPTR_0009s12880,POPTR_0011s14660,POPTR_0009s12890,POPTR_0004s17130,POPTR_0006s03540,POPTR_0011s05830,POPTR_0008s17220,POPTR_0018s14300,POPTR_0006s06550,POPTR_0016s09150,POPTR_0016s03450
GO:0009734	auxin-activated signaling pathway	4.16e-07	12	POPTR_0002s18750,POPTR_0011s05830,POPTR_0006s03540,POPTR_0013s03860,POPTR_0006s06550,POPTR_0008s17220,POPTR_0018s14300,POPTR_0005s05550,POPTR_0003s05560,POPTR_0010s12320,POPTR_0016s09150,POPTR_0016s03450
GO:0009521	photosystem	4.74e-07	11	POPTR_0001s47590,POPTR_0014s16300,POPTR_0018s07160,POPTR_0002s25510,POPTR_0016s12260,POPTR_0015s07340,POPTR_0010s22790,POPTR_0007s12070,POPTR_0003s01450,POPTR_0004s19950,POPTR_0003s17010
GO:0071365	cellular response to auxin stimulus	5.19e-07	12	POPTR_0010s12320,POPTR_0005s05550,POPTR_0003s05560,POPTR_0016s09150,POPTR_0016s03450,POPTR_0002s18750,POPTR_0006s03540,POPTR_0011s05830,POPTR_0008s17220,POPTR_0018s14300,POPTR_0013s03860,POPTR_0006s06550
GO:0009535	chloroplast thylakoid membrane	5.34e-07	12	POPTR_0004s19950,POPTR_0003s01450,POPTR_0003s17010,POPTR_0016s11450,POPTR_0014s16300,POPTR_0028s00410,POPTR_0015s10100,POPTR_1436s00210,POPTR_0016s12260,POPTR_0011s02220,POPTR_0010s22790,POPTR_0015s07340
GO:0055035	plastid thylakoid membrane	5.34e-07	12	POPTR_0011s02220,POPTR_0010s22790,POPTR_0015s07340,POPTR_0016s12260,POPTR_1436s00210,POPTR_0028s00410,POPTR_0015s10100,POPTR_0014s16300,POPTR_0016s11450,POPTR_0003s17010,POPTR_0004s19950,POPTR_0003s01450
GO:0009765	photosynthesis, light harvesting	1.36e-06	7	POPTR_0014s16300,POPTR_0003s01450,POPTR_0011s02330,POPTR_0003s17010,POPTR_0016s12260,POPTR_0015s07340,POPTR_0010s22790
GO:0009523	photosystem II	2.49e-06	9	POPTR_0003s01450,POPTR_0004s19950,POPTR_0003s17010,POPTR_0014s16300,POPTR_0018s07160,POPTR_0016s12260,POPTR_0010s22790,POPTR_0015s07340,POPTR_0007s12070
GO:0042651	thylakoid membrane	2.95e-06	13	POPTR_0016s12260,POPTR_1436s00210,POPTR_0010s22790,POPTR_0015s07340,POPTR_0007s12070,POPTR_0011s02220,POPTR_0014s16300,POPTR_0015s10100,POPTR_0028s00410,POPTR_0003s17010,POPTR_0016s11450,POPTR_0003s01450,POPTR_0004s19950
GO:0009768	photosynthesis, light harvesting in photosystem I	3.01e-06	6	POPTR_0014s16300,POPTR_0003s01450,POPTR_0003s17010,POPTR_0016s12260,POPTR_0010s22790,POPTR_0015s07340
GO:0031409	pigment binding	3.01e-06	6	POPTR_0003s01450,POPTR_0014s16300,POPTR_0016s12260,POPTR_0003s17010,POPTR_0015s07340,POPTR_0010s22790
GO:0009628	response to abiotic stimulus	5.45e-06	21	POPTR_0002s25220,POPTR_0015s02540,POPTR_0003s01450,POPTR_0001s28610,POPTR_0014s19070,POPTR_0016s05910,POPTR_0005s14540,POPTR_0008s13090,POPTR_0010s12080,POPTR_0015s07340,POPTR_0010s22790,POPTR_0016s12260,POPTR_0012s01170,POPTR_0007s13830,POPTR_0005s14640,POPTR_0003s17010,POPTR_0008s16750,POPTR_0004s08890,POPTR_0014s19300,POPTR_0014s16300,POPTR_0013s00220
GO:0009751	response to salicylic acid	5.97e-06	8	POPTR_0008s13090,POPTR_0004s08890,POPTR_0010s12080,POPTR_0018s05980,POPTR_0018s05990,POPTR_0018s06020,POPTR_0005s14640,POPTR_0005s14540
GO:0010033	response to organic substance	9.42e-06	28	POPTR_0009s12880,POPTR_0005s14540,POPTR_0006s02410,POPTR_0018s06020,POPTR_0005s05550,POPTR_0003s05560,POPTR_0015s02540,POPTR_0010s12320,POPTR_0018s05990,POPTR_0013s03860,POPTR_0010s12080,POPTR_0002s18750,POPTR_0008s13090,POPTR_0005s14640,POPTR_0016s03450,POPTR_0016s09150,POPTR_0006s06550,POPTR_0018s05980,POPTR_0013s02980,POPTR_0008s17220,POPTR_0018s14300,POPTR_0011s14660,POPTR_0009s12890,POPTR_00…
GO:0009755	hormone-mediated signaling pathway	1.47e-05	18	POPTR_0003s05560,POPTR_0005s05550,POPTR_0010s12320,POPTR_0006s02410,POPTR_0005s14540,POPTR_0010s12080,POPTR_0008s13090,POPTR_0002s18750,POPTR_0013s03860,POPTR_0016s09150,POPTR_0016s03450,POPTR_0004s08890,POPTR_0011s05830,POPTR_0006s03540,POPTR_0006s06550,POPTR_0018s14300,POPTR_0008s17220,POPTR_0013s02980
GO:0009725	response to hormone	1.51e-05	23	POPTR_0008s13090,POPTR_0002s18750,POPTR_0010s12080,POPTR_0013s03860,POPTR_0010s12320,POPTR_0015s02540,POPTR_0003s05560,POPTR_0005s05550,POPTR_0006s02410,POPTR_0009s12880,POPTR_0005s14540,POPTR_0004s08890,POPTR_0011s05830,POPTR_0006s03540,POPTR_0004s17130,POPTR_0011s14660,POPTR_0009s12890,POPTR_0018s14300,POPTR_0008s17220,POPTR_0013s02980,POPTR_0006s06550,POPTR_0016s09150,POPTR_0016s03450
GO:0021700	developmental maturation	1.82e-05	6	POPTR_0010s12080,POPTR_0002s14500,POPTR_0004s08890,POPTR_0008s13090,POPTR_0005s14540,POPTR_0014s05910
GO:0032870	cellular response to hormone stimulus	1.83e-05	18	POPTR_0002s18750,POPTR_0008s13090,POPTR_0010s12080,POPTR_0013s03860,POPTR_0010s12320,POPTR_0005s05550,POPTR_0003s05560,POPTR_0005s14540,POPTR_0006s02410,POPTR_0011s05830,POPTR_0004s08890,POPTR_0006s03540,POPTR_0008s17220,POPTR_0013s02980,POPTR_0018s14300,POPTR_0006s06550,POPTR_0016s03450,POPTR_0016s09150
GO:0071310	cellular response to organic substance	1.86e-05	21	POPTR_0013s03860,POPTR_0010s12080,POPTR_0002s18750,POPTR_0008s13090,POPTR_0005s14540,POPTR_0006s02410,POPTR_0018s06020,POPTR_0005s05550,POPTR_0003s05560,POPTR_0018s05990,POPTR_0010s12320,POPTR_0006s06550,POPTR_0013s02980,POPTR_0018s05980,POPTR_0008s17220,POPTR_0018s14300,POPTR_0011s05830,POPTR_0006s03540,POPTR_0004s08890,POPTR_0016s03450,POPTR_0016s09150
GO:0071495	cellular response to endogenous stimulus	2.04e-05	18	POPTR_0008s17220,POPTR_0013s02980,POPTR_0018s14300,POPTR_0006s06550,POPTR_0011s05830,POPTR_0004s08890,POPTR_0006s03540,POPTR_0016s09150,POPTR_0016s03450,POPTR_0013s03860,POPTR_0002s18750,POPTR_0008s13090,POPTR_0010s12080,POPTR_0005s14540,POPTR_0006s02410,POPTR_0010s12320,POPTR_0005s05550,POPTR_0003s05560
GO:0009719	response to endogenous stimulus	2.06e-05	23	POPTR_0006s02410,POPTR_0009s12880,POPTR_0005s14540,POPTR_0010s12320,POPTR_0015s02540,POPTR_0003s05560,POPTR_0005s05550,POPTR_0013s03860,POPTR_0008s13090,POPTR_0002s18750,POPTR_0010s12080,POPTR_0016s03450,POPTR_0016s09150,POPTR_0018s14300,POPTR_0008s17220,POPTR_0013s02980,POPTR_0006s06550,POPTR_0004s08890,POPTR_0011s05830,POPTR_0006s03540,POPTR_0009s12890,POPTR_0011s14660,POPTR_0004s17130
GO:0009966	regulation of signal transduction	2.5e-05	12	POPTR_0018s06020,POPTR_0016s03450,POPTR_0006s02410,POPTR_0005s14540,POPTR_0010s12320,POPTR_0018s05990,POPTR_0018s05980,POPTR_0013s02980,POPTR_0006s03540,POPTR_0004s08890,POPTR_0008s13090,POPTR_0010s12080
GO:0010646	regulation of cell communication	2.5e-05	12	POPTR_0018s05980,POPTR_0013s02980,POPTR_0004s08890,POPTR_0006s03540,POPTR_0008s13090,POPTR_0010s12080,POPTR_0016s03450,POPTR_0018s06020,POPTR_0006s02410,POPTR_0005s14540,POPTR_0018s05990,POPTR_0010s12320
GO:0023051	regulation of signaling	2.5e-05	12	POPTR_0018s05990,POPTR_0010s12320,POPTR_0016s03450,POPTR_0018s06020,POPTR_0005s14540,POPTR_0006s02410,POPTR_0006s03540,POPTR_0004s08890,POPTR_0008s13090,POPTR_0010s12080,POPTR_0013s02980,POPTR_0018s05980
GO:0001071	nucleic acid binding transcription factor activity	2.59e-05	43	POPTR_0005s14540,POPTR_0007s05010,POPTR_0006s20820,POPTR_0010s13540,POPTR_0003s17830,POPTR_0001s04240,POPTR_0005s19220,POPTR_0017s12230,POPTR_0002s11550,POPTR_0003s15030,POPTR_0007s13380,POPTR_0013s15440,POPTR_0008s13090,POPTR_0002s17460,POPTR_0001s14720,POPTR_0014s05910,POPTR_0012s01260,POPTR_0011s00390,POPTR_0018s09900,POPTR_0012s06430,POPTR_0001s11770,POPTR_0005s18620,POPTR_0016s05910,POPTR_00…
GO:0003700	transcription factor activity, sequence-specific DNA binding	2.59e-05	43	POPTR_0012s06430,POPTR_0001s11770,POPTR_0012s01260,POPTR_0011s00390,POPTR_0018s09900,POPTR_0001s14720,POPTR_0002s17460,POPTR_0014s05910,POPTR_0013s15440,POPTR_0008s13090,POPTR_0017s12230,POPTR_0002s11550,POPTR_0003s15030,POPTR_0007s13380,POPTR_0010s13540,POPTR_0001s04240,POPTR_0003s17830,POPTR_0005s19220,POPTR_0005s14540,POPTR_0007s05010,POPTR_0006s20820,POPTR_0002s14500,POPTR_0014s02420,POPTR_00…
GO:0048583	regulation of response to stimulus	2.61e-05	14	POPTR_0018s12050,POPTR_0018s05980,POPTR_0013s02980,POPTR_0010s12080,POPTR_0006s03540,POPTR_0004s08890,POPTR_0008s13090,POPTR_0006s02410,POPTR_0005s14540,POPTR_0016s03450,POPTR_0001s28610,POPTR_0018s06020,POPTR_0010s12320,POPTR_0018s05990
GO:0031570	DNA integrity checkpoint	2.95e-05	5	POPTR_0005s24410,POPTR_0012s01170,POPTR_0002s04120,POPTR_0010s10750,POPTR_0018s12050
GO:0009863	salicylic acid mediated signaling pathway	3.25e-05	7	POPTR_0010s12080,POPTR_0018s05990,POPTR_0004s08890,POPTR_0008s13090,POPTR_0005s14540,POPTR_0018s05980,POPTR_0018s06020
GO:0000076	DNA replication checkpoint	3.25e-05	4	POPTR_0010s10750,POPTR_0002s04120,POPTR_0005s24410,POPTR_0012s01170
GO:0071446	cellular response to salicylic acid stimulus	3.79e-05	7	POPTR_0005s14540,POPTR_0018s05980,POPTR_0018s06020,POPTR_0010s12080,POPTR_0008s13090,POPTR_0018s05990,POPTR_0004s08890
GO:0009937	regulation of gibberellic acid mediated signaling pathway	4.42e-05	5	POPTR_0010s12080,POPTR_0008s13090,POPTR_0004s08890,POPTR_0005s14540,POPTR_0013s02980
GO:0032502	developmental process	9.39e-05	35	POPTR_0013s06320,POPTR_0010s12080,POPTR_0005s18620,POPTR_0010s19710,POPTR_0013s00220,POPTR_0004s08890,POPTR_0002s14500,POPTR_0006s09790,POPTR_0007s15320,POPTR_0004s02060,POPTR_0018s08090,POPTR_0007s10490,POPTR_0005s00340,POPTR_0007s14720,POPTR_0002s11550,POPTR_0017s12230,POPTR_0008s13090,POPTR_0002s03440,POPTR_0001s46380,POPTR_0005s14540,POPTR_0016s11900,POPTR_0005s19220,POPTR_0001s04240,POPTR_00…
GO:0009664	plant-type cell wall organization	0.00010707	9	POPTR_0004s21810,POPTR_0013s06300,POPTR_0008s08790,POPTR_0013s05730,POPTR_0010s21000,POPTR_0001s03830,POPTR_0013s15080,POPTR_0015s00590,POPTR_0014s11030
GO:1903506	regulation of nucleic acid-templated transcription	0.00011333	71	POPTR_0007s05010,POPTR_0006s02410,POPTR_0005s19220,POPTR_0001s04240,POPTR_0010s13540,POPTR_0007s13380,POPTR_0017s12230,POPTR_0016s09150,POPTR_0007s13830,POPTR_0002s17460,POPTR_0012s01260,POPTR_0001s11770,POPTR_0008s17220,POPTR_0001s10300,POPTR_0014s16230,POPTR_0016s05910,POPTR_0004s04590,POPTR_0004s11840,POPTR_0013s03860,POPTR_0007s02050,POPTR_0015s02170,POPTR_0003s14450,POPTR_0009s04730,POPTR_00…
GO:2001141	regulation of RNA biosynthetic process	0.00011333	71	POPTR_0007s13380,POPTR_0017s12230,POPTR_0007s05010,POPTR_0006s02410,POPTR_0001s04240,POPTR_0005s19220,POPTR_0010s13540,POPTR_0008s17220,POPTR_0001s11770,POPTR_0007s13830,POPTR_0016s09150,POPTR_0002s17460,POPTR_0012s01260,POPTR_0013s03860,POPTR_0007s02050,POPTR_0001s10300,POPTR_0016s05910,POPTR_0014s16230,POPTR_0004s11840,POPTR_0004s04590,POPTR_0004s04700,POPTR_0008s11900,POPTR_0010s17480,POPTR_00…
GO:0000075	cell cycle checkpoint	0.0001204	6	POPTR_0002s08820,POPTR_0018s12050,POPTR_0010s10750,POPTR_0005s24410,POPTR_0012s01170,POPTR_0002s04120
GO:0006355	regulation of transcription, DNA-templated	0.00012568	70	POPTR_0016s03240,POPTR_0005s18620,POPTR_0005s07290,POPTR_0010s12080,POPTR_0013s06320,POPTR_0014s03650,POPTR_0001s11800,POPTR_0003s07760,POPTR_0007s14720,POPTR_0007s10490,POPTR_0005s00340,POPTR_0006s03340,POPTR_0014s07450,POPTR_0018s08090,POPTR_0004s02060,POPTR_0002s14500,POPTR_0011s05830,POPTR_0004s08890,POPTR_0003s14480,POPTR_0013s00220,POPTR_0006s03560,POPTR_0003s05560,POPTR_0005s05550,POPTR_00…
GO:0010287	plastoglobule	0.00012569	6	POPTR_0003s01450,POPTR_0014s16300,POPTR_0016s12260,POPTR_0003s17010,POPTR_0010s22790,POPTR_0015s07340
GO:0019219	regulation of nucleobase-containing compound metabolic process	0.00013418	72	POPTR_0011s00390,POPTR_0018s09900,POPTR_0014s05910,POPTR_0004s04620,POPTR_0001s14720,POPTR_0001s08310,POPTR_0018s14300,POPTR_0012s06430,POPTR_0006s06550,POPTR_0001s18070,POPTR_0003s17830,POPTR_0005s05550,POPTR_0003s05560,POPTR_0004s23080,POPTR_0006s20820,POPTR_0005s14540,POPTR_0013s15440,POPTR_0002s18750,POPTR_0008s13090,POPTR_0012s08280,POPTR_0003s15030,POPTR_0002s11550,POPTR_0014s07450,POPTR_00…
GO:0051252	regulation of RNA metabolic process	0.00014046	71	POPTR_0004s11840,POPTR_0004s04590,POPTR_0014s16230,POPTR_0016s05910,POPTR_0001s10300,POPTR_0007s02050,POPTR_0013s03860,POPTR_0009s04730,POPTR_0015s06070,POPTR_0015s02170,POPTR_0003s14450,POPTR_0014s02420,POPTR_0010s17480,POPTR_0008s11900,POPTR_0004s04700,POPTR_0010s13540,POPTR_0005s19220,POPTR_0001s04240,POPTR_0006s02410,POPTR_0007s05010,POPTR_0017s12230,POPTR_0007s13380,POPTR_0012s01260,POPTR_00…
GO:0031984	organelle subcompartment	0.00015606	13	POPTR_0016s11450,POPTR_0003s17010,POPTR_0003s01450,POPTR_0011s02330,POPTR_0004s19950,POPTR_0015s07340,POPTR_0010s22790,POPTR_0011s02220,POPTR_1436s00210,POPTR_0016s12260,POPTR_0015s10100,POPTR_0028s00410,POPTR_0014s16300
GO:0009938	negative regulation of gibberellic acid mediated signaling pathway	0.00016216	4	POPTR_0005s14540,POPTR_0008s13090,POPTR_0004s08890,POPTR_0010s12080
GO:0010187	negative regulation of seed germination	0.00016216	4	POPTR_0005s14540,POPTR_0010s12080,POPTR_0008s13090,POPTR_0004s08890
GO:2000033	regulation of seed dormancy process	0.00016216	4	POPTR_0008s13090,POPTR_0004s08890,POPTR_0010s12080,POPTR_0005s14540
GO:2000034	regulation of seed maturation	0.00016216	4	POPTR_0010s12080,POPTR_0004s08890,POPTR_0008s13090,POPTR_0005s14540
GO:0048588	developmental cell growth	0.00018069	4	POPTR_0004s09150,POPTR_0002s14500,POPTR_0014s05910,POPTR_0001s46380
GO:0044767	single-organism developmental process	0.00019566	31	POPTR_0002s03440,POPTR_0010s12080,POPTR_0013s06320,POPTR_0008s13090,POPTR_0017s12230,POPTR_0002s11550,POPTR_0013s15080,POPTR_0010s19710,POPTR_0001s04240,POPTR_0005s19220,POPTR_0005s14540,POPTR_0005s18620,POPTR_0001s46380,POPTR_0007s15320,POPTR_0002s14500,POPTR_0001s35810,POPTR_0004s08890,POPTR_0012s06430,POPTR_0010s17100,POPTR_0013s00220,POPTR_0013s02980,POPTR_0011s00390,POPTR_0005s00340,POPTR_00…
GO:0010556	regulation of macromolecule biosynthetic process	0.00020739	73	POPTR_0007s13380,POPTR_0010s10750,POPTR_0017s12230,POPTR_0007s05010,POPTR_0006s02410,POPTR_0001s04240,POPTR_0005s19220,POPTR_0010s13540,POPTR_0008s17220,POPTR_0001s11770,POPTR_0007s13830,POPTR_0016s09150,POPTR_0002s17460,POPTR_0012s01260,POPTR_0013s03860,POPTR_0007s02050,POPTR_0001s10300,POPTR_0016s05910,POPTR_0014s16230,POPTR_0004s11840,POPTR_0004s04590,POPTR_0004s04700,POPTR_0008s11900,POPTR_00…
GO:0009314	response to radiation	0.00021057	13	POPTR_0014s19300,POPTR_0014s16300,POPTR_0010s22790,POPTR_0015s07340,POPTR_0016s12260,POPTR_0013s00220,POPTR_0012s01170,POPTR_0003s01450,POPTR_0007s13830,POPTR_0014s19070,POPTR_0003s17010,POPTR_0016s05910,POPTR_0008s16750
GO:0080050	regulation of seed development	0.00021198	4	POPTR_0005s14540,POPTR_0008s13090,POPTR_0004s08890,POPTR_0010s12080
GO:0009740	gibberellic acid mediated signaling pathway	0.00021603	5	POPTR_0013s02980,POPTR_0005s14540,POPTR_0008s13090,POPTR_0004s08890,POPTR_0010s12080
GO:0010476	gibberellin mediated signaling pathway	0.00021603	5	POPTR_0008s13090,POPTR_0004s08890,POPTR_0010s12080,POPTR_0013s02980,POPTR_0005s14540
GO:0071370	cellular response to gibberellin stimulus	0.00021603	5	POPTR_0010s12080,POPTR_0004s08890,POPTR_0008s13090,POPTR_0005s14540,POPTR_0013s02980
GO:2000112	regulation of cellular macromolecule biosynthetic process	0.00021974	72	POPTR_0001s04240,POPTR_0005s19220,POPTR_0010s13540,POPTR_0007s05010,POPTR_0007s13380,POPTR_0017s12230,POPTR_0010s10750,POPTR_0012s01260,POPTR_0007s13830,POPTR_0016s09150,POPTR_0002s17460,POPTR_0008s17220,POPTR_0001s11770,POPTR_0004s11840,POPTR_0004s04590,POPTR_0001s10300,POPTR_0016s05910,POPTR_0014s16230,POPTR_0007s02050,POPTR_0013s03860,POPTR_0003s14450,POPTR_0015s02170,POPTR_0015s06070,POPTR_00…
GO:0031326	regulation of cellular biosynthetic process	0.00023397	73	POPTR_0008s17220,POPTR_0001s11770,POPTR_0012s01260,POPTR_0016s09150,POPTR_0007s13830,POPTR_0002s17460,POPTR_0007s13380,POPTR_0010s10750,POPTR_0017s12230,POPTR_0005s19220,POPTR_0001s04240,POPTR_0010s13540,POPTR_0007s05010,POPTR_0006s02410,POPTR_0014s02420,POPTR_0004s04700,POPTR_0010s17480,POPTR_0008s11900,POPTR_0015s02170,POPTR_0003s14450,POPTR_0009s04730,POPTR_0015s06070,POPTR_0007s02050,POPTR_00…
GO:0009889	regulation of biosynthetic process	0.00023867	73	POPTR_0005s00340,POPTR_0006s03340,POPTR_0007s10490,POPTR_0014s07450,POPTR_0003s07760,POPTR_0007s14720,POPTR_0004s02060,POPTR_0018s08090,POPTR_0004s08890,POPTR_0011s05830,POPTR_0003s14480,POPTR_0002s14500,POPTR_0013s00220,POPTR_0006s03560,POPTR_0016s03240,POPTR_0005s07290,POPTR_0005s18620,POPTR_0013s06320,POPTR_0014s03650,POPTR_0010s12080,POPTR_0001s11800,POPTR_0018s09900,POPTR_0011s00390,POPTR_00…
GO:0006972	hyperosmotic response	0.00026999	4	POPTR_0005s14540,POPTR_0008s13090,POPTR_0004s08890,POPTR_0010s12080
GO:0042538	hyperosmotic salinity response	0.00026999	4	POPTR_0005s14540,POPTR_0010s12080,POPTR_0004s08890,POPTR_0008s13090
GO:0009932	cell tip growth	0.00027551	4	POPTR_0014s05910,POPTR_0001s46380,POPTR_0002s14500,POPTR_0004s09150
GO:0070887	cellular response to chemical stimulus	0.0002859	21	POPTR_0013s03860,POPTR_0010s12080,POPTR_0008s13090,POPTR_0002s18750,POPTR_0006s02410,POPTR_0005s14540,POPTR_0018s06020,POPTR_0003s05560,POPTR_0005s05550,POPTR_0010s12320,POPTR_0018s05990,POPTR_0006s06550,POPTR_0018s14300,POPTR_0008s17220,POPTR_0018s05980,POPTR_0013s02980,POPTR_0011s05830,POPTR_0004s08890,POPTR_0006s03540,POPTR_0016s09150,POPTR_0016s03450
GO:0006270	DNA replication initiation	0.0003104	5	POPTR_0001s25730,POPTR_0008s05630,POPTR_0014s08170,POPTR_0009s12440,POPTR_0001s12380
GO:2000377	regulation of reactive oxygen species metabolic process	0.00033763	4	POPTR_0005s14540,POPTR_0010s12080,POPTR_0004s08890,POPTR_0008s13090
GO:0097659	nucleic acid-templated transcription	0.00034318	73	POPTR_0012s01260,POPTR_0002s17460,POPTR_0016s09150,POPTR_0007s13830,POPTR_0001s11770,POPTR_0008s17220,POPTR_0010s13540,POPTR_0005s19220,POPTR_0001s04240,POPTR_0006s02410,POPTR_0007s05010,POPTR_0017s12230,POPTR_0007s13380,POPTR_0009s04730,POPTR_0015s06070,POPTR_0015s02170,POPTR_0003s14450,POPTR_0014s02420,POPTR_0010s17480,POPTR_0008s11900,POPTR_0004s04700,POPTR_0004s11840,POPTR_0004s04590,POPTR_00…
GO:0051171	regulation of nitrogen compound metabolic process	0.00034806	73	POPTR_0013s03860,POPTR_0007s02050,POPTR_0016s05910,POPTR_0014s16230,POPTR_0001s10300,POPTR_0004s04590,POPTR_0004s11840,POPTR_0010s17480,POPTR_0008s11900,POPTR_0004s04700,POPTR_0014s02420,POPTR_0009s04730,POPTR_0015s06070,POPTR_0015s02170,POPTR_0003s14450,POPTR_0017s12230,POPTR_0010s10750,POPTR_0007s13380,POPTR_0006s02410,POPTR_0007s05010,POPTR_0010s13540,POPTR_0005s19220,POPTR_0001s04240,POPTR_00…
GO:0010162	seed dormancy process	0.00035456	4	POPTR_0005s14540,POPTR_0010s12080,POPTR_0008s13090,POPTR_0004s08890
GO:0022611	dormancy process	0.00035456	4	POPTR_0005s14540,POPTR_0010s12080,POPTR_0004s08890,POPTR_0008s13090
GO:0032774	RNA biosynthetic process	0.00036052	73	POPTR_0004s02060,POPTR_0018s08090,POPTR_0008s16750,POPTR_0014s07450,POPTR_0005s00340,POPTR_0007s10490,POPTR_0006s03340,POPTR_0007s14720,POPTR_0003s07760,POPTR_0006s03560,POPTR_0013s00220,POPTR_0003s14480,POPTR_0004s08890,POPTR_0011s05830,POPTR_0002s14500,POPTR_0005s07290,POPTR_0005s18620,POPTR_0016s03240,POPTR_0001s11800,POPTR_0013s06320,POPTR_0014s03650,POPTR_0010s12080,POPTR_0014s05910,POPTR_00…
GO:0006351	transcription, DNA-templated	0.00037939	72	POPTR_0012s01260,POPTR_0002s17460,POPTR_0007s13830,POPTR_0016s09150,POPTR_0001s11770,POPTR_0008s17220,POPTR_0010s13540,POPTR_0001s04240,POPTR_0005s19220,POPTR_0007s05010,POPTR_0017s12230,POPTR_0007s13380,POPTR_0015s06070,POPTR_0009s04730,POPTR_0003s14450,POPTR_0015s02170,POPTR_0014s02420,POPTR_0008s11900,POPTR_0010s17480,POPTR_0004s04700,POPTR_0004s11840,POPTR_0004s04590,POPTR_0014s16230,POPTR_00…
GO:0000904	cell morphogenesis involved in differentiation	0.000415	4	POPTR_0001s46380,POPTR_0014s05910,POPTR_0002s14500,POPTR_0004s09150
GO:0005634	nucleus	0.00041994	113	POPTR_0013s00220,POPTR_0006s03560,POPTR_0002s14500,POPTR_0010s19950,POPTR_0007s15320,POPTR_0011s05830,POPTR_0004s08890,POPTR_0001s25730,POPTR_0018s08090,POPTR_0009s10060,POPTR_0008s16750,POPTR_0004s02060,POPTR_0007s14720,POPTR_0003s07760,POPTR_0002s10030,POPTR_0009s08990,POPTR_0007s10490,POPTR_0005s00340,POPTR_0006s03340,POPTR_0014s07450,POPTR_0001s11800,POPTR_0010s12080,POPTR_0013s06320,POPTR_00…
GO:0042221	response to chemical	0.00042552	30	POPTR_0010s12320,POPTR_0018s05990,POPTR_0003s05560,POPTR_0015s02540,POPTR_0005s05550,POPTR_0018s06020,POPTR_0006s02410,POPTR_0005s14540,POPTR_0009s12880,POPTR_0008s13090,POPTR_0002s18750,POPTR_0010s12080,POPTR_0021s00850,POPTR_0013s03860,POPTR_0016s03450,POPTR_0016s09150,POPTR_0005s14640,POPTR_0001s25730,POPTR_0011s05830,POPTR_0004s08890,POPTR_0006s03540,POPTR_0011s14660,POPTR_0009s12890,POPTR_00…
GO:0044434	chloroplast part	0.00043163	17	POPTR_0003s17010,POPTR_0010s14080,POPTR_0003s08160,POPTR_0013s07260,POPTR_0005s19390,POPTR_0014s16300,POPTR_0016s11450,POPTR_0011s02330,POPTR_0003s01450,POPTR_0004s19950,POPTR_1436s00210,POPTR_0016s12260,POPTR_0010s22790,POPTR_0015s07340,POPTR_0011s02220,POPTR_0015s10100,POPTR_0028s00410
GO:0071555	cell wall organization	0.00044436	18	POPTR_0011s00450,POPTR_0013s15080,POPTR_0214s00210,POPTR_0014s11030,POPTR_0010s21000,POPTR_0006s13680,POPTR_0008s08790,POPTR_0015s00590,POPTR_0019s14590,POPTR_0001s03830,POPTR_0005s06270,POPTR_0013s05730,POPTR_0004s21810,POPTR_0012s14650,POPTR_0013s06300,POPTR_0003s07040,POPTR_0014s15090,POPTR_0013s14860
GO:0010029	regulation of seed germination	0.00051657	4	POPTR_0005s14540,POPTR_0010s12080,POPTR_0008s13090,POPTR_0004s08890
GO:1900140	regulation of seedling development	0.00051657	4	POPTR_0010s12080,POPTR_0004s08890,POPTR_0008s13090,POPTR_0005s14540
GO:0009739	response to gibberellin	0.00052663	5	POPTR_0008s13090,POPTR_0004s08890,POPTR_0010s12080,POPTR_0013s02980,POPTR_0005s14540
GO:0044435	plastid part	0.00054045	17	POPTR_0015s10100,POPTR_0028s00410,POPTR_0010s22790,POPTR_0015s07340,POPTR_0011s02220,POPTR_0016s12260,POPTR_1436s00210,POPTR_0003s01450,POPTR_0011s02330,POPTR_0004s19950,POPTR_0016s11450,POPTR_0005s19390,POPTR_0014s16300,POPTR_0013s07260,POPTR_0003s08160,POPTR_0010s14080,POPTR_0003s17010
GO:0045229	external encapsulating structure organization	0.00056796	18	POPTR_0015s00590,POPTR_0019s14590,POPTR_0001s03830,POPTR_0005s06270,POPTR_0013s05730,POPTR_0012s14650,POPTR_0004s21810,POPTR_0003s07040,POPTR_0013s06300,POPTR_0014s15090,POPTR_0013s14860,POPTR_0011s00450,POPTR_0013s15080,POPTR_0214s00210,POPTR_0014s11030,POPTR_0010s21000,POPTR_0006s13680,POPTR_0008s08790
GO:0016762	xyloglucan:xyloglucosyl transferase activity	0.00057323	5	POPTR_0014s11030,POPTR_0011s00450,POPTR_0013s14860,POPTR_0014s15090,POPTR_0019s14590
GO:0048581	negative regulation of post-embryonic development	0.00062316	4	POPTR_0010s12080,POPTR_0004s08890,POPTR_0008s13090,POPTR_0005s14540
GO:0010431	seed maturation	0.00064817	4	POPTR_0005s14540,POPTR_0008s13090,POPTR_0004s08890,POPTR_0010s12080
GO:0016021	integral component of membrane	0.00071706	178	POPTR_0019s14280,POPTR_0004s01490,POPTR_0014s17310,POPTR_0003s14110,POPTR_0735s00220,POPTR_0008s16420,POPTR_0005s15520,POPTR_0002s18910,POPTR_0016s05570,POPTR_0015s04920,POPTR_0001s37580,POPTR_0016s10330,POPTR_0015s10100,POPTR_0017s04790,POPTR_0006s12350,POPTR_0005s01490,POPTR_0017s06850,POPTR_0010s20190,POPTR_0010s22790,POPTR_0001s34550,POPTR_0014s11030,POPTR_0004s19950,POPTR_0008s03390,POPTR_00…
GO:0048468	cell development	0.00072947	4	POPTR_0002s14500,POPTR_0004s09150,POPTR_0001s46380,POPTR_0014s05910
GO:0032993	protein-DNA complex	0.00089195	8	POPTR_0005s24130,POPTR_0007s14000,POPTR_0005s11860,POPTR_0006s18360,POPTR_0008s05630,POPTR_0002s04410,POPTR_0002s10030,POPTR_0015s06800
GO:0030154	cell differentiation	0.00097585	15	POPTR_0001s04240,POPTR_0011s00390,POPTR_0004s09150,POPTR_0005s00340,POPTR_0007s10490,POPTR_0018s08090,POPTR_0005s18620,POPTR_0002s17460,POPTR_0014s05910,POPTR_0001s46380,POPTR_0004s02060,POPTR_0007s15320,POPTR_0002s14500,POPTR_0013s06320,POPTR_0017s12230
GO:0031323	regulation of cellular metabolic process	0.0010215	77	POPTR_0018s09900,POPTR_0011s00390,POPTR_0014s05910,POPTR_0001s14720,POPTR_0004s04620,POPTR_0001s08310,POPTR_0006s20130,POPTR_0018s14300,POPTR_0012s14270,POPTR_0006s06550,POPTR_0012s06430,POPTR_0001s18070,POPTR_0003s17830,POPTR_0003s05560,POPTR_0005s05550,POPTR_0006s20820,POPTR_0004s23080,POPTR_0005s14540,POPTR_0008s13090,POPTR_0013s15440,POPTR_0002s18750,POPTR_0015s15760,POPTR_0012s08280,POPTR_00…
GO:0051241	negative regulation of multicellular organismal process	0.0010666	4	POPTR_0010s12080,POPTR_0004s08890,POPTR_0008s13090,POPTR_0005s14540
GO:0016020	membrane	0.0011114	214	POPTR_0014s06880,POPTR_0016s11450,POPTR_0019s09540,POPTR_0004s15180,POPTR_0017s14440,POPTR_0003s20480,POPTR_0016s11900,POPTR_0018s05990,POPTR_0010s06230,POPTR_0003s01450,POPTR_0007s06360,POPTR_0002s10220,POPTR_0003s16010,POPTR_0002s25300,POPTR_0009s15190,POPTR_0016s13550,POPTR_0006s10420,POPTR_0007s02820,POPTR_0003s17010,POPTR_0014s00680,POPTR_0010s15700,POPTR_0004s21810,POPTR_0001s25700,POPTR_00…
GO:0046906	tetrapyrrole binding	0.0011568	23	POPTR_0004s19950,POPTR_0007s06360,POPTR_0010s19710,POPTR_0003s01450,POPTR_0016s11450,POPTR_0002s03440,POPTR_0001s47590,POPTR_0007s06240,POPTR_0003s16010,POPTR_0016s12260,POPTR_0005s09170,POPTR_0010s22790,POPTR_0015s07340,POPTR_0007s05100,POPTR_0015s00590,POPTR_0003s17010,POPTR_0014s16300,POPTR_0001s35810,POPTR_0007s06260,POPTR_0009s11180,POPTR_0018s06550,POPTR_0011s10280,POPTR_0013s06300
GO:0034654	nucleobase-containing compound biosynthetic process	0.0011822	76	POPTR_0002s17460,POPTR_0016s09150,POPTR_0007s13830,POPTR_0012s01260,POPTR_0006s27200,POPTR_0001s11770,POPTR_0008s17220,POPTR_0006s02410,POPTR_0007s05010,POPTR_0010s13540,POPTR_0005s19220,POPTR_0001s04240,POPTR_0017s12230,POPTR_0007s13380,POPTR_0009s04730,POPTR_0015s06070,POPTR_0015s02170,POPTR_0003s14450,POPTR_0010s17480,POPTR_0008s11900,POPTR_0004s04700,POPTR_0014s02420,POPTR_0014s16230,POPTR_00…
GO:0031224	intrinsic component of membrane	0.0012214	179	POPTR_0007s12240,POPTR_0012s09070,POPTR_0008s12810,POPTR_0016s10780,POPTR_0016s05210,POPTR_0008s01950,POPTR_0010s24910,POPTR_0995s00210,POPTR_0008s16960,POPTR_0010s21310,POPTR_0002s24670,POPTR_0005s15850,POPTR_0001s47680,POPTR_0013s02970,POPTR_0018s05980,POPTR_0011s05710,POPTR_0007s13240,POPTR_0003s22060,POPTR_0007s10720,POPTR_0003s18230,POPTR_0008s02650,POPTR_0015s15210,POPTR_0005s26710,POPTR_00…
GO:0009845	seed germination	0.0012749	4	POPTR_0005s14540,POPTR_0004s08890,POPTR_0008s13090,POPTR_0010s12080
GO:0006260	DNA replication	0.0013014	10	POPTR_0001s25730,POPTR_0005s24410,POPTR_0001s12380,POPTR_0010s10750,POPTR_0002s04120,POPTR_0008s05630,POPTR_0012s01170,POPTR_0015s06800,POPTR_0009s12440,POPTR_0014s08170
GO:0010468	regulation of gene expression	0.0013443	72	POPTR_0017s12230,POPTR_0007s13380,POPTR_0007s05010,POPTR_0010s13540,POPTR_0005s19220,POPTR_0001s04240,POPTR_0010s17100,POPTR_0008s17220,POPTR_0001s11770,POPTR_0002s17460,POPTR_0016s09150,POPTR_0007s13830,POPTR_0012s01260,POPTR_0013s03860,POPTR_0007s02050,POPTR_0016s05910,POPTR_0014s16230,POPTR_0001s10300,POPTR_0004s11840,POPTR_0004s04590,POPTR_0010s17480,POPTR_0008s11900,POPTR_0004s04700,POPTR_00…
GO:0009867	jasmonic acid mediated signaling pathway	0.0014295	5	POPTR_0005s14540,POPTR_0006s02410,POPTR_0010s12080,POPTR_0004s08890,POPTR_0008s13090
GO:0051093	negative regulation of developmental process	0.001443	4	POPTR_0010s12080,POPTR_0004s08890,POPTR_0008s13090,POPTR_0005s14540
GO:0009968	negative regulation of signal transduction	0.0014767	4	POPTR_0010s12080,POPTR_0008s13090,POPTR_0004s08890,POPTR_0005s14540
GO:0010648	negative regulation of cell communication	0.0014767	4	POPTR_0010s12080,POPTR_0008s13090,POPTR_0004s08890,POPTR_0005s14540
GO:0023057	negative regulation of signaling	0.0014767	4	POPTR_0008s13090,POPTR_0004s08890,POPTR_0010s12080,POPTR_0005s14540
GO:0014070	response to organic cyclic compound	0.0014928	8	POPTR_0018s05990,POPTR_0005s14640,POPTR_0005s14540,POPTR_0018s06020,POPTR_0010s12080,POPTR_0008s13090,POPTR_0004s08890,POPTR_0018s05980
GO:0006334	nucleosome assembly	0.001512	6	POPTR_0006s18360,POPTR_0005s11860,POPTR_0002s10030,POPTR_0002s04410,POPTR_0005s24130,POPTR_0007s14000
GO:0000786	nucleosome	0.0015383	6	POPTR_0006s18360,POPTR_0005s24130,POPTR_0007s14000,POPTR_0002s10030,POPTR_0002s04410,POPTR_0005s11860
GO:0032501	multicellular organismal process	0.0015655	25	POPTR_0007s13830,POPTR_0014s05910,POPTR_0014s08280,POPTR_0004s09150,POPTR_0018s09900,POPTR_0013s00220,POPTR_0012s06430,POPTR_0010s17100,POPTR_0013s02980,POPTR_0002s14500,POPTR_0001s35810,POPTR_0007s15320,POPTR_0004s08890,POPTR_0019s14280,POPTR_0001s04320,POPTR_0005s14540,POPTR_0001s46380,POPTR_0010s19710,POPTR_0005s19220,POPTR_0001s42040,POPTR_0002s11550,POPTR_0002s03440,POPTR_0010s12080,POPTR_00…
GO:0071395	cellular response to jasmonic acid stimulus	0.0016007	5	POPTR_0005s14540,POPTR_0006s02410,POPTR_0010s12080,POPTR_0008s13090,POPTR_0004s08890
GO:0032504	multicellular organism reproduction	0.001653	4	POPTR_0005s14540,POPTR_0004s08890,POPTR_0008s13090,POPTR_0010s12080
GO:0048609	multicellular organismal reproductive process	0.001653	4	POPTR_0005s14540,POPTR_0010s12080,POPTR_0008s13090,POPTR_0004s08890
GO:0048519	negative regulation of biological process	0.0016633	21	POPTR_0013s00220,POPTR_0012s06430,POPTR_0010s17100,POPTR_0012s14650,POPTR_0006s20130,POPTR_0003s07040,POPTR_0002s08820,POPTR_0002s24360,POPTR_0005s06270,POPTR_0004s08890,POPTR_0012s01170,POPTR_0010s10750,POPTR_0016s11640,POPTR_0010s12080,POPTR_0008s13090,POPTR_0012s14560,POPTR_0006s02410,POPTR_0005s14540,POPTR_0006s13680,POPTR_0214s00210,POPTR_0001s18070
GO:0090351	seedling development	0.0017161	4	POPTR_0005s14540,POPTR_0004s08890,POPTR_0008s13090,POPTR_0010s12080
GO:0080090	regulation of primary metabolic process	0.0017795	76	POPTR_0006s03560,POPTR_0013s00220,POPTR_0003s14480,POPTR_0011s05830,POPTR_0004s08890,POPTR_0002s14500,POPTR_0004s02060,POPTR_0018s08090,POPTR_0014s07450,POPTR_0007s10490,POPTR_0005s00340,POPTR_0006s03340,POPTR_0003s07760,POPTR_0007s14720,POPTR_0001s11800,POPTR_0014s03650,POPTR_0013s06320,POPTR_0010s12080,POPTR_0005s07290,POPTR_0005s18620,POPTR_0016s03240,POPTR_0006s20130,POPTR_0012s14270,POPTR_00…
GO:0071103	DNA conformation change	0.0017989	10	POPTR_0007s14000,POPTR_0005s24130,POPTR_0005s11860,POPTR_0006s18360,POPTR_0001s12380,POPTR_0008s05630,POPTR_0002s10030,POPTR_0002s04410,POPTR_0009s12440,POPTR_0001s18290
GO:0048878	chemical homeostasis	0.0018896	16	POPTR_0005s08160,POPTR_0010s19710,POPTR_0010s12320,POPTR_0008s20710,POPTR_0010s12450,POPTR_0016s13550,POPTR_0002s03440,POPTR_0005s03840,POPTR_0016s03450,POPTR_0013s02620,POPTR_0012s10320,POPTR_0012s06430,POPTR_0018s06550,POPTR_0008s09970,POPTR_0001s35810,POPTR_0006s03540
GO:0009753	response to jasmonic acid	0.0019839	5	POPTR_0010s12080,POPTR_0008s13090,POPTR_0004s08890,POPTR_0006s02410,POPTR_0005s14540
GO:0009651	response to salt stress	0.0023074	5	POPTR_0005s14540,POPTR_0001s28610,POPTR_0010s12080,POPTR_0004s08890,POPTR_0008s13090
GO:0044815	DNA packaging complex	0.0023471	6	POPTR_0007s14000,POPTR_0005s24130,POPTR_0002s10030,POPTR_0005s11860,POPTR_0002s04410,POPTR_0006s18360
GO:0071669	plant-type cell wall organization or biogenesis	0.0023502	10	POPTR_0010s21000,POPTR_0001s03830,POPTR_0013s15080,POPTR_0014s11030,POPTR_0015s00590,POPTR_0006s11840,POPTR_0004s21810,POPTR_0008s08790,POPTR_0013s06300,POPTR_0013s05730
GO:0019222	regulation of metabolic process	0.0025981	85	POPTR_0002s18750,POPTR_0012s14560,POPTR_0013s15440,POPTR_0015s15760,POPTR_0008s13090,POPTR_0012s08280,POPTR_0002s11550,POPTR_0003s15030,POPTR_0003s17830,POPTR_0001s18070,POPTR_0005s05550,POPTR_0003s05560,POPTR_0004s23080,POPTR_0006s20820,POPTR_0005s14540,POPTR_0001s08310,POPTR_0012s14270,POPTR_0006s20130,POPTR_0018s14300,POPTR_0012s06430,POPTR_0006s06550,POPTR_0011s00390,POPTR_0018s09900,POPTR_00…
GO:1901362	organic cyclic compound biosynthetic process	0.0026285	82	POPTR_0004s02060,POPTR_0008s16750,POPTR_0018s08090,POPTR_0014s07450,POPTR_0007s10490,POPTR_0005s00340,POPTR_0006s03340,POPTR_0003s07760,POPTR_0007s14720,POPTR_0006s03560,POPTR_0013s00220,POPTR_0003s14480,POPTR_0004s08890,POPTR_0011s05830,POPTR_0002s14500,POPTR_0005s07290,POPTR_0005s18620,POPTR_0016s03240,POPTR_0001s11800,POPTR_0014s03650,POPTR_0013s06320,POPTR_0010s12080,POPTR_0014s05910,POPTR_00…
GO:0009941	chloroplast envelope	0.0026459	9	POPTR_0014s16300,POPTR_0016s12260,POPTR_0013s07260,POPTR_0010s22790,POPTR_0015s07340,POPTR_0003s08160,POPTR_0003s01450,POPTR_0003s17010,POPTR_0010s14080
GO:0048768	root hair cell tip growth	0.0026792	2	POPTR_0002s14500,POPTR_0014s05910
GO:0010315	auxin efflux	0.002696	3	POPTR_0016s03450,POPTR_0010s12320,POPTR_0006s03540
GO:0010329	auxin efflux transmembrane transporter activity	0.002696	3	POPTR_0016s03450,POPTR_0006s03540,POPTR_0010s12320
GO:0015562	efflux transmembrane transporter activity	0.002696	3	POPTR_0016s03450,POPTR_0006s03540,POPTR_0010s12320
GO:0080161	auxin transmembrane transporter activity	0.002696	3	POPTR_0010s12320,POPTR_0006s03540,POPTR_0016s03450
GO:0005576	extracellular region	0.0027832	20	POPTR_0010s21000,POPTR_0001s29560,POPTR_0014s11030,POPTR_0013s15080,POPTR_0011s00450,POPTR_0018s10410,POPTR_0005s09170,POPTR_0008s08790,POPTR_0001s03830,POPTR_0019s14590,POPTR_0015s00590,POPTR_0007s05100,POPTR_0019s14530,POPTR_0015s07940,POPTR_0014s15090,POPTR_0013s14860,POPTR_0003s07040,POPTR_0013s06300,POPTR_0004s21810,POPTR_0013s05730
GO:0031497	chromatin assembly	0.0028172	6	POPTR_0006s18360,POPTR_0007s14000,POPTR_0005s24130,POPTR_0002s10030,POPTR_0005s11860,POPTR_0002s04410
GO:0048585	negative regulation of response to stimulus	0.0031809	4	POPTR_0008s13090,POPTR_0004s08890,POPTR_0010s12080,POPTR_0005s14540
GO:0006970	response to osmotic stress	0.0032808	5	POPTR_0010s12080,POPTR_0008s13090,POPTR_0004s08890,POPTR_0005s14540,POPTR_0001s28610
GO:0010252	auxin homeostasis	0.003353	3	POPTR_0010s12320,POPTR_0006s03540,POPTR_0016s03450
GO:0009526	plastid envelope	0.0033648	9	POPTR_0003s17010,POPTR_0010s14080,POPTR_0003s01450,POPTR_0003s08160,POPTR_0016s12260,POPTR_0013s07260,POPTR_0010s22790,POPTR_0015s07340,POPTR_0014s16300
GO:0034728	nucleosome organization	0.003405	6	POPTR_0002s10030,POPTR_0005s11860,POPTR_0002s04410,POPTR_0007s14000,POPTR_0005s24130,POPTR_0006s18360
GO:0009416	response to light stimulus	0.0035445	10	POPTR_0010s22790,POPTR_0015s07340,POPTR_0016s12260,POPTR_0013s00220,POPTR_0014s16300,POPTR_0007s13830,POPTR_0008s16750,POPTR_0003s17010,POPTR_0016s05910,POPTR_0003s01450
GO:0001101	response to acid chemical	0.0035906	11	POPTR_0018s06020,POPTR_0005s14540,POPTR_0006s02410,POPTR_0005s14640,POPTR_0018s05990,POPTR_0015s02540,POPTR_0018s05980,POPTR_0013s02980,POPTR_0004s08890,POPTR_0008s13090,POPTR_0010s12080
GO:0000989	transcription factor activity, transcription factor binding	0.0036901	15	POPTR_0007s13830,POPTR_0004s02060,POPTR_0005s14540,POPTR_0005s18620,POPTR_0006s02410,POPTR_0002s17460,POPTR_0011s00390,POPTR_0001s04240,POPTR_0007s10490,POPTR_0005s00340,POPTR_0017s12230,POPTR_0004s08890,POPTR_0008s13090,POPTR_0013s06320,POPTR_0010s12080
GO:0071229	cellular response to acid chemical	0.0037332	9	POPTR_0004s08890,POPTR_0008s13090,POPTR_0010s12080,POPTR_0013s02980,POPTR_0018s05980,POPTR_0018s05990,POPTR_0018s06020,POPTR_0005s14540,POPTR_0006s02410
GO:0007275	multicellular organismal development	0.0040425	18	POPTR_0013s00220,POPTR_0012s06430,POPTR_0010s17100,POPTR_0013s02980,POPTR_0002s14500,POPTR_0001s35810,POPTR_0007s15320,POPTR_0004s08890,POPTR_0007s13830,POPTR_0014s05910,POPTR_0018s09900,POPTR_0002s11550,POPTR_0010s12080,POPTR_0002s03440,POPTR_0008s13090,POPTR_0005s14540,POPTR_0010s19710,POPTR_0005s19220
GO:0060255	regulation of macromolecule metabolic process	0.0044296	77	POPTR_0007s14720,POPTR_0003s07760,POPTR_0006s03340,POPTR_0005s00340,POPTR_0007s10490,POPTR_0014s07450,POPTR_0018s08090,POPTR_0004s02060,POPTR_0002s14500,POPTR_0004s08890,POPTR_0011s05830,POPTR_0003s14480,POPTR_0013s00220,POPTR_0006s03560,POPTR_0016s03240,POPTR_0005s18620,POPTR_0005s07290,POPTR_0010s12080,POPTR_0014s03650,POPTR_0013s06320,POPTR_0001s11800,POPTR_0018s09900,POPTR_0011s00390,POPTR_00…
GO:0006333	chromatin assembly or disassembly	0.0046036	6	POPTR_0002s10030,POPTR_0005s11860,POPTR_0002s04410,POPTR_0005s24130,POPTR_0007s14000,POPTR_0006s18360
GO:0009888	tissue development	0.004682	5	POPTR_0014s05910,POPTR_0010s17100,POPTR_0016s11900,POPTR_0006s09790,POPTR_0002s14500
GO:0010928	regulation of auxin mediated signaling pathway	0.0046948	3	POPTR_0016s03450,POPTR_0006s03540,POPTR_0010s12320
GO:0048038	quinone binding	0.0047903	3	POPTR_0011s02220,POPTR_0015s10100,POPTR_0028s00410
GO:0018130	heterocycle biosynthetic process	0.0048707	76	POPTR_0012s08280,POPTR_0008s13090,POPTR_0002s18750,POPTR_0013s15440,POPTR_0003s15030,POPTR_0002s11550,POPTR_0003s05560,POPTR_0005s05550,POPTR_0003s17830,POPTR_0001s18070,POPTR_0005s14540,POPTR_0006s20820,POPTR_0004s23080,POPTR_0001s08310,POPTR_0005s19390,POPTR_0017s09610,POPTR_0006s06550,POPTR_0003s20970,POPTR_0012s06430,POPTR_0018s14300,POPTR_0018s09900,POPTR_0011s00390,POPTR_0001s14720,POPTR_00…

## Sheet: Figure7B_cluster3
GO_accession	Description	P-value	DEG_item	Gene_names
GO:0005576	extracellular region	3.68e-08	11	POPTR_0003s15800,POPTR_0014s13640,POPTR_0006s14510,POPTR_0006s13190,POPTR_0006s13670,POPTR_0473s00220,POPTR_0006s07060,POPTR_0001s29530,POPTR_0018s11470,POPTR_0473s00200,POPTR_0013s15240
GO:0016762	xyloglucan:xyloglucosyl transferase activity	9.16e-05	3	POPTR_0006s07060,POPTR_0003s15800,POPTR_0014s13640
GO:0005618	cell wall	9.25e-05	6	POPTR_0003s15800,POPTR_0006s07060,POPTR_0006s14510,POPTR_0014s13640,POPTR_0006s13670,POPTR_0006s13190
GO:0030312	external encapsulating structure	9.25e-05	6	POPTR_0003s15800,POPTR_0006s07060,POPTR_0014s13640,POPTR_0006s14510,POPTR_0006s13190,POPTR_0006s13670
GO:0044036	cell wall macromolecule metabolic process	0.00014015	4	POPTR_0006s07060,POPTR_0019s12370,POPTR_0003s15800,POPTR_0014s13640
GO:0010411	xyloglucan metabolic process	0.0002105	3	POPTR_0006s07060,POPTR_0003s15800,POPTR_0014s13640
GO:0010410	hemicellulose metabolic process	0.0006548	3	POPTR_0006s07060,POPTR_0003s15800,POPTR_0014s13640
GO:0010383	cell wall polysaccharide metabolic process	0.00067514	3	POPTR_0003s15800,POPTR_0006s07060,POPTR_0014s13640
GO:0071554	cell wall organization or biogenesis	0.0010858	6	POPTR_0019s12370,POPTR_0003s15800,POPTR_0006s07060,POPTR_0014s13640,POPTR_0006s13190,POPTR_0006s13670
GO:0071555	cell wall organization	0.0014376	5	POPTR_0003s15800,POPTR_0006s07060,POPTR_0014s13640,POPTR_0006s13670,POPTR_0006s13190
GO:0045229	external encapsulating structure organization	0.0015644	5	POPTR_0003s15800,POPTR_0006s07060,POPTR_0014s13640,POPTR_0006s13190,POPTR_0006s13670
GO:0050829	defense response to Gram-negative bacterium	0.0020729	1	POPTR_0006s13670
GO:0042546	cell wall biogenesis	0.0023877	3	POPTR_0014s13640,POPTR_0003s15800,POPTR_0006s07060
GO:0048046	apoplast	0.0033993	3	POPTR_0006s07060,POPTR_0003s15800,POPTR_0014s13640
GO:0046577	long-chain-alcohol oxidase activity	0.0042745	1	POPTR_0010s07980
GO:0006073	cellular glucan metabolic process	0.0055107	3	POPTR_0014s13640,POPTR_0003s15800,POPTR_0006s07060
GO:0010508	positive regulation of autophagy	0.0058865	1	Novel00164
GO:0044042	glucan metabolic process	0.0062728	3	POPTR_0006s07060,POPTR_0003s15800,POPTR_0014s13640
GO:0016758	transferase activity, transferring hexosyl groups	0.0078224	5	POPTR_0001s32000,POPTR_0014s07740,POPTR_0014s13640,POPTR_0006s07060,POPTR_0003s15800
GO:0005976	polysaccharide metabolic process	0.0087532	4	POPTR_0014s13640,POPTR_0006s13670,POPTR_0003s15800,POPTR_0006s07060
GO:0003935	GTP cyclohydrolase II activity	0.009755	1	POPTR_0001s24160
GO:0044264	cellular polysaccharide metabolic process	0.0097915	3	POPTR_0014s13640,POPTR_0006s07060,POPTR_0003s15800
GO:0010506	regulation of autophagy	0.0098606	1	Novel00164
GO:0020037	heme binding	0.010301	5	POPTR_0002s17570,POPTR_0015s01000,POPTR_0006s13190,POPTR_0009s14780,POPTR_0013s15240
GO:0008686	3,4-dihydroxy-2-butanone-4-phosphate synthase activity	0.012042	1	POPTR_0001s24160
GO:0016491	oxidoreductase activity	0.01254	10	POPTR_0009s14780,POPTR_0013s15240,POPTR_0019s05050,POPTR_0009s14720,POPTR_0002s03190,POPTR_0001s17670,POPTR_0014s08390,POPTR_0002s17570,POPTR_0006s13190,POPTR_0010s07980
GO:0003933	GTP cyclohydrolase activity	0.013604	1	POPTR_0001s24160
GO:0016899	oxidoreductase activity, acting on the CH-OH group of donors, oxygen as acceptor	0.013704	1	POPTR_0010s07980
GO:0046906	tetrapyrrole binding	0.013811	5	POPTR_0015s01000,POPTR_0006s13190,POPTR_0013s15240,POPTR_0009s14780,POPTR_0002s17570
GO:0016639	oxidoreductase activity, acting on the CH-NH2 group of donors, NAD or NADP as acceptor	0.015861	1	POPTR_0019s05050
GO:0090447	glycerol-3-phosphate 2-O-acyltransferase activity	0.016903	1	POPTR_0014s08130
GO:0019139	cytokinin dehydrogenase activity	0.017985	1	POPTR_0002s03190
GO:0071407	cellular response to organic cyclic compound	0.020342	2	POPTR_0018s05940,POPTR_0018s11470
GO:0017198	N-terminal peptidyl-serine acetylation	0.02048	1	POPTR_0009s07820
GO:0018002	N-terminal peptidyl-glutamic acid acetylation	0.02048	1	POPTR_0009s07820
GO:0018200	peptidyl-glutamic acid modification	0.02048	1	POPTR_0009s07820
GO:0030920	peptidyl-serine acetylation	0.02048	1	POPTR_0009s07820
GO:1990189	peptide-serine-N-acetyltransferase activity	0.02048	1	POPTR_0009s07820
GO:1990190	peptide-glutamate-N-acetyltransferase activity	0.02048	1	POPTR_0009s07820
GO:0014070	response to organic cyclic compound	0.021755	2	POPTR_0018s11470,POPTR_0018s05940
GO:0010143	cutin biosynthetic process	0.022501	1	POPTR_0014s08130
GO:0009308	amine metabolic process	0.022989	2	POPTR_0008s15120,POPTR_0002s03190
GO:0055114	oxidation-reduction process	0.024506	10	POPTR_0002s17570,POPTR_0001s17670,POPTR_0014s08390,POPTR_0002s03190,POPTR_0009s14720,POPTR_0019s05050,POPTR_0013s15240,POPTR_0009s14780,POPTR_0010s07980,POPTR_0006s13190
GO:0031415	NatA complex	0.025001	1	POPTR_0009s07820
GO:0004869	cysteine-type endopeptidase inhibitor activity	0.025089	1	POPTR_0014s14680
GO:2000116	regulation of cysteine-type endopeptidase activity	0.025089	1	POPTR_0014s14680
GO:2000117	negative regulation of cysteine-type endopeptidase activity	0.025089	1	POPTR_0014s14680
GO:0010345	suberin biosynthetic process	0.025712	1	POPTR_0009s14720
GO:0035336	long-chain fatty-acyl-CoA metabolic process	0.025712	1	POPTR_0009s14720
GO:0004553	hydrolase activity, hydrolyzing O-glycosyl compounds	0.027558	4	POPTR_0019s12370,POPTR_0003s15800,POPTR_0006s07060,POPTR_0014s13640
GO:0042743	hydrogen peroxide metabolic process	0.027677	2	POPTR_0006s13190,POPTR_0013s15240
GO:0042744	hydrogen peroxide catabolic process	0.027677	2	POPTR_0006s13190,POPTR_0013s15240
GO:0002020	protease binding	0.0285	1	POPTR_0014s14680
GO:0044262	cellular carbohydrate metabolic process	0.030169	3	POPTR_0003s15800,POPTR_0006s07060,POPTR_0014s13640
GO:0080019	fatty-acyl-CoA reductase (alcohol-forming) activity	0.030211	1	POPTR_0009s14720
GO:0016757	transferase activity, transferring glycosyl groups	0.030354	5	POPTR_0014s13640,POPTR_0014s07740,POPTR_0001s32000,POPTR_0003s15800,POPTR_0006s07060
GO:0006771	riboflavin metabolic process	0.033159	1	POPTR_0001s24160
GO:0009231	riboflavin biosynthetic process	0.033159	1	POPTR_0001s24160
GO:0035337	fatty-acyl-CoA metabolic process	0.033616	1	POPTR_0009s14720
GO:0016798	hydrolase activity, acting on glycosyl bonds	0.034566	4	POPTR_0003s15800,POPTR_0019s12370,POPTR_0006s07060,POPTR_0014s13640
GO:0042726	flavin-containing compound metabolic process	0.035216	1	POPTR_0001s24160
GO:0042727	flavin-containing compound biosynthetic process	0.035216	1	POPTR_0001s24160
GO:0015695	organic cation transport	0.036237	1	POPTR_0002s25630
GO:0006595	polyamine metabolic process	0.041224	1	POPTR_0008s15120
GO:0006596	polyamine biosynthetic process	0.041224	1	POPTR_0008s15120
GO:0046983	protein dimerization activity	0.042271	4	POPTR_0014s07960,POPTR_0010s14010,POPTR_0004s04430,POPTR_0005s06220
GO:0016638	oxidoreductase activity, acting on the CH-NH2 group of donors	0.043405	1	POPTR_0019s05050
GO:0072593	reactive oxygen species metabolic process	0.04442	2	POPTR_0013s15240,POPTR_0006s13190
GO:0019238	cyclohydrolase activity	0.045674	1	POPTR_0001s24160
GO:0004601	peroxidase activity	0.046216	2	POPTR_0006s13190,POPTR_0013s15240
GO:0016684	oxidoreductase activity, acting on peroxide as acceptor	0.047897	2	POPTR_0006s13190,POPTR_0013s15240
GO:0031414	N-terminal protein acetyltransferase complex	0.048177	1	POPTR_0009s07820
GO:0071944	cell periphery	0.04888	9	POPTR_0002s25630,POPTR_0006s07060,POPTR_0014s13640,POPTR_0006s14510,POPTR_0019s01930,POPTR_0006s13190,POPTR_0006s13670,POPTR_0019s01880,POPTR_0003s15800

## Sheet: Figure7B_cluster4
GO_accession	Description	P-value	DEG_item	Gene_names
GO:0008422	beta-glucosidase activity	0.00030047	2	POPTR_0001s23070,POPTR_0001s23080
GO:0015926	glucosidase activity	0.00035256	2	POPTR_0001s23080,POPTR_0001s23070
GO:0009806	lignan metabolic process	0.00050076	1	POPTR_0009s12070
GO:0009807	lignan biosynthetic process	0.00050076	1	POPTR_0009s12070
GO:0004604	phosphoadenylyl-sulfate reductase (thioredoxin) activity	0.0014803	1	POPTR_0014s15240
GO:0004779	sulfate adenylyltransferase activity	0.0017565	1	POPTR_0008s15880
GO:0004781	sulfate adenylyltransferase (ATP) activity	0.0017565	1	POPTR_0008s15880
GO:0004553	hydrolase activity, hydrolyzing O-glycosyl compounds	0.0020815	3	POPTR_0001s23070,POPTR_0001s23080,POPTR_0005s00900
GO:0016798	hydrolase activity, acting on glycosyl bonds	0.002547	3	POPTR_0001s23070,POPTR_0001s23080,POPTR_0005s00900
GO:0016667	oxidoreductase activity, acting on a sulfur group of donors	0.0029436	2	POPTR_0010s10780,POPTR_0014s15240
GO:0000103	sulfate assimilation	0.0032072	1	POPTR_0008s15880
GO:0004020	adenylylsulfate kinase activity	0.0032072	1	POPTR_0008s15880
GO:0050664	oxidoreductase activity, acting on NAD(P)H, oxygen as acceptor	0.0040577	1	POPTR_0009s12070

## Sheet: Figure7B_cluster5
GO_accession	Description	P-value	DEG_item	Gene_names
GO:0080043	quercetin 3-O-glucosyltransferase activity	1.76e-14	53	POPTR_0006s05450,POPTR_0007s00890,POPTR_0016s01870,POPTR_0002s12520,POPTR_0016s05290,POPTR_0009s10120,POPTR_0016s01590,POPTR_0007s00740,POPTR_0006s04680,POPTR_2082s00200,POPTR_0009s09800,POPTR_0017s07890,POPTR_0016s01860,POPTR_0001s06790,POPTR_0010s20290,POPTR_0006s00930,POPTR_0007s01610,POPTR_0002s23760,POPTR_0017s12490,POPTR_0001s31090,POPTR_0009s09810,POPTR_0007s00760,POPTR_0009s10190,POPTR_00…
GO:0080044	quercetin 7-O-glucosyltransferase activity	1.76e-14	53	POPTR_0002s23760,POPTR_0007s01610,POPTR_0017s12490,POPTR_0009s09810,POPTR_0007s00760,POPTR_0001s31090,POPTR_0001s30970,POPTR_0016s01780,POPTR_0006s04580,POPTR_0009s10190,POPTR_0016s01820,POPTR_0006s12220,POPTR_0004s18570,POPTR_0016s01870,POPTR_0006s05450,POPTR_0007s00890,POPTR_0016s01590,POPTR_0016s05290,POPTR_0002s12520,POPTR_0009s10120,POPTR_0009s09800,POPTR_0016s01860,POPTR_0017s07890,POPTR_00…
GO:0016758	transferase activity, transferring hexosyl groups	6.22e-14	95	POPTR_0012s03420,POPTR_0007s01610,POPTR_0017s12490,POPTR_0001s31090,POPTR_0009s09810,POPTR_0016s01820,POPTR_0006s27330,POPTR_0016s01780,POPTR_0006s12220,POPTR_0003s09590,POPTR_0010s05700,POPTR_0004s18570,POPTR_0006s05450,POPTR_0016s01870,POPTR_0005s22300,POPTR_0016s05290,POPTR_0002s19230,POPTR_2082s00200,POPTR_0018s10320,POPTR_0017s07890,POPTR_0013s00710,POPTR_0001s06790,POPTR_0010s20290,POPTR_00…
GO:0008194	UDP-glycosyltransferase activity	1.82e-12	73	POPTR_0004s06840,POPTR_0014s11210,POPTR_0003s09970,POPTR_0011s13600,POPTR_0002s17000,POPTR_0016s01810,POPTR_0009s10180,POPTR_0001s31140,POPTR_0016s01570,POPTR_0013s00730,POPTR_0006s00940,POPTR_0016s01890,POPTR_0004s06820,POPTR_0015s03840,POPTR_0016s01600,POPTR_0016s01610,POPTR_0017s07910,POPTR_0004s06920,POPTR_0001s01520,POPTR_2082s00200,POPTR_0001s06790,POPTR_0017s07890,POPTR_0010s20290,POPTR_00…
GO:0035251	UDP-glucosyltransferase activity	2.73e-12	60	POPTR_0006s00940,POPTR_0001s31100,POPTR_0015s05540,POPTR_0016s01570,POPTR_0016s01810,POPTR_0009s10180,POPTR_0001s31140,POPTR_0003s09970,POPTR_0002s17000,POPTR_0010s08560,POPTR_0004s06840,POPTR_0001s31120,POPTR_0009s09820,POPTR_0006s00920,POPTR_0001s31040,POPTR_0001s01520,POPTR_0017s07930,POPTR_0004s06920,POPTR_0017s07910,POPTR_0002s23770,POPTR_0016s01610,POPTR_0007s12400,POPTR_0014s14300,POPTR_00…
GO:0009404	toxin metabolic process	2.78e-12	22	POPTR_0256s00200,POPTR_0001s40510,POPTR_0010s07100,POPTR_0001s42820,POPTR_0019s15100,POPTR_0011s11430,POPTR_0011s11440,POPTR_0010s07130,POPTR_0011s11420,POPTR_0256s00210,POPTR_0006s02510,POPTR_0013s14960,POPTR_0010s07150,POPTR_0001s42760,POPTR_0010s07110,POPTR_1996s00200,POPTR_0011s11450,POPTR_0004s20760,POPTR_0001s42770,POPTR_0016s02370,POPTR_0001s42780,POPTR_0010s07210
GO:0046527	glucosyltransferase activity	5.48e-12	61	POPTR_0006s05450,POPTR_0007s00890,POPTR_0016s01870,POPTR_0002s12520,POPTR_0016s05290,POPTR_0009s10120,POPTR_0016s01590,POPTR_0007s00740,POPTR_0006s04680,POPTR_2082s00200,POPTR_0016s01860,POPTR_0009s09800,POPTR_0017s07890,POPTR_0009s17100,POPTR_0001s06790,POPTR_0010s20290,POPTR_0006s00930,POPTR_0011s09740,POPTR_0012s03420,POPTR_0017s12490,POPTR_0002s23760,POPTR_0007s01610,POPTR_0001s31090,POPTR_00…
GO:0009407	toxin catabolic process	1.57e-11	21	POPTR_0019s15100,POPTR_0011s11430,POPTR_0011s11440,POPTR_0001s40510,POPTR_0256s00200,POPTR_0010s07100,POPTR_0001s42820,POPTR_0016s02370,POPTR_0001s42780,POPTR_0010s07210,POPTR_0001s42770,POPTR_0004s20760,POPTR_0010s07150,POPTR_1996s00200,POPTR_0001s42760,POPTR_0011s11450,POPTR_0010s07110,POPTR_0010s07130,POPTR_0011s11420,POPTR_0256s00210,POPTR_0006s02510
GO:0090487	secondary metabolite catabolic process	1.57e-11	21	POPTR_0001s42760,POPTR_1996s00200,POPTR_0011s11450,POPTR_0010s07110,POPTR_0010s07150,POPTR_0006s02510,POPTR_0256s00210,POPTR_0011s11420,POPTR_0010s07130,POPTR_0010s07210,POPTR_0001s42780,POPTR_0016s02370,POPTR_0004s20760,POPTR_0001s42770,POPTR_0011s11440,POPTR_0011s11430,POPTR_0019s15100,POPTR_0001s42820,POPTR_0010s07100,POPTR_0256s00200,POPTR_0001s40510
GO:0001071	nucleic acid binding transcription factor activity	5.94e-11	141	POPTR_0014s09860,POPTR_0019s13330,POPTR_0019s10220,POPTR_0019s10420,POPTR_0018s08320,POPTR_0001s03620,POPTR_0008s16660,POPTR_0005s15830,POPTR_0012s01380,POPTR_0001s08720,POPTR_0001s33560,POPTR_0001s12820,POPTR_0008s04490,POPTR_0004s05110,POPTR_0001s43950,POPTR_0007s14740,POPTR_0011s06010,POPTR_0011s03560,POPTR_0018s02470,POPTR_0017s11140,POPTR_0009s03850,POPTR_0002s04030,POPTR_0001s05370,POPTR_00…
GO:0003700	transcription factor activity, sequence-specific DNA binding	5.94e-11	141	POPTR_0009s10470,POPTR_0006s29250,POPTR_0013s09470,POPTR_0001s10490,POPTR_0005s23640,POPTR_0014s09190,POPTR_0011s04010,POPTR_0006s05770,POPTR_0003s07850,POPTR_0005s08940,POPTR_0008s15740,POPTR_0005s21690,POPTR_0008s16590,POPTR_0002s03330,POPTR_0006s24330,POPTR_0003s16750,POPTR_0013s11930,POPTR_0021s00280,POPTR_0001s08710,POPTR_0006s14090,POPTR_0015s06470,POPTR_0001s32810,POPTR_0016s06010,POPTR_00…
GO:0016757	transferase activity, transferring glycosyl groups	1.98e-09	107	POPTR_0002s12520,POPTR_0009s10120,POPTR_0015s08760,POPTR_0018s10300,POPTR_0010s13150,POPTR_0016s01590,POPTR_0017s12650,POPTR_0007s00890,POPTR_0011s09740,POPTR_0008s12260,POPTR_0006s04680,POPTR_0007s00740,POPTR_0008s19690,POPTR_0016s01860,POPTR_0009s09800,POPTR_0009s17100,POPTR_0008s12690,POPTR_0007s00760,POPTR_0008s12700,POPTR_1795s00200,POPTR_0001s01870,POPTR_0002s23760,POPTR_0012s08250,POPTR_00…
GO:0004364	glutathione transferase activity	2.2e-09	24	POPTR_0256s00210,POPTR_0011s11420,POPTR_0010s07130,POPTR_0006s02510,POPTR_0010s07150,POPTR_0006s13580,POPTR_1996s00200,POPTR_0001s42760,POPTR_0011s11450,POPTR_0010s07110,POPTR_0004s20760,POPTR_0001s42770,POPTR_0016s08430,POPTR_0001s42780,POPTR_0016s02370,POPTR_0004s07630,POPTR_0010s07210,POPTR_0256s00200,POPTR_0001s40510,POPTR_0001s42820,POPTR_0010s07100,POPTR_0019s15100,POPTR_0011s11430,POPTR_00…
GO:0006749	glutathione metabolic process	2.59e-09	26	POPTR_0019s15100,POPTR_0011s11440,POPTR_0003s12700,POPTR_0011s11430,POPTR_0256s00200,POPTR_0001s40510,POPTR_0001s42820,POPTR_0010s07100,POPTR_0006s13580,POPTR_0010s07150,POPTR_0011s11450,POPTR_0001s42760,POPTR_1996s00200,POPTR_0010s07110,POPTR_0256s00210,POPTR_0011s11420,POPTR_0010s07130,POPTR_0006s02510,POPTR_0001s42780,POPTR_0016s02370,POPTR_0010s07210,POPTR_0005s04040,POPTR_0018s04000,POPTR_00…
GO:0005509	calcium ion binding	6.95e-09	52	POPTR_0013s14730,POPTR_1809s00200,POPTR_0017s12100,POPTR_0011s12820,POPTR_0315s00200,POPTR_0016s06700,POPTR_0010s09110,POPTR_0004s02630,POPTR_0008s08750,POPTR_0019s14300,POPTR_0015s11890,POPTR_0010s15680,POPTR_0012s03880,POPTR_0008s15910,POPTR_0015s01550,POPTR_0004s21710,POPTR_0009s16510,POPTR_0006s11320,POPTR_0001s10750,POPTR_0006s21490,POPTR_0001s03210,POPTR_0007s11130,POPTR_0005s28110,POPTR_00…
GO:0004674	protein serine/threonine kinase activity	1.75e-08	150	POPTR_0011s12910,POPTR_0019s10200,POPTR_0014s03940,POPTR_0003s03310,POPTR_0004s02270,POPTR_0012s13420,POPTR_0008s05650,POPTR_0001s43860,POPTR_0001s43270,POPTR_0014s03780,POPTR_0012s06940,POPTR_0013s12000,POPTR_0011s14530,POPTR_0011s12870,POPTR_0004s04410,POPTR_0013s14720,POPTR_0019s14860,POPTR_0005s15310,POPTR_0006s06290,POPTR_0018s04880,POPTR_0002s00640,POPTR_0010s25570,POPTR_0019s03480,POPTR_00…
GO:0004672	protein kinase activity	3.17e-08	198	POPTR_0019s14310,POPTR_0010s11990,POPTR_0011s03790,POPTR_0008s01030,POPTR_0001s07550,POPTR_0001s07540,POPTR_0002s07650,POPTR_0019s14400,POPTR_0005s23490,POPTR_0003s14980,POPTR_0009s04050,POPTR_0011s13080,POPTR_0011s12920,POPTR_0017s04230,POPTR_0015s15340,POPTR_0001s42230,POPTR_0009s02580,POPTR_0011s10750,POPTR_0005s18240,POPTR_0002s18960,POPTR_0018s09550,POPTR_0001s43180,POPTR_0001s11460,POPTR_00…
GO:0006468	protein phosphorylation	2.93e-07	198	POPTR_0004s23550,POPTR_0001s43920,POPTR_0001s03390,POPTR_0001s42180,POPTR_0009s04020,POPTR_0001s29000,POPTR_0013s06050,POPTR_0019s04220,POPTR_0001s03210,POPTR_0001s42280,POPTR_0006s21490,POPTR_0010s10790,POPTR_0013s10130,POPTR_0011s02180,POPTR_0012s00890,POPTR_0017s09360,POPTR_0005s12940,POPTR_0013s04630,POPTR_0004s14310,POPTR_0008s03720,POPTR_0003s18950,POPTR_0004s02280,POPTR_0017s01830,POPTR_03…
GO:0004866	endopeptidase inhibitor activity	6.24e-07	16	POPTR_0019s10980,POPTR_0016s07980,POPTR_0003s09660,POPTR_0014s03530,POPTR_0019s02560,POPTR_0004s00220,POPTR_0007s03620,Novel00264,POPTR_0770s00230,POPTR_0011s11140,POPTR_0005s24230,POPTR_0007s03650,POPTR_0007s03630,POPTR_0001s31740,POPTR_0010s08600,POPTR_0010s08640
GO:0030414	peptidase inhibitor activity	6.24e-07	16	POPTR_0019s02560,POPTR_0014s03530,POPTR_0003s09660,POPTR_0016s07980,POPTR_0019s10980,POPTR_0010s08640,POPTR_0010s08600,POPTR_0001s31740,POPTR_0007s03630,POPTR_0007s03650,POPTR_0005s24230,POPTR_0011s11140,POPTR_0770s00230,Novel00264,POPTR_0007s03620,POPTR_0004s00220
GO:0061135	endopeptidase regulator activity	1.65e-06	16	POPTR_0014s03530,POPTR_0019s10980,POPTR_0003s09660,POPTR_0016s07980,POPTR_0019s02560,Novel00264,POPTR_0770s00230,POPTR_0007s03620,POPTR_0004s00220,POPTR_0007s03630,POPTR_0010s08640,POPTR_0001s31740,POPTR_0010s08600,POPTR_0007s03650,POPTR_0011s11140,POPTR_0005s24230
GO:0004805	trehalose-phosphatase activity	2.35e-06	7	POPTR_0012s14700,POPTR_0007s05670,POPTR_0012s01570,POPTR_0015s14810,POPTR_0001s00270,POPTR_0006s19000,POPTR_0003s11190
GO:0016773	phosphotransferase activity, alcohol group as acceptor	2.45e-06	203	POPTR_0014s08450,POPTR_0005s26640,POPTR_0011s03630,POPTR_0011s12950,POPTR_0004s02660,POPTR_0011s10390,POPTR_0011s13100,POPTR_2259s00200,POPTR_0008s05860,POPTR_0011s10340,POPTR_0006s15730,POPTR_0003s14970,POPTR_0011s03880,POPTR_0012s14060,POPTR_0013s03550,POPTR_0012s03040,POPTR_0002s25040,POPTR_0016s06700,POPTR_0008s11080,POPTR_0017s05830,POPTR_0019s14340,POPTR_1809s00200,POPTR_0009s04100,POPTR_00…
GO:0051346	negative regulation of hydrolase activity	2.49e-06	16	POPTR_0007s03650,POPTR_0005s24230,POPTR_0011s11140,POPTR_0010s08640,POPTR_0001s31740,POPTR_0010s08600,POPTR_0007s03630,POPTR_0007s03620,POPTR_0004s00220,POPTR_0770s00230,POPTR_0019s02560,POPTR_0005s06840,POPTR_0003s09660,POPTR_0016s07980,POPTR_0019s10980,POPTR_0014s03530
GO:0061134	peptidase regulator activity	2.71e-06	16	POPTR_0019s02560,POPTR_0014s03530,POPTR_0019s10980,POPTR_0003s09660,POPTR_0016s07980,POPTR_0007s03630,POPTR_0010s08640,POPTR_0010s08600,POPTR_0001s31740,POPTR_0007s03650,POPTR_0011s11140,POPTR_0005s24230,Novel00264,POPTR_0770s00230,POPTR_0007s03620,POPTR_0004s00220
GO:0015117	thiosulfate transmembrane transporter activity	2.73e-06	6	POPTR_0017s07260,POPTR_0017s07280,POPTR_0017s07510,POPTR_0007s03520,POPTR_0017s07250,POPTR_0017s07270
GO:0015131	oxaloacetate transmembrane transporter activity	2.73e-06	6	POPTR_0017s07270,POPTR_0017s07250,POPTR_0017s07280,POPTR_0017s07260,POPTR_0017s07510,POPTR_0007s03520
GO:0015141	succinate transmembrane transporter activity	2.73e-06	6	POPTR_0017s07250,POPTR_0017s07270,POPTR_0017s07510,POPTR_0007s03520,POPTR_0017s07260,POPTR_0017s07280
GO:0015709	thiosulfate transport	2.73e-06	6	POPTR_0017s07260,POPTR_0017s07280,POPTR_0007s03520,POPTR_0017s07510,POPTR_0017s07250,POPTR_0017s07270
GO:0015729	oxaloacetate transport	2.73e-06	6	POPTR_0017s07270,POPTR_0017s07250,POPTR_0007s03520,POPTR_0017s07510,POPTR_0017s07280,POPTR_0017s07260
GO:0071422	succinate transmembrane transport	2.73e-06	6	POPTR_0017s07250,POPTR_0017s07270,POPTR_0017s07260,POPTR_0017s07280,POPTR_0007s03520,POPTR_0017s07510
GO:1902356	oxaloacetate(2-) transmembrane transport	2.73e-06	6	POPTR_0017s07280,POPTR_0017s07260,POPTR_0007s03520,POPTR_0017s07510,POPTR_0017s07270,POPTR_0017s07250
GO:0010466	negative regulation of peptidase activity	2.91e-06	15	POPTR_0010s08640,POPTR_0010s08600,POPTR_0001s31740,POPTR_0007s03630,POPTR_0007s03650,POPTR_0019s02560,POPTR_0011s11140,POPTR_0005s24230,POPTR_0770s00230,POPTR_0014s03530,POPTR_0003s09660,POPTR_0016s07980,POPTR_0019s10980,POPTR_0007s03620,POPTR_0004s00220
GO:0010951	negative regulation of endopeptidase activity	2.91e-06	15	POPTR_0007s03630,POPTR_0010s08600,POPTR_0001s31740,POPTR_0010s08640,POPTR_0011s11140,POPTR_0005s24230,POPTR_0019s02560,POPTR_0007s03650,POPTR_0014s03530,POPTR_0770s00230,POPTR_0004s00220,POPTR_0019s10980,POPTR_0007s03620,POPTR_0016s07980,POPTR_0003s09660
GO:0006575	cellular modified amino acid metabolic process	3.41e-06	30	POPTR_0010s19870,POPTR_0256s00200,POPTR_0001s40510,POPTR_0002s09080,POPTR_0010s07100,POPTR_0001s42820,POPTR_0019s15100,POPTR_0003s12700,POPTR_0011s11430,POPTR_0011s11440,POPTR_0001s11350,POPTR_0016s08430,POPTR_0004s20760,POPTR_0001s42770,POPTR_0016s02370,POPTR_0001s42780,POPTR_0018s04000,POPTR_0008s06610,POPTR_0005s04040,POPTR_0010s07210,POPTR_0010s07130,POPTR_0011s11420,POPTR_0256s00210,POPTR_00…
GO:0052548	regulation of endopeptidase activity	7.17e-06	15	POPTR_0007s03630,POPTR_0010s08640,POPTR_0010s08600,POPTR_0001s31740,POPTR_0007s03650,POPTR_0019s02560,POPTR_0011s11140,POPTR_0005s24230,POPTR_0014s03530,POPTR_0770s00230,POPTR_0019s10980,POPTR_0007s03620,POPTR_0004s00220,POPTR_0003s09660,POPTR_0016s07980
GO:0004867	serine-type endopeptidase inhibitor activity	7.17e-06	9	POPTR_0019s10980,POPTR_0016s07980,Novel00264,POPTR_0014s03530,POPTR_0770s00230,POPTR_0005s24230,POPTR_0011s11140,POPTR_0010s08640,POPTR_0010s08600
GO:0015744	succinate transport	7.99e-06	6	POPTR_0017s07250,POPTR_0017s07270,POPTR_0017s07260,POPTR_0017s07280,POPTR_0017s07510,POPTR_0007s03520
GO:0004722	protein serine/threonine phosphatase activity	8.92e-06	24	POPTR_0009s09470,POPTR_0006s05860,POPTR_0010s19430,POPTR_0014s11090,POPTR_0008s10010,POPTR_0006s10030,POPTR_0001s28510,POPTR_0002s19100,POPTR_0009s07720,POPTR_0018s14770,POPTR_0009s04210,POPTR_0012s01740,POPTR_0016s12200,POPTR_0008s05950,POPTR_0001s10570,POPTR_0001s13180,POPTR_0001s30440,POPTR_0017s04500,POPTR_0008s07050,POPTR_0013s01370,POPTR_0010s16130,POPTR_0013s10540,POPTR_0008s12270,POPTR_00…
GO:0005524	ATP binding	9.95e-06	284	POPTR_2259s00200,POPTR_0011s04620,POPTR_0006s15730,POPTR_0010s09130,POPTR_0003s05450,POPTR_0011s03880,POPTR_0012s03040,POPTR_0013s03550,POPTR_0012s14060,POPTR_0014s08450,POPTR_0010s14270,POPTR_0004s02660,POPTR_0228s00200,POPTR_0012s01200,POPTR_0011s13100,POPTR_0021s00300,POPTR_0012s05090,POPTR_0003s09830,POPTR_0008s15890,POPTR_0003s08340,POPTR_0015s01010,POPTR_0012s14090,POPTR_0008s11080,POPTR_00…
GO:0052547	regulation of peptidase activity	1.13e-05	15	POPTR_0003s09660,POPTR_0016s07980,POPTR_0007s03620,POPTR_0019s10980,POPTR_0004s00220,POPTR_0770s00230,POPTR_0014s03530,POPTR_0007s03650,POPTR_0011s11140,POPTR_0005s24230,POPTR_0019s02560,POPTR_0010s08640,POPTR_0010s08600,POPTR_0001s31740,POPTR_0007s03630
GO:0005388	calcium-transporting ATPase activity	1.26e-05	11	POPTR_0016s01090,POPTR_0013s03620,POPTR_0016s01070,POPTR_0007s09790,POPTR_0010s09130,POPTR_0005s23710,POPTR_0003s12570,POPTR_0001s05790,POPTR_0008s15890,POPTR_0001s05650,POPTR_0001s05800
GO:0008037	cell recognition	1.76e-05	29	POPTR_0011s03650,POPTR_0001s42230,POPTR_0001s23530,POPTR_0011s02140,POPTR_0011s07370,POPTR_0011s12920,POPTR_0001s42210,POPTR_0011s03680,POPTR_0013s14720,POPTR_0001s42180,POPTR_0011s03880,POPTR_0004s02710,POPTR_0011s03660,POPTR_0011s13060,POPTR_0001s42280,POPTR_0011s02100,POPTR_0151s00200,POPTR_0011s03790,POPTR_0011s13200,POPTR_0011s12930,POPTR_0004s02720,POPTR_0011s12910,POPTR_0004s02660,POPTR_00…
GO:0048544	recognition of pollen	1.76e-05	29	POPTR_0013s12000,POPTR_0011s12870,POPTR_0011s12950,POPTR_0011s13230,POPTR_0011s02100,POPTR_0151s00200,POPTR_0011s03790,POPTR_0011s13200,POPTR_0011s12930,POPTR_0011s12910,POPTR_0004s02720,POPTR_0004s02660,POPTR_0011s02180,POPTR_0011s02060,POPTR_0004s02710,POPTR_0011s03660,POPTR_0011s13060,POPTR_0001s42280,POPTR_0011s03650,POPTR_0001s42230,POPTR_0001s23530,POPTR_0011s02140,POPTR_0011s07370,POPTR_00…
GO:0004791	thioredoxin-disulfide reductase activity	1.94e-05	15	POPTR_0010s06950,POPTR_0010s21210,POPTR_0010s06980,POPTR_0010s06930,POPTR_0010s06970,POPTR_0010s07010,POPTR_0010s07000,POPTR_0008s05530,POPTR_0010s06960,POPTR_0749s00210,POPTR_0010s06940,POPTR_0004s21900,POPTR_0749s00200,POPTR_0005s25420,POPTR_0010s06990
GO:0009875	pollen-pistil interaction	1.97e-05	29	POPTR_0004s02710,POPTR_0011s03660,POPTR_0001s42280,POPTR_0011s13060,POPTR_0011s02140,POPTR_0001s42230,POPTR_0011s07370,POPTR_0001s23530,POPTR_0011s03650,POPTR_0011s03680,POPTR_0001s42210,POPTR_0011s12920,POPTR_0001s42180,POPTR_0013s14720,POPTR_0011s03880,POPTR_0011s12870,POPTR_0013s12000,POPTR_0011s12950,POPTR_0011s13230,POPTR_0011s02100,POPTR_0011s03790,POPTR_0011s13200,POPTR_0151s00200,POPTR_00…
GO:0010200	response to chitin	2.08e-05	5	POPTR_0014s01760,POPTR_0005s27930,POPTR_0013s14960,POPTR_0002s12010,POPTR_0010s21650
GO:0016301	kinase activity	2.4e-05	210	POPTR_0001s41900,POPTR_0015s01600,POPTR_0008s01030,POPTR_0011s03790,POPTR_0010s11990,POPTR_0019s14310,POPTR_0019s14400,POPTR_0002s07650,POPTR_0001s07540,POPTR_0001s07550,POPTR_0003s14980,POPTR_0005s23490,POPTR_0010s24270,POPTR_0014s09450,POPTR_0009s04050,POPTR_0011s13080,POPTR_0001s42230,POPTR_0015s15340,POPTR_0017s04230,POPTR_0011s12920,POPTR_0018s09550,POPTR_0002s18960,POPTR_0005s18240,POPTR_00…
GO:0006464	cellular protein modification process	2.74e-05	320	POPTR_0018s10450,POPTR_0009s09470,POPTR_0009s04030,POPTR_0005s11000,POPTR_0017s01840,POPTR_0018s14500,POPTR_0014s16200,POPTR_0002s09990,POPTR_0016s08430,POPTR_0001s16810,POPTR_0001s29090,POPTR_0013s13360,POPTR_0001s07620,POPTR_0007s10930,POPTR_0003s13970,POPTR_0015s00330,POPTR_0015s05380,Novel00262,POPTR_0001s30440,POPTR_0015s07270,POPTR_0017s09070,POPTR_0001s14590,POPTR_0003s19600,POPTR_0006s273…
GO:0036211	protein modification process	2.74e-05	320	POPTR_0002s09040,POPTR_0019s07830,POPTR_0011s03880,POPTR_0012s14060,POPTR_0013s03550,POPTR_0005s12910,POPTR_0012s03040,POPTR_0002s19100,POPTR_0008s10010,POPTR_2259s00200,POPTR_0013s13580,POPTR_0004s02660,POPTR_0003s20420,POPTR_0011s13100,POPTR_0014s08450,POPTR_0001s07140,POPTR_0005s24270,POPTR_0005s24680,POPTR_0003s08340,POPTR_0012s14090,POPTR_0001s12800,POPTR_0021s00300,POPTR_0012s05090,POPTR_00…
GO:0008272	sulfate transport	2.97e-05	9	POPTR_0017s07270,POPTR_0017s07250,POPTR_0005s16530,POPTR_0017s07510,POPTR_0002s09310,POPTR_0017s07280,POPTR_0010s21820,POPTR_0017s07260,POPTR_0007s03520
GO:0015116	sulfate transmembrane transporter activity	2.97e-05	9	POPTR_0007s03520,POPTR_0010s21820,POPTR_0017s07260,POPTR_0017s07280,POPTR_0002s09310,POPTR_0017s07250,POPTR_0017s07270,POPTR_0017s07510,POPTR_0005s16530
GO:1902358	sulfate transmembrane transport	2.97e-05	9	POPTR_0005s16530,POPTR_0017s07510,POPTR_0017s07270,POPTR_0017s07250,POPTR_0007s03520,POPTR_0017s07280,POPTR_0002s09310,POPTR_0010s21820,POPTR_0017s07260
GO:0016762	xyloglucan:xyloglucosyl transferase activity	3.04e-05	11	POPTR_0013s00710,POPTR_0018s10320,POPTR_0003s09590,POPTR_0002s06130,POPTR_1065s00210,POPTR_0018s10330,POPTR_1795s00200,POPTR_0002s06120,POPTR_0001s01870,POPTR_0018s10300,POPTR_0005s22300
GO:0043565	sequence-specific DNA binding	3.26e-05	96	POPTR_0001s03620,POPTR_0014s15550,POPTR_0003s13840,POPTR_0001s24860,POPTR_0008s07360,POPTR_0008s16660,POPTR_0001s09900,POPTR_0001s32810,POPTR_0014s09860,POPTR_0016s06010,POPTR_0001s33560,POPTR_0001s24890,POPTR_0019s08730,POPTR_0001s44090,POPTR_0013s14960,POPTR_0018s06080,POPTR_0014s08600,POPTR_0012s01380,POPTR_0014s13780,POPTR_0002s19250,POPTR_0008s12130,POPTR_0013s09470,POPTR_0009s03850,POPTR_00…
GO:0009856	pollination	3.91e-05	30	POPTR_0004s02660,POPTR_0004s02720,POPTR_0011s02180,POPTR_0011s12910,POPTR_0011s02060,POPTR_0011s12930,POPTR_0151s00200,POPTR_0011s13200,POPTR_0011s03790,POPTR_0011s02100,POPTR_0011s13230,POPTR_0011s12950,POPTR_0011s12870,POPTR_0013s12000,POPTR_0011s03880,POPTR_0013s01870,POPTR_0001s42180,POPTR_0013s14720,POPTR_0011s12920,POPTR_0001s42210,POPTR_0011s03680,POPTR_0011s03650,POPTR_0001s42230,POPTR_00…
GO:0016667	oxidoreductase activity, acting on a sulfur group of donors	4.24e-05	25	POPTR_0006s24340,POPTR_0010s06930,POPTR_0010s06980,POPTR_0010s21210,POPTR_0010s06950,POPTR_0004s01190,POPTR_0007s01400,POPTR_0010s10770,POPTR_0749s00200,POPTR_0001s34260,POPTR_0004s01220,POPTR_0003s19770,POPTR_0010s06960,POPTR_0008s05530,POPTR_0008s14400,POPTR_0010s07000,POPTR_0010s07010,POPTR_0010s06970,POPTR_0010s06990,POPTR_0011s05780,POPTR_0004s04940,POPTR_0005s25420,POPTR_0004s21900,POPTR_00…
GO:0044706	multi-multicellular organism process	4.3e-05	30	POPTR_0011s12930,POPTR_0004s02720,POPTR_0004s02660,POPTR_0011s02180,POPTR_0011s12910,POPTR_0011s02060,POPTR_0011s02100,POPTR_0151s00200,POPTR_0011s03790,POPTR_0011s13200,POPTR_0011s12950,POPTR_0011s13230,POPTR_0011s12870,POPTR_0013s12000,POPTR_0013s14720,POPTR_0001s42180,POPTR_0011s03880,POPTR_0013s01870,POPTR_0011s03650,POPTR_0011s02140,POPTR_0001s42230,POPTR_0011s07370,POPTR_0001s23530,POPTR_00…
GO:0015662	ATPase activity, coupled to transmembrane movement of ions, phosphorylative mechanism	5.04e-05	13	POPTR_0003s12570,POPTR_0008s15890,POPTR_0001s05790,POPTR_0001s05800,POPTR_0001s05650,POPTR_0003s17820,POPTR_0006s20290,POPTR_0013s03620,POPTR_0016s01090,POPTR_0007s09790,POPTR_0016s01070,POPTR_0010s09130,POPTR_0005s23710
GO:0035435	phosphate ion transmembrane transport	8.77e-05	7	POPTR_0017s07280,POPTR_0015s11570,POPTR_0017s07260,POPTR_0017s07510,POPTR_0007s03520,POPTR_0017s07270,POPTR_0017s07250
GO:0016668	oxidoreductase activity, acting on a sulfur group of donors, NAD(P) as acceptor	8.8e-05	15	POPTR_0010s07010,POPTR_0010s06930,POPTR_0010s06970,POPTR_0010s07000,POPTR_0010s06950,POPTR_0010s06980,POPTR_0010s21210,POPTR_0005s25420,POPTR_0749s00200,POPTR_0010s06990,POPTR_0749s00210,POPTR_0010s06960,POPTR_0008s05530,POPTR_0004s21900,POPTR_0010s06940
GO:0045861	negative regulation of proteolysis	9.41e-05	15	POPTR_0007s03650,POPTR_0011s11140,POPTR_0005s24230,POPTR_0019s02560,POPTR_0010s08640,POPTR_0010s08600,POPTR_0001s31740,POPTR_0007s03630,POPTR_0003s09660,POPTR_0016s07980,POPTR_0019s10980,POPTR_0007s03620,POPTR_0004s00220,POPTR_0770s00230,POPTR_0014s03530
GO:0005516	calmodulin binding	9.47e-05	20	POPTR_0012s05110,POPTR_0010s22730,POPTR_0004s21710,POPTR_0009s01710,POPTR_0011s05790,POPTR_0016s06700,POPTR_0011s05820,POPTR_0005s26640,POPTR_0004s04960,POPTR_0016s05490,POPTR_0001s05800,POPTR_0013s01200,POPTR_0012s03040,POPTR_0018s03750,POPTR_0001s05790,POPTR_0019s03480,POPTR_0013s04320,POPTR_0005s02010,POPTR_0006s21490,POPTR_0007s09790
GO:0006796	phosphate-containing compound metabolic process	0.00010005	274	POPTR_0019s14310,POPTR_0015s01600,POPTR_0008s01030,POPTR_0001s07540,POPTR_0001s07550,POPTR_0002s07650,POPTR_0005s23490,POPTR_0010s24270,POPTR_0014s09450,POPTR_0003s14980,POPTR_0009s04050,POPTR_0017s04230,POPTR_0001s28510,POPTR_0001s42230,POPTR_0015s15340,POPTR_0009s02580,POPTR_0018s09550,POPTR_0005s18240,POPTR_0008s23240,POPTR_0001s43180,POPTR_0013s04320,POPTR_0197s00200,POPTR_0004s02530,POPTR_00…
GO:0016740	transferase activity	0.0001071	439	POPTR_0018s10330,POPTR_0014s10560,POPTR_0002s16160,POPTR_0015s08550,POPTR_0005s20420,POPTR_0006s02510,POPTR_0005s06730,POPTR_0014s11210,POPTR_0004s06840,POPTR_0003s12500,POPTR_0009s10180,POPTR_0004s24130,POPTR_0016s05490,POPTR_0126s00230,POPTR_0006s27910,POPTR_0001s43260,POPTR_0013s12070,POPTR_0006s20740,POPTR_0006s00900,POPTR_0001s05240,POPTR_0006s12230,POPTR_0011s04930,POPTR_0006s04710,POPTR_00…
GO:0019203	carbohydrate phosphatase activity	0.00011143	8	POPTR_0003s11190,POPTR_0006s19000,POPTR_0001s00270,POPTR_0007s05670,POPTR_0012s14700,POPTR_0006s09550,POPTR_0015s14810,POPTR_0012s01570
GO:0006355	regulation of transcription, DNA-templated	0.00012821	210	POPTR_0019s14070,POPTR_0005s07060,POPTR_0019s11090,POPTR_0010s15970,POPTR_0001s35490,POPTR_0010s09210,POPTR_0002s16590,POPTR_0010s19890,POPTR_0001s15400,POPTR_0006s03300,POPTR_0016s08470,POPTR_0018s04710,POPTR_0005s15990,POPTR_0012s13430,POPTR_0001s39260,POPTR_0019s04710,POPTR_0010s08310,POPTR_0012s14770,POPTR_0009s04870,POPTR_0016s13380,POPTR_0011s06020,POPTR_0007s13700,POPTR_0013s05110,POPTR_00…
GO:0010243	response to organonitrogen compound	0.00012886	5	POPTR_0013s14960,POPTR_0002s12010,POPTR_0010s21650,POPTR_0005s27930,POPTR_0014s01760
GO:0044703	multi-organism reproductive process	0.00013195	30	POPTR_0004s02710,POPTR_0001s42280,POPTR_0011s13060,POPTR_0011s03660,POPTR_0001s42210,POPTR_0011s03680,POPTR_0011s12920,POPTR_0001s42230,POPTR_0011s07370,POPTR_0011s02140,POPTR_0001s23530,POPTR_0011s03650,POPTR_0013s01870,POPTR_0011s03880,POPTR_0001s42180,POPTR_0013s14720,POPTR_0011s12870,POPTR_0013s12000,POPTR_0011s13230,POPTR_0011s12950,POPTR_0011s13200,POPTR_0011s03790,POPTR_0151s00200,POPTR_00…
GO:0060255	regulation of macromolecule metabolic process	0.00013412	260	POPTR_0004s05110,POPTR_0007s14740,POPTR_0011s06010,POPTR_0005s20240,POPTR_0002s08150,POPTR_0018s02470,POPTR_0009s03850,POPTR_0011s05740,POPTR_0012s05200,POPTR_0006s13660,POPTR_0015s01730,POPTR_0016s12470,POPTR_0003s18680,POPTR_0012s00760,POPTR_0004s00220,POPTR_0019s14460,POPTR_0012s08050,POPTR_0003s12120,POPTR_0017s00960,POPTR_0019s10220,POPTR_0019s10420,POPTR_0002s01930,POPTR_0018s08320,POPTR_00…
GO:0080090	regulation of primary metabolic process	0.00013936	249	POPTR_0002s18320,POPTR_0001s09900,POPTR_0008s07360,POPTR_0001s24860,POPTR_0002s09050,POPTR_0001s05360,POPTR_0003s13840,POPTR_0016s07980,POPTR_0014s15550,POPTR_0433s00200,POPTR_0016s06010,POPTR_0004s23010,POPTR_0012s11900,POPTR_0013s13920,POPTR_0018s11830,POPTR_0015s06470,POPTR_0006s14090,POPTR_0001s22630,POPTR_0001s32810,POPTR_0007s07090,POPTR_0013s14960,POPTR_0001s44090,POPTR_0001s24890,POPTR_00…
GO:0005886	plasma membrane	0.00014444	194	POPTR_0012s14060,POPTR_0012s03040,POPTR_0002s25040,POPTR_0015s10350,POPTR_0011s03880,POPTR_0010s21820,POPTR_0010s09130,POPTR_0009s13610,POPTR_0013s13410,POPTR_2259s00200,POPTR_0018s12930,POPTR_0016s01090,POPTR_0011s12630,POPTR_0013s13520,POPTR_0011s13100,POPTR_0003s20420,POPTR_0001s20610,POPTR_0010s07400,POPTR_0004s02660,POPTR_0010s14270,POPTR_0014s10900,POPTR_0011s03630,POPTR_0001s47390,POPTR_00…
GO:0098661	inorganic anion transmembrane transport	0.00014739	12	POPTR_0010s21820,POPTR_0017s07260,POPTR_0017s07280,POPTR_0002s09310,POPTR_0007s03520,POPTR_0015s11570,POPTR_0008s15000,POPTR_0017s07510,POPTR_0005s16530,POPTR_0017s07250,POPTR_0002s08730,POPTR_0017s07270
GO:0070588	calcium ion transmembrane transport	0.00014792	11	POPTR_0007s09790,POPTR_0016s01070,POPTR_0013s03620,POPTR_0016s01090,POPTR_0005s23710,POPTR_0010s09130,POPTR_0008s15890,POPTR_0001s05790,POPTR_0003s12570,POPTR_0001s05800,POPTR_0001s05650
GO:0006793	phosphorus metabolic process	0.00015932	274	POPTR_0005s20420,POPTR_0002s16160,POPTR_0004s24130,POPTR_0016s05490,POPTR_0013s12070,POPTR_0006s20740,POPTR_0012s01740,POPTR_0001s43260,POPTR_0126s00230,POPTR_0011s04930,POPTR_0006s12230,POPTR_0001s05240,POPTR_0009s04030,POPTR_0009s09470,POPTR_0018s10450,POPTR_0014s16200,POPTR_0018s14500,POPTR_0017s01840,POPTR_0001s16810,POPTR_0002s09990,POPTR_0007s10930,POPTR_0013s13360,POPTR_0001s07620,POPTR_00…
GO:1903506	regulation of nucleic acid-templated transcription	0.00016161	212	POPTR_0008s03170,POPTR_0010s16380,POPTR_0001s42600,POPTR_0601s00200,POPTR_0001s47430,POPTR_0011s12750,POPTR_0016s13600,POPTR_0008s09140,POPTR_0001s13600,POPTR_0018s05770,POPTR_0017s11570,POPTR_0012s04070,POPTR_0002s04900,POPTR_0013s04240,POPTR_0005s27930,POPTR_0007s03840,POPTR_0009s02430,POPTR_0011s16050,POPTR_0016s05670,POPTR_0004s02570,POPTR_0012s13880,POPTR_0002s19720,POPTR_0006s14110,POPTR_00…
GO:2001141	regulation of RNA biosynthetic process	0.00016161	212	POPTR_0010s15750,POPTR_0001s13610,POPTR_0006s23480,POPTR_0001s02240,POPTR_0009s01270,POPTR_0014s04460,POPTR_0011s03140,POPTR_0001s37620,POPTR_0012s13260,POPTR_0012s13870,POPTR_0004s03900,POPTR_0004s06090,POPTR_0004s04900,POPTR_0018s00700,POPTR_0011s13460,POPTR_0001s08990,POPTR_0010s04860,POPTR_0002s14180,POPTR_0019s13140,POPTR_0010s23650,POPTR_0005s24450,POPTR_0001s23680,POPTR_0015s13830,POPTR_00…
GO:0005992	trehalose biosynthetic process	0.00017075	8	POPTR_0001s00270,POPTR_0006s19000,POPTR_0012s14700,POPTR_0007s05670,POPTR_0003s11190,POPTR_0015s14810,POPTR_0012s01570,POPTR_0873s00200
GO:0016765	transferase activity, transferring alkyl or aryl (other than methyl) groups	0.0002026	27	POPTR_0010s07100,POPTR_0001s42820,POPTR_0001s40510,POPTR_0256s00200,POPTR_0011s11430,POPTR_0011s11440,POPTR_0019s15100,POPTR_0001s31970,POPTR_0001s11350,POPTR_0016s08430,POPTR_0004s20760,POPTR_0001s42770,POPTR_0010s07210,POPTR_0016s02370,POPTR_0004s07630,POPTR_0001s42780,POPTR_0006s02510,POPTR_0001s04490,POPTR_0010s07130,POPTR_0256s00210,POPTR_0011s11420,POPTR_0001s42760,POPTR_0010s07110,POPTR_19…
GO:0051336	regulation of hydrolase activity	0.00021919	24	POPTR_0006s06520,POPTR_0016s06010,POPTR_0011s10090,POPTR_0019s02560,POPTR_0004s03590,POPTR_0005s06840,POPTR_0014s03530,POPTR_0016s07980,POPTR_0003s09660,POPTR_0019s10980,POPTR_0001s31740,POPTR_0006s08080,POPTR_0010s08600,POPTR_0010s08640,POPTR_0007s03630,POPTR_0011s11140,POPTR_0011s04390,POPTR_0018s12770,POPTR_0005s24230,POPTR_0007s03650,POPTR_0006s20890,POPTR_0770s00230,POPTR_0004s00220,POPTR_00…
GO:0072348	sulfur compound transport	0.00022528	10	POPTR_0005s16530,POPTR_0017s07510,POPTR_0017s07270,POPTR_0017s07250,POPTR_0017s07280,POPTR_0002s09310,POPTR_0017s07260,POPTR_0010s21820,POPTR_0001s24150,POPTR_0007s03520
GO:1901682	sulfur compound transmembrane transporter activity	0.00022528	10	POPTR_0017s07260,POPTR_0010s21820,POPTR_0017s07280,POPTR_0002s09310,POPTR_0007s03520,POPTR_0001s24150,POPTR_0017s07250,POPTR_0017s07270,POPTR_0017s07510,POPTR_0005s16530
GO:0071944	cell periphery	0.00022901	223	POPTR_0010s14270,POPTR_0001s47390,POPTR_0011s12950,POPTR_0011s03630,POPTR_0014s10900,POPTR_0011s13100,POPTR_0003s20420,POPTR_1065s00210,POPTR_0013s13520,POPTR_0010s07400,POPTR_0004s02660,POPTR_0001s20610,POPTR_0013s13410,POPTR_0010s21820,POPTR_0001s24130,POPTR_0010s09130,POPTR_0009s13610,POPTR_0023s00200,POPTR_0011s12630,POPTR_2259s00200,POPTR_0018s12930,POPTR_0016s01090,POPTR_0002s25040,POPTR_00…
GO:0051252	regulation of RNA metabolic process	0.0002394	212	POPTR_0601s00200,POPTR_0001s42600,POPTR_0008s03170,POPTR_0010s16380,POPTR_0016s13600,POPTR_0001s47430,POPTR_0011s12750,POPTR_0008s09140,POPTR_0017s11570,POPTR_0018s05770,POPTR_0001s13600,POPTR_0002s04900,POPTR_0012s04070,POPTR_0004s02570,POPTR_0011s16050,POPTR_0009s02430,POPTR_0016s05670,POPTR_0007s03840,POPTR_0005s27930,POPTR_0013s04240,POPTR_0006s14110,POPTR_0002s19720,POPTR_0012s13880,POPTR_00…
GO:0031323	regulation of cellular metabolic process	0.00024501	246	POPTR_0008s09140,POPTR_0005s16210,POPTR_0601s00200,POPTR_0010s16380,POPTR_0008s03170,POPTR_0001s42600,POPTR_0011s12750,POPTR_0001s47430,POPTR_0016s13600,POPTR_0009s02430,POPTR_0011s16050,POPTR_0016s05670,POPTR_0004s02570,POPTR_0006s20100,POPTR_0013s04240,POPTR_0007s03840,POPTR_0005s27930,POPTR_0002s19720,POPTR_0006s14110,POPTR_0012s13880,POPTR_0770s00230,POPTR_0007s10930,POPTR_0001s13600,POPTR_00…
GO:0016310	phosphorylation	0.00024517	213	POPTR_0004s21710,POPTR_0011s02060,POPTR_0012s02990,POPTR_0151s00200,POPTR_0011s13200,POPTR_0008s11080,POPTR_0016s06700,POPTR_0017s05830,POPTR_0019s14340,POPTR_1809s00200,POPTR_0009s04100,POPTR_0003s08340,POPTR_0003s09830,POPTR_0006s11580,POPTR_0011s03650,POPTR_0012s14090,POPTR_0016s14610,POPTR_0005s27330,POPTR_0007s15170,POPTR_0003s06450,POPTR_0021s00300,POPTR_0001s23540,POPTR_0080s00220,POPTR_00…
GO:0006816	calcium ion transport	0.00025892	11	POPTR_0005s23710,POPTR_0010s09130,POPTR_0016s01070,POPTR_0007s09790,POPTR_0016s01090,POPTR_0013s03620,POPTR_0001s05650,POPTR_0001s05800,POPTR_0001s05790,POPTR_0008s15890,POPTR_0003s12570
GO:0019725	cellular homeostasis	0.00026055	44	POPTR_0011s05780,POPTR_0010s06990,POPTR_0001s45670,POPTR_0014s11790,POPTR_0004s04940,POPTR_0004s18140,POPTR_0014s12940,POPTR_0010s07000,POPTR_0008s14400,POPTR_0016s09630,POPTR_0010s07010,POPTR_0017s01090,POPTR_0005s16490,POPTR_0007s01400,POPTR_0004s01190,POPTR_0001s13390,POPTR_0005s11250,POPTR_0010s10770,POPTR_0006s00390,POPTR_0017s01120,POPTR_0004s01220,POPTR_0010s06960,POPTR_0002s07180,POPTR_00…
GO:0019219	regulation of nucleobase-containing compound metabolic process	0.00032091	214	POPTR_0016s07690,POPTR_0014s07210,POPTR_0012s01380,POPTR_0008s04490,POPTR_0015s01740,POPTR_0001s12820,POPTR_0001s08720,POPTR_0001s33560,POPTR_0018s08320,POPTR_0002s19160,POPTR_0019s10220,POPTR_0019s10420,POPTR_0012s03530,POPTR_0014s09860,POPTR_0019s13330,POPTR_0017s06000,Novel00224,POPTR_0005s15830,POPTR_0016s12200,POPTR_0008s16660,POPTR_0001s13180,POPTR_0001s03620,POPTR_0002s03240,POPTR_0011s047…
GO:0015085	calcium ion transmembrane transporter activity	0.00036383	12	POPTR_0001s05650,POPTR_0001s05800,POPTR_0003s12570,POPTR_0008s15890,POPTR_0001s05790,POPTR_0010s09130,POPTR_0005s23710,POPTR_0016s01090,POPTR_0013s03620,POPTR_0016s01070,POPTR_0007s09790,POPTR_0001s38420
GO:0016491	oxidoreductase activity	0.00038925	180	POPTR_0013s03740,POPTR_0006s25490,POPTR_0002s04340,POPTR_0016s03440,POPTR_0004s07630,POPTR_0003s10290,POPTR_0012s04020,POPTR_0001s39950,POPTR_0006s13080,POPTR_0003s20260,POPTR_0010s06970,POPTR_0004s15590,POPTR_0001s34880,POPTR_0010s06960,POPTR_0004s01220,POPTR_0004s14290,POPTR_0005s24200,POPTR_0001s34260,POPTR_0013s15270,POPTR_0013s10180,POPTR_0017s03520,POPTR_0017s03680,POPTR_0004s01190,POPTR_00…
GO:0046351	disaccharide biosynthetic process	0.00044609	9	POPTR_0873s00200,POPTR_0006s09550,POPTR_0015s14810,POPTR_0012s01570,POPTR_0003s11190,POPTR_0006s19000,POPTR_0001s00270,POPTR_0007s05670,POPTR_0012s14700
GO:0006351	transcription, DNA-templated	0.00049667	219	POPTR_0014s15550,POPTR_0433s00200,POPTR_0003s13840,POPTR_0002s09050,POPTR_0001s05360,POPTR_0001s24860,POPTR_0008s07360,POPTR_0002s18320,POPTR_0001s09900,POPTR_0001s22630,POPTR_0001s32810,POPTR_0006s14090,POPTR_0015s06470,POPTR_0013s13920,POPTR_0004s23010,POPTR_0016s06010,POPTR_0014s10370,POPTR_0019s08730,POPTR_0001s24890,POPTR_0001s44090,POPTR_0013s14960,POPTR_0007s07090,POPTR_0014s08600,POPTR_00…
GO:0035967	cellular response to topologically incorrect protein	0.00051559	8	POPTR_0005s27930,POPTR_0001s13750,POPTR_0001s41200,POPTR_0003s16960,POPTR_0019s07830,POPTR_0013s13580,POPTR_0005s12910,POPTR_0011s12140
GO:0005991	trehalose metabolic process	0.00053248	8	POPTR_0003s11190,POPTR_0007s05670,POPTR_0012s14700,POPTR_0006s19000,POPTR_0001s00270,POPTR_0873s00200,POPTR_0012s01570,POPTR_0015s14810
GO:0035966	response to topologically incorrect protein	0.0005381	9	POPTR_0001s41200,POPTR_0003s16960,POPTR_0001s13750,POPTR_0005s27930,POPTR_0011s12140,POPTR_0008s12950,POPTR_0005s12910,POPTR_0013s13580,POPTR_0019s07830
GO:0022414	reproductive process	0.00055724	44	POPTR_0013s01870,POPTR_0011s03880,POPTR_0001s42210,POPTR_0011s12920,POPTR_0011s02140,POPTR_0001s42230,POPTR_0001s23530,POPTR_0007s14890,POPTR_0010s07950,POPTR_0010s19440,POPTR_0017s02270,POPTR_0011s03660,POPTR_0004s02710,POPTR_0012s14770,POPTR_0004s02660,POPTR_0016s02050,POPTR_0011s12930,POPTR_0015s15440,POPTR_0011s03790,POPTR_0011s02100,POPTR_0017s11140,POPTR_0011s12950,POPTR_0003s13050,POPTR_00…
GO:0009408	response to heat	0.00058405	8	POPTR_0001s27810,POPTR_0017s12630,POPTR_0017s02810,POPTR_0009s02100,POPTR_0013s09600,POPTR_0001s35990,POPTR_0001s29700,POPTR_0013s14960
GO:0035639	purine ribonucleoside triphosphate binding	0.00063827	293	POPTR_0316s00220,POPTR_0017s01830,POPTR_0015s00840,POPTR_0013s04630,POPTR_0017s09360,POPTR_0006s20500,POPTR_0003s17730,POPTR_0007s13290,POPTR_0013s10130,POPTR_0010s10790,POPTR_0006s21490,POPTR_0016s13080,POPTR_0001s29000,POPTR_0005s04040,POPTR_0001s05800,POPTR_0010s09880,POPTR_0012s07160,POPTR_0011s13080,POPTR_0019s03730,POPTR_0004s16440,POPTR_0019s14400,POPTR_0001s03410,POPTR_0001s41900,POPTR_00…
GO:0019222	regulation of metabolic process	0.00069271	277	POPTR_0001s34520,POPTR_0001s40760,POPTR_0006s27950,POPTR_0010s24710,POPTR_0006s10240,POPTR_0006s12010,POPTR_0003s18060,POPTR_0006s14100,POPTR_0010s08600,POPTR_0001s31740,POPTR_0008s09140,POPTR_0001s42600,POPTR_0008s03170,POPTR_0601s00200,POPTR_0016s13600,POPTR_0002s14680,POPTR_0001s47430,POPTR_0013s04240,POPTR_0004s02570,POPTR_0011s16050,POPTR_0009s02430,POPTR_0770s00230,POPTR_0006s14110,POPTR_00…
GO:0050794	regulation of cellular process	0.00070358	395	POPTR_0010s19100,POPTR_0014s11230,POPTR_0013s10340,POPTR_0019s02560,POPTR_0007s06930,POPTR_0008s10280,POPTR_0017s12030,POPTR_0004s15540,POPTR_0001s41460,POPTR_0014s11590,POPTR_0015s03770,POPTR_0009s16860,POPTR_0019s03720,POPTR_0005s06330,POPTR_0006s11680,POPTR_0001s45470,POPTR_0002s08610,POPTR_0409s00200,POPTR_0007s07830,POPTR_0001s09720,POPTR_0006s07100,POPTR_0005s18230,POPTR_0002s17840,POPTR_00…
GO:0097659	nucleic acid-templated transcription	0.00077389	220	POPTR_0002s03240,POPTR_0001s03620,POPTR_0011s04730,POPTR_0001s13180,POPTR_0017s04910,POPTR_0016s12200,POPTR_0005s15830,POPTR_0008s16660,POPTR_0019s13330,POPTR_0014s09860,Novel00224,POPTR_0017s06000,POPTR_0002s19160,POPTR_0018s08320,POPTR_0012s03530,POPTR_0019s10220,POPTR_0019s10420,POPTR_0001s46470,POPTR_0001s33560,POPTR_0001s08720,POPTR_0015s01740,POPTR_0008s04490,POPTR_0001s12820,POPTR_0012s013…
GO:0016772	transferase activity, transferring phosphorus-containing groups	0.00078888	216	POPTR_0013s12070,POPTR_0017s01340,POPTR_0006s20740,POPTR_0001s34850,POPTR_0005s06330,POPTR_0010s15240,POPTR_0001s43260,POPTR_0080s00200,POPTR_0009s16860,POPTR_0019s10710,POPTR_0126s00230,POPTR_0011s04930,POPTR_0006s12230,POPTR_0001s43240,POPTR_0001s05240,POPTR_0011s12930,POPTR_0002s17840,POPTR_0005s18230,POPTR_0005s20420,POPTR_1704s00200,POPTR_0002s16160,POPTR_0014s10560,POPTR_0008s11780,POPTR_01…
GO:0032774	RNA biosynthetic process	0.00084479	220	POPTR_0017s00960,POPTR_0003s12120,POPTR_0012s08050,POPTR_0019s14460,POPTR_0006s10600,POPTR_0005s20890,POPTR_0007s04780,POPTR_0016s12470,POPTR_0001s32360,POPTR_0015s01730,POPTR_0012s00760,POPTR_0006s13660,POPTR_0012s08570,POPTR_0017s05970,POPTR_0007s01480,POPTR_0012s05200,POPTR_0001s05370,POPTR_0009s03850,POPTR_0011s05740,POPTR_0017s11140,POPTR_0002s04030,POPTR_0011s03560,POPTR_0011s06010,POPTR_00…
GO:0050789	regulation of biological process	0.00087855	424	POPTR_0770s00230,POPTR_0018s10450,POPTR_0017s08370,POPTR_0006s14110,POPTR_0002s19720,POPTR_0012s11530,POPTR_0013s04240,POPTR_0001s41690,POPTR_0018s14500,POPTR_0004s02570,POPTR_0011s16050,POPTR_0009s02430,POPTR_0014s16200,POPTR_0002s09990,POPTR_0010s06980,POPTR_0001s16810,POPTR_0013s13360,POPTR_0001s07620,POPTR_0001s03710,POPTR_0007s10930,POPTR_0010s13580,POPTR_0008s09140,POPTR_0016s13600,POPTR_00…
GO:0015743	malate transport	0.00089156	8	POPTR_0007s03520,POPTR_0017s07280,POPTR_0017s07260,POPTR_0001s22490,POPTR_0009s02310,POPTR_0017s07510,POPTR_0017s07270,POPTR_0017s07250
GO:0071423	malate transmembrane transport	0.00089156	8	POPTR_0007s03520,POPTR_0017s07280,POPTR_0017s07260,POPTR_0001s22490,POPTR_0009s02310,POPTR_0017s07510,POPTR_0017s07270,POPTR_0017s07250
GO:0045454	cell redox homeostasis	0.00089872	22	POPTR_0008s14400,POPTR_0010s07000,POPTR_0010s07010,POPTR_0010s06970,POPTR_0010s06940,POPTR_0010s06990,POPTR_0011s05780,POPTR_0005s25420,POPTR_0004s04940,POPTR_0014s11790,POPTR_0010s06980,POPTR_0010s06950,POPTR_0002s07180,POPTR_0006s24340,POPTR_0010s06930,POPTR_0004s01220,POPTR_0003s19770,POPTR_0010s06960,POPTR_0004s01190,POPTR_0007s01400,POPTR_0006s13980,POPTR_0010s10770
GO:2000112	regulation of cellular macromolecule biosynthetic process	0.00097337	213	POPTR_0001s39260,POPTR_0019s04710,POPTR_0010s08310,POPTR_0012s14770,POPTR_0009s04870,POPTR_0016s13380,POPTR_0011s06020,POPTR_0013s05110,POPTR_0007s13700,POPTR_0002s05770,POPTR_0019s14070,POPTR_0005s07060,POPTR_0019s11090,POPTR_0010s15970,POPTR_0001s35490,POPTR_0010s09210,POPTR_0010s19890,POPTR_0002s16590,POPTR_0006s03300,POPTR_0001s15400,POPTR_0016s08470,POPTR_0018s04710,POPTR_0005s15990,POPTR_00…
GO:0010468	regulation of gene expression	0.00099457	225	POPTR_0011s10390,POPTR_0005s15990,POPTR_0012s13430,POPTR_0006s03300,POPTR_0001s15400,POPTR_0010s19890,POPTR_0002s16590,POPTR_0016s08470,POPTR_0018s04710,POPTR_0001s35490,POPTR_0010s15970,POPTR_0019s11090,POPTR_0010s09210,POPTR_0019s14070,POPTR_0014s08450,POPTR_0005s07060,POPTR_0007s13700,POPTR_0013s05110,POPTR_0002s05770,POPTR_0016s13380,POPTR_0009s04870,POPTR_0011s06020,POPTR_0012s14770,POPTR_00…
GO:0004842	ubiquitin-protein transferase activity	0.0010074	65	POPTR_0018s09200,POPTR_0018s13270,POPTR_0001s03880,POPTR_0008s08690,POPTR_0004s08220,POPTR_0005s11700,POPTR_0013s02670,POPTR_0001s41200,POPTR_0008s13700,POPTR_0019s12120,POPTR_0009s03970,POPTR_0017s02470,POPTR_0018s10710,POPTR_0010s23330,POPTR_0010s17540,POPTR_0005s11530,POPTR_0016s14150,POPTR_0002s17150,POPTR_0001s23770,POPTR_0005s24690,POPTR_0006s18580,POPTR_0003s21700,POPTR_0008s17590,POPTR_00…
GO:0016209	antioxidant activity	0.00102	30	POPTR_0010s06930,POPTR_0004s07630,POPTR_0010s24340,POPTR_0002s07180,POPTR_0010s06950,POPTR_0018s02910,POPTR_0010s21210,POPTR_0010s06980,POPTR_0749s00200,POPTR_0006s13980,POPTR_0008s05530,POPTR_0008s02330,POPTR_0008s02340,POPTR_1332s00200,POPTR_0010s06960,POPTR_0013s15050,POPTR_0013s15270,POPTR_0010s06970,POPTR_0466s00210,POPTR_0010s07010,POPTR_0010s07000,POPTR_0001s09270,POPTR_0001s12650,POPTR_00…
GO:0035250	UDP-galactosyltransferase activity	0.0010253	5	POPTR_0014s11210,POPTR_0016s07090,POPTR_0013s00720,POPTR_0013s00730,POPTR_0002s19230
GO:0019787	ubiquitin-like protein transferase activity	0.0011052	66	POPTR_0005s12600,POPTR_0001s14590,POPTR_0009s02140,POPTR_0014s09750,POPTR_0015s05380,Novel00262,POPTR_0003s13970,POPTR_0004s06040,POPTR_0018s03330,POPTR_0005s26160,POPTR_0008s05830,POPTR_0010s08150,POPTR_0010s11370,POPTR_0001s22390,POPTR_0002s16150,POPTR_0001s12800,POPTR_0005s11000,POPTR_0005s26590,POPTR_0006s21910,POPTR_0002s11950,POPTR_0001s06350,POPTR_0013s13580,POPTR_0005s24270,POPTR_0005s246…
GO:0015740	C4-dicarboxylate transport	0.0011353	8	POPTR_0007s03520,POPTR_0017s07280,POPTR_0017s07260,POPTR_0001s22490,POPTR_0009s02310,POPTR_0017s07510,POPTR_0017s07270,POPTR_0017s07250
GO:0010556	regulation of macromolecule biosynthetic process	0.0012573	215	POPTR_0011s13460,POPTR_0018s00700,POPTR_0004s04900,POPTR_0004s06090,POPTR_0002s14180,POPTR_0019s13140,POPTR_0001s08990,POPTR_0010s04860,POPTR_0006s10510,POPTR_0001s23680,POPTR_0015s13830,POPTR_0010s23650,POPTR_0005s24450,POPTR_0016s08530,POPTR_0009s03830,POPTR_0006s23480,POPTR_0010s15750,POPTR_0001s13610,POPTR_0001s37620,POPTR_0011s03140,POPTR_0014s04460,POPTR_0009s01270,POPTR_0001s02240,POPTR_00…
GO:0031098	stress-activated protein kinase signaling cascade	0.0012922	12	POPTR_0007s10930,POPTR_0005s16210,POPTR_0001s03390,POPTR_0005s18240,POPTR_0014s15310,POPTR_0008s01030,POPTR_0021s00300,POPTR_0014s03480,POPTR_0005s18230,POPTR_0017s05830,POPTR_0010s25570,POPTR_0005s06330
GO:0043167	ion binding	0.0013171	582	POPTR_0011s13200,POPTR_0001s46600,POPTR_0012s02990,POPTR_0012s01210,POPTR_1809s00200,POPTR_0004s18140,POPTR_0006s02530,POPTR_0016s06540,POPTR_0009s04610,POPTR_0011s13760,POPTR_0008s08750,POPTR_0005s27330,POPTR_0011s03650,POPTR_0006s11580,POPTR_0004s12170,POPTR_0019s01650,POPTR_0004s21910,POPTR_0008s15140,POPTR_0008s06860,POPTR_0001s27100,POPTR_0001s23540,POPTR_0003s06450,POPTR_0011s14170,POPTR_00…
GO:0008378	galactosyltransferase activity	0.0013202	10	POPTR_0002s09040,POPTR_0010s16140,POPTR_0006s27330,POPTR_0014s11210,POPTR_0010s16150,POPTR_0018s10190,POPTR_0016s07090,POPTR_0002s19230,POPTR_0013s00730,POPTR_0013s00720
GO:0051082	unfolded protein binding	0.0013789	20	POPTR_0017s04740,POPTR_0001s14040,POPTR_0001s29350,POPTR_0007s01280,POPTR_0016s00510,POPTR_0001s22240,POPTR_0009s02100,POPTR_0005s17530,POPTR_0007s01250,POPTR_0004s23310,POPTR_0008s12950,POPTR_0001s27810,POPTR_0019s07830,POPTR_0011s05650,POPTR_0584s00210,POPTR_0004s07190,POPTR_0017s01160,POPTR_0001s29210,POPTR_0011s09130,POPTR_0015s01630
GO:0015140	malate transmembrane transporter activity	0.0014229	8	POPTR_0017s07250,POPTR_0017s07270,POPTR_0017s07510,POPTR_0009s02310,POPTR_0001s22490,POPTR_0017s07260,POPTR_0017s07280,POPTR_0007s03520
GO:0015556	C4-dicarboxylate transmembrane transporter activity	0.0014229	8	POPTR_0017s07510,POPTR_0017s07250,POPTR_0017s07270,POPTR_0007s03520,POPTR_0017s07260,POPTR_0017s07280,POPTR_0001s22490,POPTR_0009s02310
GO:0031326	regulation of cellular biosynthetic process	0.0015341	215	POPTR_0013s10330,POPTR_0001s15390,POPTR_0002s19250,POPTR_0014s13780,POPTR_0014s08600,POPTR_0011s10550,POPTR_0008s12130,POPTR_0017s01380,POPTR_0002s15560,POPTR_0006s27840,POPTR_0006s10030,POPTR_0014s10370,POPTR_0001s44090,POPTR_0007s07090,POPTR_0013s14960,POPTR_0019s08730,POPTR_0001s24890,POPTR_0006s14090,POPTR_0015s06470,POPTR_0001s22630,POPTR_0001s32810,POPTR_0016s06010,POPTR_0004s23010,POPTR_00…
GO:0009889	regulation of biosynthetic process	0.0015861	215	POPTR_0016s08530,POPTR_0009s03830,POPTR_0006s10510,POPTR_0001s23680,POPTR_0015s13830,POPTR_0005s24450,POPTR_0010s23650,POPTR_0002s14180,POPTR_0019s13140,POPTR_0010s04860,POPTR_0001s08990,POPTR_0011s13460,POPTR_0018s00700,POPTR_0004s04900,POPTR_0004s06090,POPTR_0004s03900,POPTR_0012s13870,POPTR_0012s13260,POPTR_0001s37620,POPTR_0011s03140,POPTR_0014s04460,POPTR_0009s01270,POPTR_0001s02240,POPTR_00…
GO:0051171	regulation of nitrogen compound metabolic process	0.0017779	217	POPTR_0005s15990,POPTR_0012s13430,POPTR_0016s08470,POPTR_0018s04710,POPTR_0001s15400,POPTR_0006s03300,POPTR_0002s16590,POPTR_0010s19890,POPTR_0010s09210,POPTR_0001s35490,POPTR_0019s11090,POPTR_0010s15970,POPTR_0005s07060,POPTR_0019s14070,POPTR_0002s05770,POPTR_0007s13700,POPTR_0013s05110,POPTR_0006s14160,POPTR_0011s06020,POPTR_0009s04870,POPTR_0016s13380,POPTR_0012s14770,POPTR_0010s08310,POPTR_00…
GO:0030554	adenyl nucleotide binding	0.0018429	303	POPTR_0007s06210,POPTR_0008s09030,POPTR_0015s06770,POPTR_0010s06540,POPTR_0002s15640,POPTR_0001s35060,POPTR_0001s42890,POPTR_0006s20290,POPTR_0002s16150,POPTR_0016s03110,POPTR_0005s24830,POPTR_0160s00200,POPTR_0008s16010,POPTR_0005s16210,POPTR_0004s02720,POPTR_0001s05190,POPTR_0228s00230,POPTR_0015s04680,POPTR_0017s05880,POPTR_0123s00210,POPTR_0009s03880,POPTR_0010s20810,POPTR_0011s13230,POPTR_00…
GO:0015103	inorganic anion transmembrane transporter activity	0.0020093	12	POPTR_0005s16530,POPTR_0017s07510,POPTR_0008s15000,POPTR_0015s11570,POPTR_0017s07270,POPTR_0002s08730,POPTR_0017s07250,POPTR_0007s03520,POPTR_0002s09310,POPTR_0017s07280,POPTR_0017s07260,POPTR_0010s21820
GO:0065007	biological regulation	0.0020517	461	POPTR_0007s03630,POPTR_0017s01380,POPTR_0004s23550,POPTR_0002s15560,POPTR_0005s07190,POPTR_0006s10030,POPTR_0001s15390,POPTR_0014s13780,POPTR_0001s03390,POPTR_0011s11140,POPTR_0006s00360,POPTR_0005s12170,POPTR_0001s44090,POPTR_0007s07090,POPTR_0004s01220,POPTR_0015s15780,POPTR_0019s08730,POPTR_0001s24890,POPTR_0011s13710,POPTR_0001s03210,POPTR_0001s13750,POPTR_0001s13390,POPTR_0011s09130,POPTR_00…
GO:0032559	adenyl ribonucleotide binding	0.002108	302	POPTR_0017s09360,POPTR_0007s13290,POPTR_0003s17730,POPTR_0013s10130,POPTR_0010s10790,POPTR_0017s01830,POPTR_0316s00220,POPTR_0019s12760,POPTR_0017s01360,POPTR_0013s04630,POPTR_0015s00840,POPTR_0005s04040,POPTR_0001s05800,POPTR_0010s09880,POPTR_0006s21490,POPTR_0016s13080,POPTR_0001s29000,POPTR_0011s13340,POPTR_0019s14400,POPTR_0001s03410,POPTR_0001s41900,POPTR_0010s11990,POPTR_0011s03790,POPTR_00…
GO:0005984	disaccharide metabolic process	0.0021091	11	POPTR_0006s19000,POPTR_0001s00270,POPTR_0007s05670,POPTR_0012s14700,POPTR_0003s11190,POPTR_0015s14810,POPTR_0012s01570,POPTR_0873s00200,POPTR_0006s09550,POPTR_0012s03420,POPTR_0015s05540
GO:0030001	metal ion transport	0.0021323	42	POPTR_0012s00730,POPTR_0010s09130,POPTR_0016s01070,POPTR_0007s09790,POPTR_0001s29190,POPTR_0016s01090,POPTR_0013s03620,POPTR_0005s27760,POPTR_0001s05790,POPTR_0005s04660,POPTR_0001s12790,POPTR_0005s23710,POPTR_0012s03580,POPTR_0014s17690,POPTR_0001s38420,POPTR_0011s07430,POPTR_0014s10900,POPTR_0018s01360,POPTR_1183s00200,POPTR_1177s00200,POPTR_0006s10480,POPTR_0017s01120,POPTR_0005s11250,POPTR_00…
GO:0005310	dicarboxylic acid transmembrane transporter activity	0.0021896	8	POPTR_0009s02310,POPTR_0001s22490,POPTR_0017s07280,POPTR_0017s07260,POPTR_0007s03520,POPTR_0017s07270,POPTR_0017s07250,POPTR_0017s07510
GO:0043492	ATPase activity, coupled to movement of substances	0.0022762	34	POPTR_0016s13080,POPTR_0006s20290,POPTR_0015s06010,Novel00273,POPTR_0010s06540,POPTR_0008s15890,POPTR_0001s05650,POPTR_0001s05800,POPTR_0012s07150,POPTR_0015s00840,POPTR_0012s01210,POPTR_0003s12570,POPTR_0003s17740,POPTR_0228s00230,POPTR_0003s17730,POPTR_0007s09790,POPTR_0016s01070,POPTR_0016s01090,POPTR_0003s17820,POPTR_0013s03620,POPTR_0014s10880,POPTR_0001s37330,POPTR_0008s01520,POPTR_0010s091…
GO:0006817	phosphate ion transport	0.0023312	7	POPTR_0017s07250,POPTR_0017s07270,POPTR_0017s07510,POPTR_0007s03520,POPTR_0015s11570,POPTR_0017s07260,POPTR_0017s07280
GO:0006790	sulfur compound metabolic process	0.0024367	32	POPTR_0010s07100,POPTR_0001s42820,POPTR_0001s40510,POPTR_0011s11440,POPTR_0011s11430,POPTR_0019s15100,POPTR_0004s20760,POPTR_0018s04000,POPTR_0016s02370,POPTR_0006s02510,POPTR_1996s00200,POPTR_0001s42760,POPTR_0006s13580,POPTR_0303s00210,POPTR_0256s00200,POPTR_0003s12700,POPTR_0001s11350,POPTR_0010s11570,POPTR_0016s08430,POPTR_0001s42770,POPTR_0010s07210,POPTR_0005s04040,POPTR_0001s42780,POPTR_00…
GO:0030246	carbohydrate binding	0.0025172	46	POPTR_0002s17150,POPTR_0004s04410,POPTR_0001s29090,POPTR_0001s07620,POPTR_0009s04120,POPTR_0010s13070,POPTR_0001s03210,POPTR_0018s14500,POPTR_0009s16530,POPTR_0009s04020,POPTR_0004s21910,POPTR_0009s04030,POPTR_0005s22410,POPTR_0001s29000,POPTR_0004s18070,POPTR_0010s16140,POPTR_0002s11080,Novel00022,POPTR_0003s19600,POPTR_0008s05600,POPTR_0006s03780,POPTR_0001s25090,POPTR_0007s15000,POPTR_1809s002…
GO:0047216	inositol 3-alpha-galactosyltransferase activity	0.0025539	4	POPTR_0014s11210,POPTR_0013s00720,POPTR_0002s19230,POPTR_0013s00730
GO:0009266	response to temperature stimulus	0.0027316	12	POPTR_0009s12290,POPTR_0013s14960,POPTR_0001s35990,POPTR_0001s29700,POPTR_0009s02100,POPTR_0013s09600,POPTR_0002s01460,POPTR_0017s02810,POPTR_0003s16590,POPTR_0002s16790,POPTR_0017s12630,POPTR_0001s27810
GO:0006835	dicarboxylic acid transport	0.0031947	8	POPTR_0017s07250,POPTR_0017s07270,POPTR_0017s07510,POPTR_0001s22490,POPTR_0009s02310,POPTR_0007s03520,POPTR_0017s07260,POPTR_0017s07280
GO:0000166	nucleotide binding	0.0040052	353	POPTR_0016s14140,POPTR_0009s04040,POPTR_0014s04310,POPTR_0009s15650,POPTR_0008s05470,POPTR_0013s10510,POPTR_0012s05450,POPTR_0011s16550,POPTR_0001s42950,POPTR_0004s01270,POPTR_0030s00550,POPTR_0014s10880,POPTR_0015s06760,POPTR_0001s46610,POPTR_0004s03790,POPTR_0004s07190,POPTR_0004s02710,POPTR_0012s13420,POPTR_0001s47400,POPTR_0001s25090,POPTR_0005s03260,POPTR_0012s06940,POPTR_0011s12870,POPTR_00…
GO:1901265	nucleoside phosphate binding	0.0040052	353	POPTR_0011s16570,POPTR_0001s05650,POPTR_0010s11570,POPTR_0001s42890,POPTR_0002s15640,POPTR_0001s35060,POPTR_0007s06210,POPTR_0010s06540,POPTR_0015s06770,POPTR_0008s09030,POPTR_0005s24830,POPTR_0006s20290,POPTR_0016s03110,POPTR_0002s16150,POPTR_0017s05880,POPTR_0001s05190,POPTR_0228s00230,POPTR_0015s04680,POPTR_0160s00200,POPTR_0004s02720,POPTR_0005s16210,POPTR_0008s16010,POPTR_0014s18480,POPTR_01…
GO:0051704	multi-organism process	0.0043062	36	POPTR_0015s15800,POPTR_0011s02100,POPTR_0011s03790,POPTR_0011s12930,POPTR_0004s02660,POPTR_0011s12950,POPTR_0001s42230,POPTR_0001s23530,POPTR_0011s02140,POPTR_0001s42210,POPTR_0011s12920,POPTR_0013s01870,POPTR_0011s03880,POPTR_0004s02710,POPTR_0011s03660,POPTR_0012s11900,POPTR_0002s19160,POPTR_0011s13200,POPTR_0151s00200,POPTR_0011s02060,POPTR_0011s12910,POPTR_0004s02720,POPTR_0011s02180,POPTR_00…
GO:0098656	anion transmembrane transport	0.0043706	30	POPTR_0018s01350,POPTR_0017s07270,POPTR_0004s21660,POPTR_0002s08730,POPTR_0006s01490,POPTR_0005s16530,POPTR_0001s22490,POPTR_0001s47390,POPTR_0004s18770,POPTR_0001s12180,POPTR_0009s02310,POPTR_0010s23280,POPTR_0010s24730,POPTR_0017s07280,POPTR_0017s07260,POPTR_0015s10350,POPTR_0017s07250,POPTR_0017s07510,POPTR_0004s18780,POPTR_0008s15000,POPTR_0015s11570,POPTR_0001s24150,POPTR_0001s18230,POPTR_00…
GO:0003677	DNA binding	0.0049856	207	POPTR_0001s09720,POPTR_0006s10240,POPTR_0006s07100,POPTR_0006s11680,POPTR_0002s08610,POPTR_0006s14100,POPTR_0003s18060,POPTR_0409s00200,POPTR_0015s03770,POPTR_0001s34520,POPTR_0001s40760,POPTR_0006s27950,POPTR_0019s03720,POPTR_0010s24710,POPTR_0010s19100,POPTR_0013s10340,POPTR_0014s11230,POPTR_0008s10280,POPTR_0007s06930,POPTR_0001s41460,POPTR_0005s27930,POPTR_0007s03840,POPTR_0001s41690,POPTR_00…

## Sheet: Figure7B_cluster6
GO_accession	Description	P-value	DEG_item	Gene_names
GO:0016820	hydrolase activity, acting on acid anhydrides, catalyzing transmembrane movement of substances	1.41e-06	7	POPTR_0015s07080,POPTR_0018s14650,POPTR_0001s14650,POPTR_0015s07050,POPTR_0015s07070,POPTR_0017s11030,POPTR_0003s18140
GO:0042626	ATPase activity, coupled to transmembrane movement of substances	1.41e-06	7	POPTR_0018s14650,POPTR_0015s07080,POPTR_0001s14650,POPTR_0015s07050,POPTR_0017s11030,POPTR_0015s07070,POPTR_0003s18140
GO:0043492	ATPase activity, coupled to movement of substances	2.15e-06	7	POPTR_0001s14650,POPTR_0015s07080,POPTR_0018s14650,POPTR_0003s18140,POPTR_0015s07050,POPTR_0015s07070,POPTR_0017s11030
GO:0015399	primary active transmembrane transporter activity	2.52e-06	7	POPTR_0017s11030,POPTR_0015s07070,POPTR_0015s07050,POPTR_0003s18140,POPTR_0018s14650,POPTR_0015s07080,POPTR_0001s14650
GO:0015405	P-P-bond-hydrolysis-driven transmembrane transporter activity	2.52e-06	7	POPTR_0003s18140,POPTR_0015s07050,POPTR_0015s07070,POPTR_0017s11030,POPTR_0001s14650,POPTR_0018s14650,POPTR_0015s07080
GO:0022804	active transmembrane transporter activity	3.79e-05	8	POPTR_0005s23530,POPTR_0018s14650,POPTR_0017s11030,POPTR_0015s07080,POPTR_0001s14650,POPTR_0015s07070,POPTR_0015s07050,POPTR_0003s18140
GO:0042623	ATPase activity, coupled	0.0001345	7	POPTR_0017s11030,POPTR_0015s07070,POPTR_0015s07050,POPTR_0003s18140,POPTR_0018s14650,POPTR_0015s07080,POPTR_0001s14650
GO:0008171	O-methyltransferase activity	0.00026273	3	POPTR_0002s18160,POPTR_0002s18150,POPTR_0002s18140
GO:0022857	transmembrane transporter activity	0.00026658	11	POPTR_0006s11090,POPTR_0018s14650,POPTR_0005s23530,POPTR_0017s11030,POPTR_0001s14650,POPTR_0015s07080,POPTR_0001s15000,POPTR_0003s18140,POPTR_0014s10180,POPTR_0015s07050,POPTR_0015s07070
GO:0043900	regulation of multi-organism process	0.00065905	2	POPTR_0002s19140,POPTR_0016s09000
GO:0005215	transporter activity	0.00070336	11	POPTR_0006s11090,POPTR_0005s23530,POPTR_0018s14650,POPTR_0017s11030,POPTR_0001s14650,POPTR_0015s07080,POPTR_0001s15000,POPTR_0003s18140,POPTR_0015s07070,POPTR_0014s10180,POPTR_0015s07050
GO:0016887	ATPase activity	0.00073904	7	POPTR_0003s18140,POPTR_0015s07050,POPTR_0017s11030,POPTR_0015s07070,POPTR_0001s14650,POPTR_0015s07080,POPTR_0018s14650
GO:0019031	viral envelope	0.0020807	1	Novel00090
GO:0036338	viral membrane	0.0020807	1	Novel00090
GO:0043903	regulation of symbiosis, encompassing mutualism through parasitism	0.0020947	1	POPTR_0016s09000
GO:0044788	modulation by host of viral process	0.0020947	1	POPTR_0016s09000
GO:0044794	positive regulation by host of viral process	0.0020947	1	POPTR_0016s09000
GO:0048524	positive regulation of viral process	0.0020947	1	POPTR_0016s09000
GO:0050792	regulation of viral process	0.0020947	1	POPTR_0016s09000
GO:0051702	interaction with symbiont	0.0020947	1	POPTR_0016s09000
GO:0051851	modification by host of symbiont morphology or physiology	0.0020947	1	POPTR_0016s09000
GO:1901363	heterocyclic compound binding	0.0021152	31	Novel00090,POPTR_0019s00950,POPTR_0012s02470,POPTR_0001s36220,POPTR_0003s18140,POPTR_0015s11130,POPTR_0012s10290,POPTR_0019s11350,POPTR_0019s07170,POPTR_0014s05620,POPTR_0019s02190,POPTR_0018s14650,POPTR_0003s16850,POPTR_0014s03670,POPTR_0006s23590,POPTR_0014s03690,POPTR_0017s11030,POPTR_0007s01130,POPTR_0008s13980,POPTR_0015s00850,POPTR_0014s00980,POPTR_0001s14650,POPTR_0001s24870,POPTR_0014s013…
GO:0002229	defense response to oomycetes	0.0021188	1	POPTR_0003s18140
GO:0015692	lead ion transport	0.0021188	1	POPTR_0003s18140
GO:0046864	isoprenoid transport	0.0021188	1	POPTR_0003s18140
GO:0046865	terpenoid transport	0.0021188	1	POPTR_0003s18140
GO:0080168	abscisic acid transport	0.0021188	1	POPTR_0003s18140
GO:0097159	organic cyclic compound binding	0.0021226	31	POPTR_0003s18140,POPTR_0012s10290,POPTR_0015s11130,POPTR_0001s36220,POPTR_0019s07170,POPTR_0014s05620,POPTR_0019s11350,POPTR_0012s02470,POPTR_0019s00950,Novel00090,POPTR_0357s00210,POPTR_0015s07070,POPTR_0014s01730,POPTR_0015s07050,POPTR_0015s00850,POPTR_0001s14650,POPTR_0014s00980,POPTR_0003s14360,POPTR_0875s00200,POPTR_0001s24870,POPTR_0014s01310,POPTR_0015s07080,POPTR_0008s13980,POPTR_0017s110…
GO:0055085	transmembrane transport	0.0025713	9	POPTR_0017s11030,POPTR_0006s11090,POPTR_0018s14650,POPTR_0005s23530,POPTR_0015s07050,POPTR_0014s10180,POPTR_0015s07070,POPTR_0015s07080,POPTR_0001s15000
GO:0044765	single-organism transport	0.0026763	12	POPTR_0006s11090,Novel00090,POPTR_0018s14650,POPTR_0005s23530,POPTR_0006s28010,POPTR_0017s11030,POPTR_0015s07080,POPTR_0001s15000,POPTR_0003s18140,POPTR_0014s10180,POPTR_0015s07050,POPTR_0015s07070
GO:1902578	single-organism localization	0.003003	12	POPTR_0006s11090,Novel00090,POPTR_0018s14650,POPTR_0005s23530,POPTR_0006s28010,POPTR_0017s11030,POPTR_0015s07080,POPTR_0001s15000,POPTR_0003s18140,POPTR_0014s10180,POPTR_0015s07050,POPTR_0015s07070
GO:0098519	nucleotide phosphatase activity, acting on free nucleotides	0.0037309	1	Novel00090
GO:0005459	UDP-galactose transmembrane transporter activity	0.0040879	1	POPTR_0006s11090
GO:0015785	UDP-galactose transport	0.0040879	1	POPTR_0006s11090
GO:0072334	UDP-galactose transmembrane transport	0.0040879	1	POPTR_0006s11090
GO:0005506	iron ion binding	0.0041205	5	POPTR_0014s03690,POPTR_0014s03670,POPTR_0875s00200,POPTR_0015s00850,POPTR_0014s00980
GO:0043902	positive regulation of multi-organism process	0.0041743	1	POPTR_0016s09000
GO:0003975	UDP-N-acetylglucosamine-dolichyl-phosphate N-acetylglucosaminephosphotransferase activity	0.0042034	1	POPTR_0006s04420
GO:0006489	dolichyl diphosphate biosynthetic process	0.0042034	1	POPTR_0006s04420
GO:0046465	dolichyl diphosphate metabolic process	0.0042034	1	POPTR_0006s04420
GO:0035821	modification of morphology or physiology of other organism	0.0042091	1	POPTR_0016s09000
GO:0051817	modification of morphology or physiology of other organism involved in symbiotic interaction	0.0042091	1	POPTR_0016s09000
GO:0002239	response to oomycetes	0.0042306	1	POPTR_0003s18140

## Sheet: Figure7E_cluster2
GO_accession	Description	P-value	DEG_item	Gene_names
GO:0004519	endonuclease activity	3.35e-14	73	POPTR_0004s11010,POPTR_0009s00960,POPTR_0001s01780,POPTR_0005s04060,POPTR_0002s24650,POPTR_0007s02430,POPTR_0016s07840,POPTR_0005s04760,POPTR_0006s22400,POPTR_0003s10490,POPTR_0013s14620,POPTR_0005s24980,POPTR_0030s00250,POPTR_0008s22620,POPTR_0018s14060,POPTR_0009s07140,POPTR_0005s00500,POPTR_0003s07210,POPTR_0010s09380,POPTR_0015s08030,POPTR_0010s10870,POPTR_0013s00680,POPTR_0005s04750,POPTR_00…
GO:0009451	RNA modification	1.28e-12	74	POPTR_0007s02430,POPTR_0016s07840,POPTR_0019s14750,POPTR_0005s04760,POPTR_0006s22400,POPTR_0003s10490,POPTR_0004s11010,POPTR_0001s01780,POPTR_0005s04060,POPTR_0002s24650,POPTR_0005s00500,POPTR_0003s07210,POPTR_0010s09380,POPTR_0015s08030,POPTR_0010s10870,POPTR_0013s00680,POPTR_0013s14620,POPTR_0005s24980,POPTR_0008s22620,POPTR_0030s00250,POPTR_0018s14060,POPTR_0009s07140,POPTR_0003s08270,POPTR_00…
GO:0003676	nucleic acid binding	4.66e-12	278	POPTR_0009s07140,POPTR_0018s14060,POPTR_0005s02040,POPTR_0010s25370,POPTR_0008s22620,POPTR_0013s00680,POPTR_0015s08030,POPTR_0002s14500,POPTR_0001s11130,POPTR_0018s00720,POPTR_0001s05470,POPTR_0014s15320,POPTR_0005s14360,POPTR_0005s04060,POPTR_0001s14780,POPTR_0001s01780,POPTR_0006s22400,POPTR_0005s04760,POPTR_0001s05760,POPTR_0010s17350,POPTR_0034s00260,POPTR_0002s10030,POPTR_0018s10040,POPTR_00…
GO:0004518	nuclease activity	7.35e-12	74	POPTR_0014s03970,POPTR_0030s00270,POPTR_0017s06420,POPTR_0018s00690,POPTR_0004s02020,POPTR_0012s13730,POPTR_0003s01330,POPTR_0004s12330,POPTR_0006s01700,POPTR_0016s14370,POPTR_0012s11360,POPTR_0010s14610,POPTR_0012s09340,POPTR_0007s13220,POPTR_0006s28580,POPTR_0006s26690,POPTR_0007s02060,POPTR_0017s06960,POPTR_0014s11650,POPTR_0002s07580,POPTR_0011s12150,POPTR_0014s04560,POPTR_0011s14750,POPTR_00…
GO:0090305	nucleic acid phosphodiester bond hydrolysis	5.75e-11	74	POPTR_0005s04760,POPTR_0006s22400,POPTR_0003s10490,POPTR_0007s02430,POPTR_0016s07840,POPTR_0001s01780,POPTR_0009s00960,POPTR_0005s04060,POPTR_0002s24650,POPTR_0004s11010,POPTR_0010s09380,POPTR_0015s08030,POPTR_0010s10870,POPTR_0013s00680,POPTR_0005s00500,POPTR_0003s07210,POPTR_0018s14060,POPTR_0009s07140,POPTR_0013s14620,POPTR_0006s20130,POPTR_0005s24980,POPTR_0008s22620,POPTR_0030s00250,POPTR_00…
GO:0000786	nucleosome	1e-08	15	POPTR_0005s24130,POPTR_0006s08230,POPTR_0003s22240,POPTR_0369s00210,POPTR_0005s04250,POPTR_0007s14020,POPTR_0001s05470,POPTR_0002s04410,POPTR_0018s10040,POPTR_1112s00210,POPTR_0004s03100,POPTR_0002s10030,POPTR_0008s04720,POPTR_0017s02940,POPTR_0018s10070
GO:0044815	DNA packaging complex	3.6e-08	15	POPTR_1112s00210,POPTR_0018s10040,POPTR_0004s03100,POPTR_0002s10030,POPTR_0002s04410,POPTR_0001s05470,POPTR_0018s10070,POPTR_0017s02940,POPTR_0008s04720,POPTR_0369s00210,POPTR_0003s22240,POPTR_0006s08230,POPTR_0005s24130,POPTR_0007s14020,POPTR_0005s04250
GO:0032993	protein-DNA complex	3.53e-07	17	POPTR_0018s10070,POPTR_0008s04720,POPTR_0018s10040,POPTR_0002s10030,POPTR_0015s06800,POPTR_0369s00210,POPTR_0003s22240,POPTR_0006s08230,POPTR_0017s02940,POPTR_1112s00210,POPTR_0004s03100,POPTR_0001s05470,POPTR_0002s04410,POPTR_0010s06600,POPTR_0007s14020,POPTR_0005s04250,POPTR_0005s24130
GO:0003723	RNA binding	5.07e-07	120	POPTR_0005s24980,POPTR_0008s22620,POPTR_0030s00250,POPTR_0013s14620,POPTR_0011s13940,POPTR_0009s07140,POPTR_0018s14060,POPTR_0005s00500,POPTR_0003s07210,POPTR_0018s00720,POPTR_0012s03450,POPTR_0010s10870,POPTR_0013s00680,POPTR_0010s09380,POPTR_0015s08030,POPTR_0004s11010,POPTR_0012s04430,POPTR_0003s02640,POPTR_0022s00410,POPTR_0002s24650,POPTR_1021s00200,POPTR_0009s11920,POPTR_0009s16100,POPTR_00…
GO:0090304	nucleic acid metabolic process	8.76e-07	238	POPTR_0012s11260,POPTR_0006s00960,POPTR_0004s23080,POPTR_0014s02420,POPTR_0003s20290,POPTR_0003s16340,POPTR_0001s24850,POPTR_0004s01330,POPTR_0001s13500,POPTR_0004s11840,POPTR_0001s04240,POPTR_0013s06320,POPTR_0009s10870,POPTR_0008s11900,POPTR_0004s14140,POPTR_0015s13660,POPTR_0009s16220,POPTR_0014s11650,POPTR_0016s02890,POPTR_0002s07580,POPTR_0015s15810,POPTR_0002s11550,POPTR_0007s11790,POPTR_00…
GO:1901363	heterocyclic compound binding	4.2e-06	460	POPTR_0010s03520,POPTR_0280s00220,POPTR_1112s00210,POPTR_0005s00500,POPTR_0014s04680,POPTR_0017s09160,POPTR_0030s00250,POPTR_0019s14750,POPTR_0009s12180,POPTR_0003s10490,POPTR_0644s00220,POPTR_0010s17710,POPTR_0017s06240,POPTR_0002s12480,POPTR_0003s20970,POPTR_0016s07840,POPTR_0009s00960,POPTR_1021s00200,POPTR_0018s07540,POPTR_0001s42410,POPTR_0022s00410,POPTR_0004s11010,POPTR_0008s20040,POPTR_00…
GO:0097159	organic cyclic compound binding	4.29e-06	460	POPTR_0013s03290,POPTR_0009s05520,POPTR_0453s00230,POPTR_0002s25930,POPTR_0280s00210,POPTR_0004s06440,POPTR_0369s00210,POPTR_0005s17640,POPTR_0005s04750,POPTR_0011s15180,POPTR_0009s07150,POPTR_0004s01420,POPTR_0008s11840,POPTR_0010s09620,POPTR_0016s08440,POPTR_0013s11740,POPTR_0010s05400,POPTR_0008s12210,POPTR_0014s02540,POPTR_0001s02000,POPTR_0012s04170,POPTR_0007s05010,POPTR_0010s21250,POPTR_00…
GO:0016070	RNA metabolic process	6.43e-06	213	POPTR_0012s09340,POPTR_0012s13280,POPTR_0018s12680,POPTR_0018s08090,POPTR_0006s26690,POPTR_0016s05910,POPTR_0035s00330,POPTR_1986s00200,POPTR_0004s23880,POPTR_0014s09640,POPTR_0004s09310,POPTR_0014s03970,POPTR_0018s00690,POPTR_0010s22600,POPTR_0014s05910,POPTR_0008s20380,POPTR_0012s11360,POPTR_0018s12790,POPTR_0016s14370,POPTR_0006s01700,POPTR_0005s18490,POPTR_0004s01330,POPTR_0003s20290,POPTR_00…
GO:0003677	DNA binding	9.35e-06	139	POPTR_0001s05470,POPTR_0001s11130,POPTR_0004s08890,POPTR_0002s14500,POPTR_0010s24570,POPTR_0005s18620,POPTR_0005s02040,POPTR_0010s25370,POPTR_0002s13100,POPTR_0018s10040,POPTR_0002s10030,POPTR_0007s11890,POPTR_0010s17350,POPTR_0001s00350,POPTR_0003s09940,POPTR_0008s07170,POPTR_0001s18290,POPTR_0005s14360,POPTR_0003s11020,POPTR_0014s15320,POPTR_0006s03590,POPTR_0004s03100,POPTR_0006s20300,POPTR_00…
GO:0046982	protein heterodimerization activity	1.52e-05	14	POPTR_0369s00210,POPTR_0006s08230,POPTR_0003s22240,POPTR_0005s04250,POPTR_0007s14020,POPTR_0001s05470,POPTR_1112s00210,POPTR_0004s03100,POPTR_0002s10030,POPTR_0018s10040,POPTR_0010s06600,POPTR_0017s11950,POPTR_0018s10070,POPTR_0008s04720
GO:0006139	nucleobase-containing compound metabolic process	2.24e-05	251	POPTR_0004s23880,POPTR_0014s09640,POPTR_0004s13660,POPTR_0006s27200,POPTR_0016s05910,POPTR_0035s00330,POPTR_1986s00200,POPTR_0006s26690,POPTR_0012s13280,POPTR_0012s09340,POPTR_0018s12680,POPTR_0018s08090,POPTR_0005s24410,POPTR_0005s18490,POPTR_0018s12790,POPTR_0012s11360,POPTR_0006s01700,POPTR_0016s14370,POPTR_0018s00690,POPTR_0010s20790,POPTR_0014s05910,POPTR_0010s22600,POPTR_0001s35170,POPTR_00…
GO:0006334	nucleosome assembly	2.74e-05	11	POPTR_0008s04720,POPTR_0017s02940,POPTR_0018s10070,POPTR_0001s05470,POPTR_0002s04410,POPTR_0018s10040,POPTR_1112s00210,POPTR_0002s10030,POPTR_0007s14020,POPTR_0005s24130,POPTR_0003s22240
GO:0016998	cell wall macromolecule catabolic process	4.11e-05	8	POPTR_0019s12390,POPTR_0009s14380,POPTR_0005s25120,POPTR_0007s13190,POPTR_0790s00210,POPTR_0016s01650,POPTR_0009s14410,POPTR_0009s14420
GO:0000785	chromatin	4.23e-05	18	POPTR_0017s02940,POPTR_0001s05470,POPTR_0002s04410,POPTR_1112s00210,POPTR_0009s16220,POPTR_0004s03100,POPTR_0005s04250,POPTR_0001s35170,POPTR_0014s10520,POPTR_0007s14020,POPTR_0005s24130,POPTR_0018s10070,POPTR_0008s04720,POPTR_0002s10030,POPTR_0018s10040,POPTR_0369s00210,POPTR_0006s08230,POPTR_0003s22240
GO:0046483	heterocycle metabolic process	6.94e-05	258	POPTR_0014s19510,POPTR_0012s04430,POPTR_0003s08060,POPTR_0014s16230,POPTR_0009s16100,POPTR_0002s24650,POPTR_0015s11820,POPTR_0015s05030,POPTR_0012s08280,POPTR_0006s20130,POPTR_0016s09180,POPTR_0015s06070,POPTR_0010s09380,POPTR_0004s12530,POPTR_0007s08250,POPTR_0014s06710,POPTR_0014s19070,POPTR_0003s11360,POPTR_0017s02730,POPTR_0006s07570,POPTR_0018s08090,POPTR_0006s27200,POPTR_0016s05910,POPTR_00…
GO:0043412	macromolecule modification	7.39e-05	228	POPTR_0008s22620,POPTR_0008s17970,POPTR_0005s24980,POPTR_0013s14620,POPTR_0006s21140,POPTR_0009s07140,POPTR_0003s21260,POPTR_0018s14060,POPTR_0006s29240,POPTR_0004s21490,POPTR_0003s07210,POPTR_0007s00780,POPTR_0013s00680,POPTR_0014s01460,POPTR_0010s10870,POPTR_0003s08300,POPTR_0015s08030,POPTR_0008s12340,POPTR_0001s05250,POPTR_0003s18130,POPTR_0005s04060,POPTR_0001s01780,POPTR_0001s07430,POPTR_00…
GO:0031497	chromatin assembly	8.96e-05	11	POPTR_0002s04410,POPTR_0001s05470,POPTR_0002s10030,POPTR_1112s00210,POPTR_0018s10040,POPTR_0017s02940,POPTR_0018s10070,POPTR_0008s04720,POPTR_0005s24130,POPTR_0003s22240,POPTR_0007s14020
GO:0016788	hydrolase activity, acting on ester bonds	0.00012466	96	POPTR_0007s06780,POPTR_0001s33980,POPTR_0017s12280,POPTR_0001s05260,POPTR_0017s02730,POPTR_0003s08800,POPTR_0015s04490,POPTR_0016s06320,POPTR_0006s07570,POPTR_0010s09620,POPTR_0003s15840,POPTR_0010s15860,POPTR_0214s00210,POPTR_0016s11910,POPTR_0005s06270,POPTR_0005s04750,POPTR_0018s00800,POPTR_0013s03290,POPTR_0010s06570,POPTR_0003s08270,POPTR_0009s07140,POPTR_0018s14060,POPTR_0006s20130,POPTR_00…
GO:0034728	nucleosome organization	0.000132	11	POPTR_1112s00210,POPTR_0018s10040,POPTR_0002s10030,POPTR_0001s05470,POPTR_0002s04410,POPTR_0008s04720,POPTR_0018s10070,POPTR_0017s02940,POPTR_0003s22240,POPTR_0005s24130,POPTR_0007s14020
GO:0009734	auxin-activated signaling pathway	0.00014787	13	POPTR_0016s03450,POPTR_0006s03540,POPTR_0018s14300,POPTR_0005s05550,POPTR_0006s06550,POPTR_0004s03400,POPTR_0013s03860,POPTR_0015s11660,POPTR_0008s17220,POPTR_0014s12930,POPTR_0001s13770,POPTR_0008s16100,POPTR_0018s12790
GO:0072593	reactive oxygen species metabolic process	0.00014991	16	POPTR_0007s05100,POPTR_0005s21740,POPTR_0008s13090,POPTR_0864s00200,POPTR_0006s13190,POPTR_0011s14820,POPTR_0001s04840,POPTR_0005s12070,POPTR_0016s14030,POPTR_0002s06590,POPTR_0005s07390,POPTR_0017s06550,POPTR_0013s08130,POPTR_0010s12080,POPTR_0015s12190,POPTR_0004s08890
GO:0005618	cell wall	0.00017143	27	POPTR_0004s16690,POPTR_0001s35620,POPTR_0006s13190,POPTR_0864s00200,POPTR_0025s00410,POPTR_0009s17050,POPTR_0001s03830,POPTR_0004s21810,POPTR_0014s14050,POPTR_0008s05720,POPTR_0005s21740,POPTR_0001s45320,POPTR_0001s32820,POPTR_0005s06270,POPTR_0214s00210,POPTR_0002s20370,POPTR_0008s08790,POPTR_0018s14020,POPTR_0012s14650,POPTR_0009s03710,POPTR_0006s13670,POPTR_0017s06550,POPTR_0018s14920,POPTR_00…
GO:0030312	external encapsulating structure	0.00017143	27	POPTR_0004s21810,POPTR_0008s05720,POPTR_0014s14050,POPTR_0001s03830,POPTR_0009s17050,POPTR_0004s16690,POPTR_0006s13190,POPTR_0001s35620,POPTR_0025s00410,POPTR_0864s00200,POPTR_0001s45320,POPTR_0005s06270,POPTR_0001s32820,POPTR_0005s21740,POPTR_0006s13670,POPTR_0018s14020,POPTR_0012s14650,POPTR_0009s03710,POPTR_0214s00210,POPTR_0008s08790,POPTR_0002s20370,POPTR_0007s14570,POPTR_0006s07580,POPTR_00…
GO:0071365	cellular response to auxin stimulus	0.000181	13	POPTR_0006s06550,POPTR_0016s03450,POPTR_0006s03540,POPTR_0005s05550,POPTR_0018s14300,POPTR_0008s16100,POPTR_0018s12790,POPTR_0014s12930,POPTR_0001s13770,POPTR_0008s17220,POPTR_0015s11660,POPTR_0013s03860,POPTR_0004s03400
GO:0004553	hydrolase activity, hydrolyzing O-glycosyl compounds	0.00018228	40	POPTR_0005s00550,POPTR_0004s17900,POPTR_0018s06800,POPTR_0007s14570,POPTR_0015s06880,POPTR_0013s00510,POPTR_0002s09440,POPTR_0009s14380,POPTR_0019s12390,POPTR_0014s14050,POPTR_0010s15270,POPTR_0001s04360,POPTR_0001s10020,POPTR_0006s00420,POPTR_0005s28090,POPTR_0790s00210,POPTR_0009s14420,POPTR_0008s11890,POPTR_0001s45320,POPTR_0001s24680,POPTR_0010s15320,POPTR_0007s13190,POPTR_0008s11880,POPTR_00…
GO:0006270	DNA replication initiation	0.00019437	7	POPTR_0001s25730,POPTR_0004s13660,POPTR_0001s12380,POPTR_0010s06600,POPTR_0009s12440,POPTR_0006s20300,POPTR_0003s08060
GO:0016798	hydrolase activity, acting on glycosyl bonds	0.00020232	42	POPTR_0012s14150,POPTR_0014s15660,POPTR_0017s06840,POPTR_0016s01650,POPTR_0009s14410,POPTR_0004s16690,POPTR_0012s12010,POPTR_0019s09740,POPTR_0005s25120,POPTR_0025s00410,POPTR_0007s02060,POPTR_0018s14920,POPTR_0010s15130,POPTR_0005s27530,POPTR_0001s10560,POPTR_0009s12690,POPTR_0001s09790,POPTR_0015s04280,POPTR_0015s05980,POPTR_0001s24680,POPTR_0010s15320,POPTR_0007s13190,POPTR_0008s11880,POPTR_00…
GO:0043170	macromolecule metabolic process	0.00020523	456	POPTR_0005s18620,POPTR_0013s14620,POPTR_0005s24980,POPTR_0008s17970,POPTR_0004s21490,POPTR_0006s29240,POPTR_0018s13770,POPTR_0011s13940,POPTR_0002s13100,POPTR_0003s21260,POPTR_0005s05550,POPTR_0007s00780,POPTR_0008s16100,POPTR_0003s07210,POPTR_0006s13670,POPTR_0004s08890,POPTR_0003s08300,POPTR_0010s10870,POPTR_0010s24570,POPTR_0012s03450,POPTR_0003s18130,POPTR_0001s05250,POPTR_0008s12340,POPTR_00…
GO:0000790	nuclear chromatin	0.00020969	10	POPTR_0014s10520,POPTR_0007s14020,POPTR_0005s04250,POPTR_0369s00210,POPTR_0006s08230,POPTR_0018s10070,POPTR_0008s04720,POPTR_0009s16220,POPTR_0018s10040,POPTR_0004s03100
GO:0006725	cellular aromatic compound metabolic process	0.00021722	259	POPTR_0015s11820,POPTR_0009s16100,POPTR_0002s24650,POPTR_0003s08060,POPTR_0014s16230,POPTR_0012s04430,POPTR_0014s19510,POPTR_0015s05030,POPTR_0015s06070,POPTR_0016s09180,POPTR_0012s08280,POPTR_0006s20130,POPTR_0010s09380,POPTR_0004s12530,POPTR_0007s08250,POPTR_0014s06710,POPTR_0017s02730,POPTR_0003s11360,POPTR_0014s19070,POPTR_0006s07570,POPTR_0018s08090,POPTR_0004s23880,POPTR_0004s13660,POPTR_00…
GO:0006333	chromatin assembly or disassembly	0.00022828	11	POPTR_0008s04720,POPTR_0017s02940,POPTR_0018s10070,POPTR_1112s00210,POPTR_0018s10040,POPTR_0002s10030,POPTR_0001s05470,POPTR_0002s04410,POPTR_0007s14020,POPTR_0003s22240,POPTR_0005s24130
GO:0005694	chromosome	0.00025328	30	POPTR_0003s10690,POPTR_0015s08030,POPTR_0003s08130,POPTR_0017s02940,POPTR_0010s06600,POPTR_0009s16220,POPTR_0004s03100,POPTR_1112s00210,POPTR_0018s04830,POPTR_0002s04410,POPTR_0001s05470,POPTR_0014s10520,POPTR_0001s35170,POPTR_0007s14020,POPTR_0005s04250,POPTR_0005s24130,POPTR_0011s06860,POPTR_0003s10790,POPTR_0008s04720,POPTR_0013s07820,POPTR_0018s10070,POPTR_0017s11950,POPTR_0018s10040,POPTR_00…
GO:0000788	nuclear nucleosome	0.00026471	4	POPTR_0018s10070,POPTR_0007s14020,POPTR_0008s04720,POPTR_0018s10040
GO:0044260	cellular macromolecule metabolic process	0.00027458	421	POPTR_0007s03680,POPTR_0012s11110,POPTR_0011s14750,POPTR_0002s23820,POPTR_0001s04090,POPTR_0006s08230,POPTR_0014s05130,POPTR_0001s12530,POPTR_0001s13770,POPTR_0013s13050,POPTR_0010s11360,POPTR_0005s06470,POPTR_0011s11720,POPTR_0003s14450,POPTR_0003s07240,POPTR_0005s04650,POPTR_0010s07520,POPTR_0006s29300,POPTR_0001s11800,POPTR_0010s12080,POPTR_0014s04560,POPTR_0003s01450,POPTR_0001s07180,POPTR_00…
GO:0006260	DNA replication	0.00027934	17	POPTR_0012s01170,POPTR_0015s06800,POPTR_0001s25730,POPTR_0003s08060,POPTR_0004s13660,POPTR_0009s12440,POPTR_0001s25490,POPTR_0001s35170,POPTR_0011s06860,POPTR_0004s09310,POPTR_0001s12380,POPTR_0005s08950,POPTR_0010s24570,POPTR_0005s24410,POPTR_0001s46550,POPTR_0006s20300,POPTR_0010s06600
GO:1901360	organic cyclic compound metabolic process	0.00032677	263	POPTR_0001s25730,POPTR_0014s15320,POPTR_0005s14360,POPTR_0012s01170,POPTR_0005s04060,POPTR_0001s01780,POPTR_0010s17350,POPTR_0007s02430,POPTR_0006s22400,POPTR_0005s04760,POPTR_0013s07820,POPTR_0008s22620,POPTR_0005s18720,POPTR_0009s07140,POPTR_0003s16350,POPTR_0018s14060,POPTR_0005s02040,POPTR_0010s25370,POPTR_0001s11130,POPTR_0010s12520,POPTR_0018s00720,POPTR_0013s00680,POPTR_0003s10690,POPTR_00…
GO:0006323	DNA packaging	0.00035266	11	POPTR_1112s00210,POPTR_0002s10030,POPTR_0018s10040,POPTR_0002s04410,POPTR_0001s05470,POPTR_0008s04720,POPTR_0017s02940,POPTR_0018s10070,POPTR_0003s22240,POPTR_0005s24130,POPTR_0007s14020
GO:0009733	response to auxin	0.0003647	17	POPTR_0016s03450,POPTR_0001s13770,POPTR_0013s02240,POPTR_0013s03860,POPTR_0008s17220,POPTR_0006s06550,POPTR_0004s17130,POPTR_0009s12890,POPTR_0018s14300,POPTR_0005s05550,POPTR_0006s03540,POPTR_0014s12930,POPTR_0018s12790,POPTR_0008s16100,POPTR_0009s12880,POPTR_0004s03400,POPTR_0015s11660
GO:0071103	DNA conformation change	0.0003955	17	POPTR_0007s14020,POPTR_0001s12380,POPTR_0005s24130,POPTR_0017s02940,POPTR_0012s11560,POPTR_0009s16220,POPTR_1112s00210,POPTR_0006s20300,POPTR_0001s05470,POPTR_0002s04410,POPTR_0001s18290,POPTR_0003s22240,POPTR_0018s10070,POPTR_0008s04720,POPTR_0009s12440,POPTR_0002s10030,POPTR_0018s10040
GO:0008061	chitin binding	0.00043467	8	POPTR_0009s14410,POPTR_0009s14420,POPTR_0790s00210,POPTR_0015s05980,POPTR_0009s14380,POPTR_0019s12390,POPTR_0013s03890,POPTR_0005s28090
GO:0005488	binding	0.00045263	585	POPTR_0018s06550,POPTR_0015s15210,POPTR_0012s10320,POPTR_0010s06570,POPTR_0015s01190,POPTR_0007s05100,POPTR_0010s06290,POPTR_0019s14850,POPTR_0017s02940,POPTR_0003s08130,POPTR_0008s13660,POPTR_0006s20300,POPTR_0001s46550,POPTR_0010s23570,POPTR_0006s03590,POPTR_0004s03100,POPTR_0009s05510,POPTR_0003s02550,POPTR_0001s05260,POPTR_0022s00900,Novel00010,POPTR_0005s04250,POPTR_0007s06780,POPTR_0017s122…
GO:0009755	hormone-mediated signaling pathway	0.00067929	24	POPTR_0010s12080,POPTR_0013s02980,POPTR_0018s12790,POPTR_0008s16100,POPTR_0006s09930,POPTR_0014s12930,POPTR_0018s08270,POPTR_0003s02680,POPTR_0015s11660,POPTR_0004s08890,POPTR_0004s03400,POPTR_0016s12460,POPTR_0006s06550,POPTR_0018s14300,POPTR_0005s05550,POPTR_0006s03540,POPTR_0003s16350,POPTR_0010s25370,POPTR_0001s13770,POPTR_0008s17220,POPTR_0013s03860,POPTR_0017s07570,POPTR_0008s13090,POPTR_00…
GO:0031492	nucleosomal DNA binding	0.00068101	4	POPTR_0001s05470,POPTR_0002s10030,POPTR_1112s00210,POPTR_0003s22240
GO:0032870	cellular response to hormone stimulus	0.00085476	24	POPTR_0010s25370,POPTR_0018s14300,POPTR_0005s05550,POPTR_0006s03540,POPTR_0003s16350,POPTR_0006s06550,POPTR_0016s12460,POPTR_0004s08890,POPTR_0004s03400,POPTR_0003s02680,POPTR_0015s11660,POPTR_0006s09930,POPTR_0018s08270,POPTR_0014s12930,POPTR_0010s12080,POPTR_0013s02980,POPTR_0018s12790,POPTR_0008s16100,POPTR_0008s13090,POPTR_0016s03450,POPTR_0017s07570,POPTR_0013s03860,POPTR_0008s17220,POPTR_00…
GO:0071495	cellular response to endogenous stimulus	0.0009548	24	POPTR_0016s12460,POPTR_0006s06550,POPTR_0018s14300,POPTR_0005s05550,POPTR_0006s03540,POPTR_0003s16350,POPTR_0010s25370,POPTR_0018s12790,POPTR_0010s12080,POPTR_0013s02980,POPTR_0008s16100,POPTR_0006s09930,POPTR_0018s08270,POPTR_0014s12930,POPTR_0003s02680,POPTR_0015s11660,POPTR_0004s08890,POPTR_0004s03400,POPTR_0008s13090,POPTR_0016s03450,POPTR_0001s13770,POPTR_0013s03860,POPTR_0008s17220,POPTR_00…
GO:0046658	anchored component of plasma membrane	0.00099812	16	POPTR_0014s15660,POPTR_0001s45320,POPTR_0001s24680,POPTR_0010s15320,POPTR_0001s04360,POPTR_0006s00420,POPTR_0010s15270,POPTR_0008s15040,POPTR_0011s13730,POPTR_0013s00510,POPTR_0005s27530,POPTR_0015s06880,POPTR_0010s10020,POPTR_0018s06800,POPTR_0014s10170,POPTR_0005s00550
GO:0044427	chromosomal part	0.0010531	25	POPTR_0009s16220,POPTR_1112s00210,POPTR_0018s04830,POPTR_0004s03100,POPTR_0002s04410,POPTR_0001s05470,POPTR_0010s06600,POPTR_0017s02940,POPTR_0003s10690,POPTR_0011s06860,POPTR_0005s24130,POPTR_0007s14020,POPTR_0014s10520,POPTR_0001s35170,POPTR_0005s04250,POPTR_0002s10030,POPTR_0018s10040,POPTR_0017s11950,POPTR_0013s07820,POPTR_0018s10070,POPTR_0008s04720,POPTR_0369s00210,POPTR_0003s22240,POPTR_00…
GO:0042555	MCM complex	0.0011896	4	POPTR_0006s20300,POPTR_0009s12440,POPTR_0001s12380,POPTR_0004s13660
GO:0006355	regulation of transcription, DNA-templated	0.0012233	120	POPTR_0004s08890,POPTR_0015s08030,POPTR_0002s14500,POPTR_0010s12520,POPTR_0001s11130,POPTR_0008s16100,POPTR_0005s02040,POPTR_0010s25370,POPTR_0005s05550,POPTR_0015s06070,POPTR_0002s13100,POPTR_0005s18620,POPTR_0012s08280,POPTR_0001s00350,POPTR_0003s09940,POPTR_0015s05030,POPTR_0008s17220,POPTR_0007s11890,POPTR_0002s12480,POPTR_0010s17350,POPTR_0015s11820,POPTR_0003s11020,POPTR_0005s14360,POPTR_00…
GO:0009664	plant-type cell wall organization	0.001275	11	POPTR_0006s13190,POPTR_0864s00200,POPTR_0008s08790,POPTR_0009s17050,POPTR_0009s03710,POPTR_0004s21810,POPTR_0008s05720,POPTR_0001s03830,POPTR_0017s06550,POPTR_0005s21740,POPTR_0002s06590
GO:0034654	nucleobase-containing compound biosynthetic process	0.0013735	140	POPTR_0018s12790,POPTR_0005s18490,POPTR_0004s09310,POPTR_0010s20790,POPTR_0014s05910,POPTR_0010s22600,POPTR_0008s20380,POPTR_0006s27200,POPTR_0016s05910,POPTR_0035s00330,POPTR_1986s00200,POPTR_0014s09640,POPTR_0018s12680,POPTR_0018s08090,POPTR_0009s16220,POPTR_0012s07350,POPTR_0004s17100,POPTR_0015s13660,POPTR_0016s02890,POPTR_0015s15810,POPTR_0004s04700,POPTR_0018s01910,POPTR_0007s11790,POPTR_00…
GO:0005634	nucleus	0.0013748	208	POPTR_1112s00210,POPTR_0016s09180,POPTR_0012s08280,POPTR_0014s04680,POPTR_0015s06070,POPTR_0002s12480,POPTR_0003s20970,POPTR_0015s05030,POPTR_0003s10790,POPTR_0003s08060,POPTR_0014s16230,POPTR_0022s00410,POPTR_0012s00600,POPTR_0002s25920,POPTR_0003s20480,POPTR_0015s11820,POPTR_0009s16100,POPTR_0008s11840,POPTR_0001s30340,POPTR_0011s15180,POPTR_0010s06120,POPTR_0008s12210,POPTR_0013s11740,POPTR_00…
GO:0006807	nitrogen compound metabolic process	0.0014062	290	POPTR_0015s08030,POPTR_0002s14500,POPTR_0003s10690,POPTR_0013s00680,POPTR_0010s12520,POPTR_0018s00720,POPTR_0001s11130,POPTR_0018s14060,POPTR_0010s25370,POPTR_0005s02040,POPTR_0009s07140,POPTR_0003s16350,POPTR_0005s18720,POPTR_0008s22620,POPTR_0013s07820,POPTR_0005s04760,POPTR_0006s22400,POPTR_0007s02430,POPTR_0010s17350,POPTR_0005s04060,POPTR_0001s01780,POPTR_0014s15320,POPTR_0005s14360,POPTR_07…
GO:0034641	cellular nitrogen compound metabolic process	0.0014244	275	POPTR_0015s06800,POPTR_0018s11800,POPTR_0016s11910,POPTR_0006s03340,POPTR_0005s24100,POPTR_0017s09610,POPTR_0018s00800,POPTR_0006s22980,POPTR_0008s17560,POPTR_0018s06520,POPTR_0009s12440,POPTR_0006s20820,POPTR_0011s13140,POPTR_0017s02990,POPTR_0012s06430,POPTR_0003s08800,POPTR_0016s06320,POPTR_0015s04490,POPTR_0003s15840,POPTR_0011s13820,POPTR_0005s07290,POPTR_0453s00210,POPTR_0010s15860,POPTR_00…
GO:1903506	regulation of nucleic acid-templated transcription	0.0014593	121	POPTR_0018s02280,POPTR_0007s05010,POPTR_0004s15410,POPTR_0012s06430,POPTR_0017s02990,POPTR_0004s04590,POPTR_0011s13140,POPTR_0003s11360,POPTR_0018s14300,POPTR_0005s04250,POPTR_0017s11880,POPTR_0001s30340,POPTR_0004s03100,POPTR_0006s03590,POPTR_0003s18630,POPTR_0005s07290,POPTR_0453s00210,POPTR_0003s02550,POPTR_0014s11350,POPTR_0017s02940,POPTR_0016s08440,POPTR_0013s11740,POPTR_0369s00210,POPTR_00…
GO:2001141	regulation of RNA biosynthetic process	0.0014593	121	POPTR_0001s24850,POPTR_0006s08230,POPTR_0008s11900,POPTR_0013s06320,POPTR_0001s13500,POPTR_0004s11840,POPTR_0001s04240,POPTR_0001s08310,POPTR_0013s13050,POPTR_0003s13910,POPTR_0014s02420,POPTR_0003s14450,POPTR_0001s00480,POPTR_0004s23080,POPTR_0018s01910,POPTR_0006s06550,POPTR_0004s04700,POPTR_0002s11550,POPTR_0007s11790,POPTR_0001s11800,POPTR_0007s14210,POPTR_0006s25060,POPTR_0009s16220,POPTR_00…
GO:0019219	regulation of nucleobase-containing compound metabolic process	0.0017163	123	POPTR_0005s14360,POPTR_0003s11020,POPTR_0014s15320,POPTR_0015s11820,POPTR_0008s07170,POPTR_0012s04430,POPTR_0014s16230,POPTR_0008s17220,POPTR_0003s09940,POPTR_0015s05030,POPTR_0001s00350,POPTR_0010s17350,POPTR_0002s12480,POPTR_0007s11890,POPTR_0003s16350,POPTR_0002s13100,POPTR_0015s06070,POPTR_0005s05550,POPTR_0005s02040,POPTR_0010s25370,POPTR_0012s08280,POPTR_0005s18620,POPTR_0002s14500,POPTR_00…
GO:0044036	cell wall macromolecule metabolic process	0.0017219	12	POPTR_0005s25120,POPTR_0019s12390,POPTR_0009s14380,POPTR_0008s14540,POPTR_0009s10160,POPTR_0001s13850,POPTR_0007s14570,POPTR_0007s13190,POPTR_0016s01650,POPTR_0009s14410,POPTR_0009s14420,POPTR_0790s00210
GO:0051252	regulation of RNA metabolic process	0.0018759	121	POPTR_0010s12080,POPTR_0003s04700,POPTR_0015s13660,POPTR_0009s16220,POPTR_0001s06750,POPTR_0016s02890,POPTR_0001s07180,POPTR_0015s15810,POPTR_0007s11790,POPTR_0002s11550,POPTR_0004s04700,POPTR_0018s01910,POPTR_0006s06550,POPTR_0006s25060,POPTR_0001s11800,POPTR_0007s14210,POPTR_0003s13910,POPTR_0001s08310,POPTR_0013s13050,POPTR_0004s23080,POPTR_0001s00480,POPTR_0003s14450,POPTR_0014s02420,POPTR_00…
GO:2000112	regulation of cellular macromolecule biosynthetic process	0.0021554	124	POPTR_0001s08310,POPTR_0013s13050,POPTR_0003s13910,POPTR_0004s23080,POPTR_0003s14450,POPTR_0014s02420,POPTR_0001s00480,POPTR_0001s24850,POPTR_0006s08230,POPTR_0012s00590,POPTR_0001s13500,POPTR_0004s11840,POPTR_0001s04240,POPTR_0008s11900,POPTR_0013s06320,POPTR_0015s13660,POPTR_0003s04700,POPTR_0010s12080,POPTR_0009s16220,POPTR_0001s06750,POPTR_0015s15810,POPTR_0001s07180,POPTR_0016s02890,POPTR_00…
GO:0004568	chitinase activity	0.0021817	7	POPTR_0015s05980,POPTR_0005s28090,POPTR_0009s14410,POPTR_0009s14420,POPTR_0009s14380,POPTR_0790s00210,POPTR_0019s12390
GO:0006026	aminoglycan catabolic process	0.0021817	7	POPTR_0009s14410,POPTR_0009s14420,POPTR_0009s14380,POPTR_0790s00210,POPTR_0019s12390,POPTR_0015s05980,POPTR_0005s28090
GO:0006030	chitin metabolic process	0.0021817	7	POPTR_0019s12390,POPTR_0009s14410,POPTR_0009s14420,POPTR_0790s00210,POPTR_0009s14380,POPTR_0005s28090,POPTR_0015s05980
GO:0006032	chitin catabolic process	0.0021817	7	POPTR_0015s05980,POPTR_0005s28090,POPTR_0009s14420,POPTR_0009s14410,POPTR_0009s14380,POPTR_0790s00210,POPTR_0019s12390
GO:0046348	amino sugar catabolic process	0.0021817	7	POPTR_0005s28090,POPTR_0015s05980,POPTR_0019s12390,POPTR_0009s14420,POPTR_0009s14410,POPTR_0009s14380,POPTR_0790s00210
GO:1901071	glucosamine-containing compound metabolic process	0.0021817	7	POPTR_0005s28090,POPTR_0015s05980,POPTR_0019s12390,POPTR_0009s14380,POPTR_0009s14410,POPTR_0009s14420,POPTR_0790s00210
GO:1901072	glucosamine-containing compound catabolic process	0.0021817	7	POPTR_0019s12390,POPTR_0009s14410,POPTR_0790s00210,POPTR_0009s14420,POPTR_0009s14380,POPTR_0005s28090,POPTR_0015s05980
GO:0009725	response to hormone	0.0022129	30	POPTR_0006s06550,POPTR_0015s02540,POPTR_0004s17130,POPTR_0016s12460,POPTR_0009s12890,POPTR_0010s25370,POPTR_0003s16350,POPTR_0005s05550,POPTR_0018s14300,POPTR_0006s03540,POPTR_0018s11140,POPTR_0014s12930,POPTR_0018s08270,POPTR_0006s09930,POPTR_0008s16100,POPTR_0013s02980,POPTR_0010s12080,POPTR_0018s12790,POPTR_0004s03400,POPTR_0004s08890,POPTR_0009s12880,POPTR_0015s11660,POPTR_0003s02680,POPTR_00…
GO:0031326	regulation of cellular biosynthetic process	0.0022358	126	POPTR_0013s06320,POPTR_0008s11900,POPTR_0001s13500,POPTR_0004s11840,POPTR_0001s04240,POPTR_0012s00590,POPTR_0001s24850,POPTR_0006s08230,POPTR_0001s00480,POPTR_0014s02420,POPTR_0003s14450,POPTR_0004s23080,POPTR_0003s13910,POPTR_0013s13050,POPTR_0001s08310,POPTR_0001s25490,POPTR_0007s14210,POPTR_0001s11800,POPTR_0006s25060,POPTR_0004s04700,POPTR_0006s06550,POPTR_0018s01910,POPTR_0002s11550,POPTR_00…
GO:0009889	regulation of biosynthetic process	0.0022846	126	POPTR_0018s06520,POPTR_0006s20820,POPTR_0453s00230,POPTR_0014s06710,POPTR_0007s08250,POPTR_0013s03860,POPTR_0004s06440,POPTR_0369s00210,POPTR_0010s06290,POPTR_0004s12530,POPTR_0011s14880,POPTR_0005s24100,POPTR_0005s11140,POPTR_0006s03340,POPTR_0018s11800,POPTR_0003s18630,POPTR_0001s30340,POPTR_0004s03100,POPTR_0006s03590,POPTR_0005s07290,POPTR_0453s00210,POPTR_0003s02550,POPTR_0014s11350,POPTR_00…
GO:0031225	anchored component of membrane	0.0024884	16	POPTR_0005s27530,POPTR_0015s06880,POPTR_0013s00510,POPTR_0010s10020,POPTR_0014s10170,POPTR_0005s00550,POPTR_0018s06800,POPTR_0014s15660,POPTR_0001s45320,POPTR_0010s15320,POPTR_0001s24680,POPTR_0010s15270,POPTR_0001s04360,POPTR_0006s00420,POPTR_0011s13730,POPTR_0008s15040
GO:0010556	regulation of macromolecule biosynthetic process	0.0026493	125	POPTR_0007s11890,POPTR_0002s12480,POPTR_0010s17350,POPTR_0001s00350,POPTR_0015s05030,POPTR_0003s09940,POPTR_0008s17220,POPTR_0014s16230,POPTR_0008s07170,POPTR_0012s04430,POPTR_0015s11820,POPTR_0005s14360,POPTR_0014s15320,POPTR_0003s11020,POPTR_0010s12520,POPTR_0001s11130,POPTR_0008s16100,POPTR_0015s08030,POPTR_0004s08890,POPTR_0002s14500,POPTR_0005s18620,POPTR_0012s08280,POPTR_0006s20130,POPTR_00…
GO:0009506	plasmodesma	0.0028593	14	POPTR_0005s21740,POPTR_0017s06550,POPTR_0008s01950,POPTR_0005s14640,POPTR_0002s06590,POPTR_0012s14720,POPTR_0011s13730,POPTR_0001s35620,POPTR_0006s13190,POPTR_0004s09010,POPTR_0014s10170,POPTR_0864s00200,POPTR_0002s23050,POPTR_0010s24910
GO:0055044	symplast	0.0028593	14	POPTR_0006s13190,POPTR_0001s35620,POPTR_0864s00200,POPTR_0002s23050,POPTR_0010s24910,POPTR_0004s09010,POPTR_0014s10170,POPTR_0012s14720,POPTR_0011s13730,POPTR_0017s06550,POPTR_0005s21740,POPTR_0005s14640,POPTR_0002s06590,POPTR_0008s01950
GO:0042743	hydrogen peroxide metabolic process	0.0028804	11	POPTR_0016s14030,POPTR_0002s06590,POPTR_0005s12070,POPTR_0007s05100,POPTR_0005s07390,POPTR_0005s21740,POPTR_0017s06550,POPTR_0013s08130,POPTR_0864s00200,POPTR_0006s13190,POPTR_0001s04840
GO:0042744	hydrogen peroxide catabolic process	0.0028804	11	POPTR_0013s08130,POPTR_0002s06590,POPTR_0005s12070,POPTR_0016s14030,POPTR_0007s05100,POPTR_0005s07390,POPTR_0005s21740,POPTR_0017s06550,POPTR_0001s04840,POPTR_0864s00200,POPTR_0006s13190
GO:0009719	response to endogenous stimulus	0.0029519	30	POPTR_0010s25370,POPTR_0009s12890,POPTR_0005s05550,POPTR_0006s03540,POPTR_0018s14300,POPTR_0018s11140,POPTR_0003s16350,POPTR_0006s06550,POPTR_0015s02540,POPTR_0016s12460,POPTR_0004s17130,POPTR_0009s12880,POPTR_0004s08890,POPTR_0004s03400,POPTR_0003s02680,POPTR_0015s11660,POPTR_0006s09930,POPTR_0014s12930,POPTR_0018s08270,POPTR_0010s12080,POPTR_0018s12790,POPTR_0013s02980,POPTR_0008s16100,POPTR_00…
GO:0071310	cellular response to organic substance	0.0031268	27	POPTR_0006s03540,POPTR_0018s14300,POPTR_0005s05550,POPTR_0003s16350,POPTR_0011s13940,POPTR_0010s25370,POPTR_0016s12460,POPTR_0018s06000,POPTR_0006s06550,POPTR_0003s02680,POPTR_0015s11660,POPTR_0004s08890,POPTR_0004s03400,POPTR_0010s12080,POPTR_0018s12790,POPTR_0013s02980,POPTR_0008s16100,POPTR_0006s09930,POPTR_0018s08270,POPTR_0014s12930,POPTR_0008s13090,POPTR_0016s03450,POPTR_0008s17220,POPTR_00…
GO:0005911	cell-cell junction	0.0032219	14	POPTR_0004s09010,POPTR_0014s10170,POPTR_0010s24910,POPTR_0002s23050,POPTR_0864s00200,POPTR_0001s35620,POPTR_0006s13190,POPTR_0011s13730,POPTR_0012s14720,POPTR_0008s01950,POPTR_0005s14640,POPTR_0002s06590,POPTR_0005s21740,POPTR_0017s06550
GO:0030054	cell junction	0.0032219	14	POPTR_0006s13190,POPTR_0001s35620,POPTR_0002s23050,POPTR_0010s24910,POPTR_0864s00200,POPTR_0014s10170,POPTR_0004s09010,POPTR_0012s14720,POPTR_0011s13730,POPTR_0017s06550,POPTR_0005s21740,POPTR_0005s14640,POPTR_0002s06590,POPTR_0008s01950
GO:0048519	negative regulation of biological process	0.0032359	34	POPTR_0013s00220,POPTR_0012s14560,POPTR_0008s13090,POPTR_0012s01170,POPTR_0010s17100,POPTR_0015s05030,POPTR_0006s13680,POPTR_0006s17780,POPTR_0006s20130,POPTR_0008s17970,POPTR_0664s00200,POPTR_0016s11640,POPTR_0014s14680,POPTR_0011s13940,POPTR_0003s16350,POPTR_0002s08820,POPTR_0002s20370,POPTR_0006s13670,POPTR_0004s08890,POPTR_0012s14650,POPTR_0003s02680,POPTR_0369s00210,POPTR_0012s00590,POPTR_00…
GO:0000272	polysaccharide catabolic process	0.0032846	16	POPTR_0005s25120,POPTR_0019s09740,POPTR_0003s17450,POPTR_0005s06270,POPTR_0016s01650,POPTR_0017s06840,POPTR_0007s13190,POPTR_0006s13670,POPTR_0015s09930,POPTR_0002s20370,POPTR_0214s00210,POPTR_0010s23570,POPTR_0009s12690,POPTR_0001s10560,POPTR_0006s12390,POPTR_0006s13680
GO:0010468	regulation of gene expression	0.0032965	130	POPTR_0001s11130,POPTR_0008s16100,POPTR_0010s12520,POPTR_0015s08030,POPTR_0004s08890,POPTR_0002s14500,POPTR_0005s18620,POPTR_0005s05550,POPTR_0002s13100,POPTR_0011s13940,POPTR_0005s02040,POPTR_0010s25370,POPTR_0010s17350,POPTR_0007s11890,POPTR_0003s09940,POPTR_0008s17220,POPTR_0001s00350,POPTR_0008s07170,POPTR_0003s11020,POPTR_0005s14360,POPTR_0014s15320,POPTR_0003s02550,POPTR_0014s11350,POPTR_00…
GO:0070887	cellular response to chemical stimulus	0.003304	31	POPTR_0006s09930,POPTR_0018s08270,POPTR_0014s12930,POPTR_0018s12790,POPTR_0010s12080,POPTR_0013s02980,POPTR_0008s16100,POPTR_0015s12190,POPTR_0004s08890,POPTR_0004s03400,POPTR_0003s02680,POPTR_0015s11660,POPTR_0018s06000,POPTR_0006s06550,POPTR_0016s12460,POPTR_0010s25370,POPTR_0006s03540,POPTR_0018s14300,POPTR_0005s05550,POPTR_0003s16350,POPTR_0011s13940,POPTR_0001s13770,POPTR_0018s05980,POPTR_00…
GO:0018130	heterocycle biosynthetic process	0.0033054	144	POPTR_0010s12380,POPTR_0008s07170,POPTR_0014s15320,POPTR_0003s11020,POPTR_0005s14360,POPTR_0007s11890,POPTR_0010s17350,POPTR_0001s00350,POPTR_0003s09940,POPTR_0008s17220,POPTR_0005s18620,POPTR_0005s02040,POPTR_0010s25370,POPTR_0005s05550,POPTR_0002s13100,POPTR_0003s16350,POPTR_0010s12520,POPTR_0001s11130,POPTR_0008s16100,POPTR_0015s08030,POPTR_0004s08890,POPTR_0002s14500,POPTR_0011s14880,POPTR_00…
GO:0097659	nucleic acid-templated transcription	0.0034717	126	POPTR_0018s12680,POPTR_0018s08090,POPTR_0008s13090,POPTR_0003s02400,POPTR_0015s11030,POPTR_0013s00220,POPTR_0014s04440,POPTR_0015s11040,POPTR_1986s00200,POPTR_0016s05910,POPTR_0010s19310,POPTR_0035s00330,POPTR_0015s05050,POPTR_0001s10300,POPTR_0014s09640,POPTR_0017s05100,POPTR_0006s17780,POPTR_0008s20380,POPTR_0010s22600,POPTR_0014s05910,POPTR_0018s12790,POPTR_0015s13560,POPTR_0015s03520,POPTR_00…
GO:0051171	regulation of nitrogen compound metabolic process	0.0035665	126	POPTR_0003s04700,POPTR_0015s13660,POPTR_0010s12080,POPTR_0009s16220,POPTR_0001s06750,POPTR_0015s15810,POPTR_0001s07180,POPTR_0016s02890,POPTR_0002s11550,POPTR_0007s11790,POPTR_0018s01910,POPTR_0006s06550,POPTR_0004s04700,POPTR_0006s25060,POPTR_0007s14210,POPTR_0001s11800,POPTR_0001s25490,POPTR_0013s13050,POPTR_0001s08310,POPTR_0003s13910,POPTR_0004s23080,POPTR_0014s02420,POPTR_0003s14450,POPTR_00…
GO:0032774	RNA biosynthetic process	0.0036727	126	POPTR_0012s06430,POPTR_0004s04590,POPTR_0017s02990,POPTR_0011s13140,POPTR_0003s11360,POPTR_0018s14300,POPTR_0017s11880,POPTR_0005s04250,POPTR_0008s13550,POPTR_0018s02280,POPTR_0007s05010,POPTR_0004s15410,POPTR_0017s02940,POPTR_0013s11740,POPTR_0016s08440,POPTR_0001s30340,POPTR_0004s03100,POPTR_0006s03590,POPTR_0003s18630,POPTR_0005s07290,POPTR_0453s00210,POPTR_0003s02550,POPTR_0014s11350,POPTR_00…
GO:0006022	aminoglycan metabolic process	0.0037057	7	POPTR_0005s28090,POPTR_0015s05980,POPTR_0019s12390,POPTR_0009s14410,POPTR_0009s14380,POPTR_0009s14420,POPTR_0790s00210
GO:0042221	response to chemical	0.0040356	47	POPTR_0004s17130,POPTR_0007s14570,POPTR_0009s12890,POPTR_0010s25370,POPTR_0011s11810,POPTR_0003s16350,POPTR_0011s13940,POPTR_0018s11140,POPTR_0005s05550,POPTR_0014s12930,POPTR_0006s09930,POPTR_0008s16100,POPTR_0018s12790,POPTR_0013s02980,POPTR_0004s08890,POPTR_0009s12880,POPTR_0015s12190,POPTR_0015s11660,POPTR_0003s02680,POPTR_0021s00860,POPTR_0013s00220,POPTR_0008s13090,POPTR_0001s25730,POPTR_00…
GO:0019438	aromatic compound biosynthetic process	0.0044732	145	POPTR_0004s23080,POPTR_0014s02420,POPTR_0001s24850,POPTR_0005s19390,POPTR_0001s04240,POPTR_0004s11840,POPTR_0001s13500,POPTR_0013s06320,POPTR_0008s11900,POPTR_0004s17100,POPTR_0015s13660,POPTR_0009s16220,POPTR_0012s07350,POPTR_0016s02890,POPTR_0015s15810,POPTR_0002s11550,POPTR_0007s11790,POPTR_0009s14170,POPTR_0004s04700,POPTR_0018s01910,POPTR_0006s25060,POPTR_0001s25490,POPTR_0007s14210,POPTR_19…

## Sheet: Figure7E_cluster3
GO_accession	Description	P-value	DEG_item	Gene_names
GO:0005488	binding	2.46e-06	270	POPTR_0010s11150,POPTR_0009s01300,POPTR_0017s03800,POPTR_0008s07970,POPTR_0001s03940,POPTR_0007s02050,POPTR_0008s06720,POPTR_0014s03650,POPTR_0004s04620,POPTR_0012s12860,POPTR_0016s10840,POPTR_0004s20590,POPTR_0014s08210,POPTR_0003s10680,POPTR_0016s01070,POPTR_0001s04820,POPTR_0003s05100,POPTR_0008s14460,POPTR_0014s07450,POPTR_0011s15320,POPTR_0003s10700,POPTR_0016s03460,POPTR_0016s13360,POPTR_00…
GO:0009535	chloroplast thylakoid membrane	1.1e-05	10	POPTR_0008s06720,POPTR_0009s01040,POPTR_0015s10100,POPTR_0007s05970,POPTR_0010s10390,POPTR_0018s08070,POPTR_0004s19950,POPTR_0011s02220,POPTR_0028s00410,POPTR_0016s11450
GO:0055035	plastid thylakoid membrane	1.1e-05	10	POPTR_0010s10390,POPTR_0007s05970,POPTR_0015s10100,POPTR_0009s01040,POPTR_0008s06720,POPTR_0016s11450,POPTR_0011s02220,POPTR_0028s00410,POPTR_0004s19950,POPTR_0018s08070
GO:0009534	chloroplast thylakoid	2.74e-05	10	POPTR_0018s08070,POPTR_0016s11450,POPTR_0011s02220,POPTR_0028s00410,POPTR_0004s19950,POPTR_0008s06720,POPTR_0015s10100,POPTR_0010s10390,POPTR_0007s05970,POPTR_0009s01040
GO:0031976	plastid thylakoid	2.74e-05	10	POPTR_0008s06720,POPTR_0009s01040,POPTR_0015s10100,POPTR_0007s05970,POPTR_0010s10390,POPTR_0018s08070,POPTR_0011s02220,POPTR_0028s00410,POPTR_0004s19950,POPTR_0016s11450
GO:0042651	thylakoid membrane	3.44e-05	11	POPTR_0009s01040,POPTR_0015s10100,POPTR_0007s05970,POPTR_0010s10390,POPTR_0008s06720,POPTR_0005s02720,POPTR_0011s02220,POPTR_0004s19950,POPTR_0028s00410,POPTR_0016s11450,POPTR_0018s08070
GO:0015979	photosynthesis	7.89e-05	11	POPTR_2555s00200,POPTR_0009s01040,POPTR_0010s10390,POPTR_0007s05970,POPTR_0015s10100,POPTR_0005s02720,POPTR_0008s06720,POPTR_0028s00410,POPTR_0004s19950,POPTR_0016s11450,POPTR_0018s08070
GO:0034357	photosynthetic membrane	0.00015046	11	POPTR_0008s06720,POPTR_0005s02720,POPTR_0010s10390,POPTR_0007s05970,POPTR_0015s10100,POPTR_0009s01040,POPTR_0018s08070,POPTR_0016s11450,POPTR_0004s19950,POPTR_0011s02220,POPTR_0028s00410
GO:0003677	DNA binding	0.00015264	66	POPTR_0005s14080,POPTR_0014s01260,POPTR_0010s12300,POPTR_0003s00460,POPTR_0015s08810,POPTR_0005s14680,POPTR_0003s08830,POPTR_0014s07450,POPTR_0012s01260,POPTR_0018s08110,POPTR_0005s11860,POPTR_0016s14490,POPTR_0003s05100,POPTR_0003s17830,POPTR_0011s00390,POPTR_0003s04860,POPTR_0108s00230,POPTR_0004s04430,POPTR_0016s13360,POPTR_0016s04830,POPTR_0014s03650,POPTR_0004s04620,POPTR_0018s09900,POPTR_00…
GO:0008061	chitin binding	0.00017386	6	POPTR_0015s05990,POPTR_0012s01150,POPTR_0019s12360,POPTR_0004s18870,POPTR_0012s01160,POPTR_0015s06000
GO:0004568	chitinase activity	0.00017601	6	POPTR_0012s01150,POPTR_0019s12360,POPTR_0004s18870,POPTR_0012s01160,POPTR_0015s06000,POPTR_0015s05990
GO:0006026	aminoglycan catabolic process	0.00017601	6	POPTR_0015s05990,POPTR_0019s12360,POPTR_0012s01150,POPTR_0012s01160,POPTR_0015s06000,POPTR_0004s18870
GO:0006030	chitin metabolic process	0.00017601	6	POPTR_0004s18870,POPTR_0012s01160,POPTR_0015s06000,POPTR_0012s01150,POPTR_0019s12360,POPTR_0015s05990
GO:0006032	chitin catabolic process	0.00017601	6	POPTR_0004s18870,POPTR_0015s06000,POPTR_0012s01160,POPTR_0012s01150,POPTR_0019s12360,POPTR_0015s05990
GO:0046348	amino sugar catabolic process	0.00017601	6	POPTR_0015s05990,POPTR_0004s18870,POPTR_0015s06000,POPTR_0012s01160,POPTR_0012s01150,POPTR_0019s12360
GO:1901071	glucosamine-containing compound metabolic process	0.00017601	6	POPTR_0015s05990,POPTR_0015s06000,POPTR_0012s01160,POPTR_0004s18870,POPTR_0019s12360,POPTR_0012s01150
GO:1901072	glucosamine-containing compound catabolic process	0.00017601	6	POPTR_0015s05990,POPTR_0012s01150,POPTR_0019s12360,POPTR_0004s18870,POPTR_0015s06000,POPTR_0012s01160
GO:0048038	quinone binding	0.00021959	4	POPTR_0018s08070,POPTR_0015s10100,POPTR_0028s00410,POPTR_0011s02220
GO:0044436	thylakoid part	0.00024412	11	POPTR_0008s06720,POPTR_0005s02720,POPTR_0009s01040,POPTR_0015s10100,POPTR_0010s10390,POPTR_0007s05970,POPTR_0018s08070,POPTR_0028s00410,POPTR_0004s19950,POPTR_0011s02220,POPTR_0016s11450
GO:0008137	NADH dehydrogenase (ubiquinone) activity	0.00026299	4	POPTR_0011s02220,POPTR_0028s00410,POPTR_0008s17790,POPTR_0018s08070
GO:0050136	NADH dehydrogenase (quinone) activity	0.00026299	4	POPTR_0018s08070,POPTR_0008s17790,POPTR_0028s00410,POPTR_0011s02220
GO:0006022	aminoglycan metabolic process	0.00027355	6	POPTR_0015s05990,POPTR_0019s12360,POPTR_0012s01150,POPTR_0015s06000,POPTR_0012s01160,POPTR_0004s18870
GO:0005576	extracellular region	0.00033004	21	POPTR_0015s05990,POPTR_0007s14750,POPTR_0011s16530,POPTR_0014s01430,POPTR_0010s19080,POPTR_0001s04820,POPTR_0003s21610,POPTR_0015s06000,POPTR_0003s15800,POPTR_0005s08120,POPTR_0010s21000,POPTR_0017s03870,POPTR_0001s04850,POPTR_0016s14050,POPTR_0007s00490,POPTR_0001s24760,POPTR_0013s15240,POPTR_0017s03910,POPTR_0012s01150,POPTR_0007s00510,POPTR_0012s01160
GO:0016655	oxidoreductase activity, acting on NAD(P)H, quinone or similar compound as acceptor	0.00036444	5	POPTR_0028s00410,POPTR_0011s02220,POPTR_0008s17790,POPTR_0015s10100,POPTR_0018s08070
GO:1901363	heterocyclic compound binding	0.00044751	197	POPTR_0004s19950,POPTR_0001s02030,POPTR_0015s05530,POPTR_0016s11450,POPTR_0006s22580,POPTR_0022s00310,POPTR_0008s15860,POPTR_0006s18360,POPTR_0672s00200,POPTR_0005s24550,POPTR_0001s34330,POPTR_0001s47770,POPTR_0001s44670,POPTR_0019s14120,POPTR_0007s14100,POPTR_0016s14050,POPTR_0001s38120,POPTR_0003s19930,POPTR_0013s00430,POPTR_0017s00570,POPTR_0009s01040,POPTR_0001s46760,POPTR_0005s08720,POPTR_13…
GO:0097159	organic cyclic compound binding	0.00045255	197	POPTR_0005s04960,POPTR_0007s02050,POPTR_0001s45700,POPTR_0001s03940,POPTR_0008s07970,POPTR_0017s03800,POPTR_0011s14000,POPTR_0017s04690,POPTR_0009s14590,POPTR_0019s12210,POPTR_0010s11150,POPTR_0016s01070,POPTR_0001s04820,POPTR_0018s09900,POPTR_0004s20590,POPTR_0016s10840,POPTR_0003s10680,POPTR_0014s08210,POPTR_0008s06720,POPTR_0017s09210,POPTR_0004s04620,POPTR_0003s20710,POPTR_0012s12860,POPTR_00…
GO:0006952	defense response	0.00046363	22	POPTR_0003s19930,POPTR_0018s05940,POPTR_0017s04690,POPTR_0012s12310,POPTR_0001s47770,POPTR_0001s45060,POPTR_0001s45070,POPTR_0017s00560,POPTR_0012s15110,POPTR_0001s43740,POPTR_0012s00610,POPTR_0017s00570,POPTR_0018s05990,POPTR_0017s06280,POPTR_0017s00550,POPTR_0018s06020,POPTR_0004s20590,POPTR_0013s13460,POPTR_0002s19130,POPTR_0001s43660,POPTR_0017s05680,POPTR_0007s11480
GO:0006040	amino sugar metabolic process	0.00053023	6	POPTR_0012s01150,POPTR_0019s12360,POPTR_0004s18870,POPTR_0015s06000,POPTR_0012s01160,POPTR_0015s05990
GO:0015385	sodium:proton antiporter activity	0.00053706	3	POPTR_0010s11110,POPTR_0010s03270,POPTR_0010s11130
GO:0097369	sodium ion import	0.00053706	3	POPTR_0010s11130,POPTR_0010s11110,POPTR_0010s03270
GO:0098657	import into cell	0.00053706	3	POPTR_0010s03270,POPTR_0010s11110,POPTR_0010s11130
GO:0098659	inorganic cation import into cell	0.00053706	3	POPTR_0010s11110,POPTR_0010s03270,POPTR_0010s11130
GO:0098719	sodium ion import across plasma membrane	0.00053706	3	POPTR_0010s03270,POPTR_0010s11110,POPTR_0010s11130
GO:0098739	import across plasma membrane	0.00053706	3	POPTR_0010s11110,POPTR_0010s03270,POPTR_0010s11130
GO:0099587	inorganic ion import into cell	0.00053706	3	POPTR_0010s11110,POPTR_0010s03270,POPTR_0010s11130
GO:1990118	sodium ion import into cell	0.00053706	3	POPTR_0010s11110,POPTR_0010s03270,POPTR_0010s11130
GO:0009579	thylakoid	0.00066157	11	POPTR_0008s06720,POPTR_0005s02720,POPTR_0007s05970,POPTR_0010s10390,POPTR_0015s10100,POPTR_0009s01040,POPTR_0018s08070,POPTR_0016s11450,POPTR_0004s19950,POPTR_0028s00410,POPTR_0011s02220
GO:0003980	UDP-glucose:glycoprotein glucosyltransferase activity	0.00086695	2	POPTR_0003s01290,POPTR_0003s01300
GO:0097359	UDP-glucosylation	0.00086695	2	POPTR_0003s01300,POPTR_0003s01290
GO:0015386	potassium:proton antiporter activity	0.00096382	3	POPTR_0010s03270,POPTR_0010s11110,POPTR_0010s11130
GO:0000786	nucleosome	0.0010902	6	POPTR_0007s13930,POPTR_0003s22120,POPTR_0006s18360,POPTR_0005s14680,POPTR_0005s11860,POPTR_0108s00230
GO:0005451	monovalent cation:proton antiporter activity	0.0012391	3	POPTR_0010s11110,POPTR_0010s03270,POPTR_0010s11130
GO:0003954	NADH dehydrogenase activity	0.0014085	4	POPTR_0011s02220,POPTR_0028s00410,POPTR_0008s17790,POPTR_0018s08070
GO:0019684	photosynthesis, light reaction	0.0014693	6	POPTR_0015s10100,POPTR_0010s10390,POPTR_0004s19950,POPTR_0028s00410,POPTR_0018s08070,POPTR_0008s06720
GO:0022821	potassium ion antiporter activity	0.0015592	3	POPTR_0010s11110,POPTR_0010s03270,POPTR_0010s11130
GO:0044815	DNA packaging complex	0.001576	6	POPTR_0005s14680,POPTR_0006s18360,POPTR_0005s11860,POPTR_0108s00230,POPTR_0007s13930,POPTR_0003s22120
GO:0065007	biological regulation	0.0017251	125	POPTR_0019s14120,POPTR_0018s05330,POPTR_0015s01160,POPTR_0003s19930,POPTR_0007s14690,POPTR_0005s24550,POPTR_0006s18330,POPTR_0001s47770,POPTR_0002s15550,POPTR_0008s16610,POPTR_0012s02040,POPTR_0157s00210,POPTR_0004s22450,POPTR_0018s05990,POPTR_0017s00570,POPTR_0016s00840,POPTR_0009s10640,POPTR_0017s04420,POPTR_0014s09200,POPTR_0005s08720,POPTR_0008s13520,POPTR_0006s22580,POPTR_0022s00310,POPTR_00…
GO:0008810	cellulase activity	0.0021887	4	POPTR_0014s15590,POPTR_0006s04670,POPTR_0003s14740,POPTR_0003s13940
GO:0010563	negative regulation of phosphorus metabolic process	0.0022121	3	POPTR_0009s10640,POPTR_0017s04420,POPTR_0010s17420
GO:0045936	negative regulation of phosphate metabolic process	0.0022121	3	POPTR_0009s10640,POPTR_0017s04420,POPTR_0010s17420
GO:0031984	organelle subcompartment	0.0023609	10	POPTR_0009s01040,POPTR_0015s10100,POPTR_0010s10390,POPTR_0007s05970,POPTR_0008s06720,POPTR_0011s02220,POPTR_0028s00410,POPTR_0004s19950,POPTR_0016s11450,POPTR_0018s08070
GO:0004553	hydrolase activity, hydrolyzing O-glycosyl compounds	0.0025882	19	POPTR_0018s06250,POPTR_0004s18870,POPTR_0015s05990,POPTR_0002s21700,POPTR_0003s14740,POPTR_0006s04670,POPTR_0019s12360,POPTR_0015s06000,POPTR_0003s15800,POPTR_0017s03870,POPTR_0003s13940,POPTR_0012s01150,POPTR_0017s03910,POPTR_0014s15590,POPTR_0007s00510,POPTR_0012s01160,POPTR_0003s03330,POPTR_0007s00490,POPTR_0002s26290
GO:1901136	carbohydrate derivative catabolic process	0.0026002	6	POPTR_0015s05990,POPTR_0019s12360,POPTR_0012s01150,POPTR_0012s01160,POPTR_0015s06000,POPTR_0004s18870
GO:0044434	chloroplast part	0.0026526	14	POPTR_0004s19950,POPTR_0011s02220,POPTR_0028s00410,POPTR_0016s11450,POPTR_0018s08070,POPTR_0010s14080,POPTR_0009s01040,POPTR_0010s11130,POPTR_2555s00200,POPTR_0010s10390,POPTR_0007s05970,POPTR_0015s10100,POPTR_0010s11110,POPTR_0008s06720
GO:0009966	regulation of signal transduction	0.0029395	8	POPTR_0010s12320,POPTR_0014s01430,POPTR_0007s14750,POPTR_0015s04570,POPTR_0018s05990,POPTR_0018s05940,POPTR_0018s06020,POPTR_0014s13170
GO:0010646	regulation of cell communication	0.0029395	8	POPTR_0007s14750,POPTR_0010s12320,POPTR_0014s01430,POPTR_0018s05990,POPTR_0015s04570,POPTR_0018s05940,POPTR_0014s13170,POPTR_0018s06020
GO:0023051	regulation of signaling	0.0029395	8	POPTR_0018s05990,POPTR_0015s04570,POPTR_0007s14750,POPTR_0010s12320,POPTR_0014s01430,POPTR_0014s13170,POPTR_0018s06020,POPTR_0018s05940
GO:0044435	plastid part	0.0031516	14	POPTR_0008s06720,POPTR_0010s11110,POPTR_0015s10100,POPTR_0010s10390,POPTR_0007s05970,POPTR_0010s11130,POPTR_0009s01040,POPTR_2555s00200,POPTR_0018s08070,POPTR_0010s14080,POPTR_0016s11450,POPTR_0028s00410,POPTR_0004s19950,POPTR_0011s02220
GO:0018298	protein-chromophore linkage	0.0033663	4	POPTR_0007s05970,POPTR_0010s10390,POPTR_0004s19950,POPTR_0008s06720
GO:0016168	chlorophyll binding	0.0035473	4	POPTR_0008s06720,POPTR_0007s05970,POPTR_0010s10390,POPTR_0004s19950
GO:0034062	RNA polymerase activity	0.0041201	6	POPTR_0010s11560,POPTR_0001s35700,POPTR_0008s13520,POPTR_0017s00290,POPTR_0017s09010,POPTR_0001s35710
GO:0008083	growth factor activity	0.004143	2	POPTR_0007s14750,POPTR_0014s01430
GO:0010469	regulation of receptor activity	0.004143	2	POPTR_0007s14750,POPTR_0014s01430
GO:0048878	chemical homeostasis	0.0042625	14	POPTR_0015s00610,POPTR_0010s12320,POPTR_0010s11130,POPTR_0016s13550,POPTR_0016s00840,POPTR_0004s22450,POPTR_0010s11110,POPTR_0010s03270,POPTR_0015s04570,POPTR_0009s01300,POPTR_0011s15910,POPTR_0006s00790,POPTR_0001s35810,POPTR_0006s00400

## Sheet: Figure7E_cluster4
GO_accession	Description	P-value	DEG_item	Gene_names
GO:0009407	toxin catabolic process	2.34e-11	8	POPTR_0256s00200,POPTR_0010s07100,POPTR_0011s11430,POPTR_0011s11420,POPTR_0011s11440,POPTR_0256s00210,POPTR_0011s11450,POPTR_0001s42820
GO:0090487	secondary metabolite catabolic process	2.34e-11	8	POPTR_0011s11440,POPTR_0011s11420,POPTR_0001s42820,POPTR_0011s11450,POPTR_0256s00210,POPTR_0011s11430,POPTR_0010s07100,POPTR_0256s00200
GO:0009404	toxin metabolic process	2.72e-11	8	POPTR_0011s11450,POPTR_0001s42820,POPTR_0256s00210,POPTR_0011s11440,POPTR_0011s11420,POPTR_0011s11430,POPTR_0256s00200,POPTR_0010s07100
GO:0004364	glutathione transferase activity	1.32e-09	8	POPTR_0011s11430,POPTR_0256s00200,POPTR_0010s07100,POPTR_0011s11440,POPTR_0011s11420,POPTR_0011s11450,POPTR_0001s42820,POPTR_0256s00210
GO:0006749	glutathione metabolic process	3.86e-09	8	POPTR_0010s07100,POPTR_0256s00200,POPTR_0011s11430,POPTR_0011s11420,POPTR_0011s11440,POPTR_0256s00210,POPTR_0001s42820,POPTR_0011s11450
GO:0006575	cellular modified amino acid metabolic process	1.67e-07	8	POPTR_0010s07100,POPTR_0256s00200,POPTR_0011s11430,POPTR_0011s11420,POPTR_0011s11440,POPTR_0256s00210,POPTR_0001s42820,POPTR_0011s11450
GO:0016765	transferase activity, transferring alkyl or aryl (other than methyl) groups	3.81e-07	8	POPTR_0011s11430,POPTR_0256s00200,POPTR_0010s07100,POPTR_0011s11440,POPTR_0011s11420,POPTR_0011s11450,POPTR_0001s42820,POPTR_0256s00210
GO:0019748	secondary metabolic process	3.61e-06	9	POPTR_0011s11450,POPTR_0001s42820,POPTR_0256s00210,POPTR_0011s11440,POPTR_0011s11420,POPTR_0001s31500,POPTR_0011s11430,POPTR_0256s00200,POPTR_0010s07100
GO:0006790	sulfur compound metabolic process	4.65e-06	8	POPTR_0256s00200,POPTR_0010s07100,POPTR_0011s11430,POPTR_0011s11420,POPTR_0011s11440,POPTR_0256s00210,POPTR_0011s11450,POPTR_0001s42820
GO:0016491	oxidoreductase activity	4.77e-05	19	POPTR_0011s15940,POPTR_0009s06740,POPTR_0003s19530,POPTR_0016s02360,POPTR_0011s16550,POPTR_0010s06980,POPTR_0005s24220,POPTR_0017s03860,POPTR_0017s03750,POPTR_0017s03890,POPTR_0010s06960,POPTR_0003s19610,POPTR_0001s31500,POPTR_0017s03780,POPTR_0010s10780,POPTR_0009s06770,POPTR_0005s24200,POPTR_0010s24330,POPTR_0011s16580
GO:0044710	single-organism metabolic process	0.00036017	31	POPTR_0016s02360,POPTR_0011s16550,POPTR_0011s11430,POPTR_0256s00200,POPTR_0010s07100,POPTR_0003s19530,POPTR_0001s42820,POPTR_0011s15940,POPTR_0009s06740,POPTR_0012s14700,POPTR_0256s00210,POPTR_0011s11440,POPTR_0005s14440,POPTR_0002s21490,POPTR_0011s11420,POPTR_0005s18230,POPTR_0003s19610,POPTR_0001s31500,POPTR_0005s00850,POPTR_0011s16580,POPTR_0010s24330,POPTR_0005s24200,POPTR_0009s06770,POPTR_00…
GO:0044712	single-organism catabolic process	0.0003709	9	POPTR_0011s11450,POPTR_0001s42820,POPTR_0256s00210,POPTR_0011s11440,POPTR_0011s11420,POPTR_0010s24330,POPTR_0011s11430,POPTR_0256s00200,POPTR_0010s07100
GO:0055114	oxidation-reduction process	0.00056176	18	POPTR_0003s19530,POPTR_0009s06740,POPTR_0011s15940,POPTR_0016s02360,POPTR_0011s16550,POPTR_0017s03890,POPTR_0017s03860,POPTR_0017s03750,POPTR_0001s38130,POPTR_0005s24220,POPTR_0011s16580,POPTR_0010s24330,POPTR_0005s24200,POPTR_0009s06770,POPTR_0017s03780,POPTR_0010s10780,POPTR_0001s31500,POPTR_0003s19610
GO:0043167	ion binding	0.0010668	36	POPTR_0010s09880,POPTR_0011s03940,POPTR_0005s24200,POPTR_0011s13100,POPTR_0008s15890,POPTR_0007s14980,POPTR_0010s24330,POPTR_0005s18230,POPTR_0004s02660,POPTR_0008s08750,POPTR_0019s03730,POPTR_0003s17730,POPTR_0001s41690,POPTR_0005s20590,POPTR_0019s03740,POPTR_0016s02360,POPTR_0007s14990,POPTR_0985s00200,POPTR_0009s06740,POPTR_0009s06770,POPTR_0011s16580,POPTR_0001s31500,POPTR_0011s13080,POPTR_00…
GO:0019725	cellular homeostasis	0.0022585	6	POPTR_0018s01350,POPTR_0014s12940,POPTR_0010s06960,POPTR_0011s07430,POPTR_0010s06980,POPTR_0010s10780

## Sheet: Figure7E_cluster5
GO_accession	Description	P-value	DEG_item	Gene_names
GO:0004867	serine-type endopeptidase inhibitor activity	4.54e-08	10	POPTR_0010s08610,POPTR_0005s24230,POPTR_0016s07980,POPTR_0770s00230,POPTR_0016s07970,POPTR_0770s00220,Novel00264,POPTR_0016s07990,POPTR_0011s11140,POPTR_0010s08600
GO:0016758	transferase activity, transferring hexosyl groups	3.57e-07	65	POPTR_0012s03420,POPTR_0009s09800,POPTR_0001s06790,POPTR_0006s00940,POPTR_0010s05700,POPTR_0009s17100,POPTR_0006s27910,POPTR_0009s10180,POPTR_0006s27330,POPTR_0004s06920,POPTR_0011s13600,POPTR_0010s02590,POPTR_0007s12400,POPTR_0017s07890,POPTR_0001s31040,POPTR_0003s09970,POPTR_0016s01570,POPTR_0008s01050,POPTR_0018s02390,POPTR_0019s13560,POPTR_0009s10190,POPTR_0010s16140,POPTR_0016s01610,POPTR_00…
GO:0004866	endopeptidase inhibitor activity	7.63e-07	14	Novel00264,POPTR_0016s07970,POPTR_0770s00220,POPTR_0004s00220,POPTR_0770s00230,POPTR_0007s03620,POPTR_0007s03630,POPTR_0016s07980,POPTR_0005s24230,POPTR_0001s23300,POPTR_0010s08610,POPTR_0010s08600,POPTR_0011s11140,POPTR_0016s07990
GO:0030414	peptidase inhibitor activity	7.63e-07	14	POPTR_0005s24230,POPTR_0010s08610,POPTR_0001s23300,POPTR_0016s07970,Novel00264,POPTR_0770s00220,POPTR_0007s03620,POPTR_0016s07980,POPTR_0007s03630,POPTR_0770s00230,POPTR_0004s00220,POPTR_0016s07990,POPTR_0011s11140,POPTR_0010s08600
GO:0009611	response to wounding	1.19e-06	12	POPTR_0006s14160,POPTR_0016s07990,POPTR_0010s08600,POPTR_0011s11140,POPTR_0011s02260,POPTR_0005s24230,POPTR_0010s08610,POPTR_0016s07970,Novel00264,POPTR_0770s00220,POPTR_0016s07980,POPTR_0770s00230
GO:0061135	endopeptidase regulator activity	1.82e-06	14	POPTR_0016s07970,Novel00264,POPTR_0770s00220,POPTR_0007s03620,POPTR_0016s07980,POPTR_0007s03630,POPTR_0004s00220,POPTR_0770s00230,POPTR_0005s24230,POPTR_0010s08610,POPTR_0001s23300,POPTR_0011s11140,POPTR_0010s08600,POPTR_0016s07990
GO:0008194	UDP-glycosyltransferase activity	1.84e-06	50	POPTR_0017s12650,POPTR_0009s10190,POPTR_0019s13560,POPTR_0017s07910,POPTR_0016s01610,POPTR_0004s21860,POPTR_0014s11210,POPTR_0009s09810,POPTR_0016s07090,POPTR_0002s12520,POPTR_0009s09830,POPTR_0017s07930,POPTR_0008s12690,POPTR_0001s31140,POPTR_0016s01870,POPTR_0013s12310,POPTR_0016s05290,POPTR_0001s31100,POPTR_0001s31120,POPTR_0009s10110,POPTR_0015s08330,POPTR_0008s12260,POPTR_0006s05110,POPTR_00…
GO:0051346	negative regulation of hydrolase activity	2.74e-06	14	POPTR_0010s08600,POPTR_0011s11140,POPTR_0005s06840,POPTR_0016s07990,POPTR_0016s07970,POPTR_0770s00220,POPTR_0007s03630,POPTR_0007s03620,POPTR_0016s07980,POPTR_0770s00230,POPTR_0004s00220,POPTR_0005s24230,POPTR_0001s23300,POPTR_0010s08610
GO:0061134	peptidase regulator activity	2.92e-06	14	POPTR_0005s24230,POPTR_0001s23300,POPTR_0010s08610,POPTR_0016s07970,POPTR_0770s00220,Novel00264,POPTR_0016s07980,POPTR_0007s03620,POPTR_0007s03630,POPTR_0004s00220,POPTR_0770s00230,POPTR_0016s07990,POPTR_0011s11140,POPTR_0010s08600
GO:0010466	negative regulation of peptidase activity	4.08e-06	13	POPTR_0016s07990,POPTR_0010s08600,POPTR_0011s11140,POPTR_0005s24230,POPTR_0001s23300,POPTR_0010s08610,POPTR_0016s07970,POPTR_0770s00220,POPTR_0007s03620,POPTR_0007s03630,POPTR_0016s07980,POPTR_0770s00230,POPTR_0004s00220
GO:0010951	negative regulation of endopeptidase activity	4.08e-06	13	POPTR_0770s00230,POPTR_0004s00220,POPTR_0007s03630,POPTR_0007s03620,POPTR_0016s07980,POPTR_0770s00220,POPTR_0016s07970,POPTR_0001s23300,POPTR_0010s08610,POPTR_0005s24230,POPTR_0010s08600,POPTR_0011s11140,POPTR_0016s07990
GO:0052548	regulation of endopeptidase activity	9.06e-06	13	POPTR_0010s08600,POPTR_0011s11140,POPTR_0016s07990,POPTR_0007s03630,POPTR_0007s03620,POPTR_0016s07980,POPTR_0770s00230,POPTR_0004s00220,POPTR_0016s07970,POPTR_0770s00220,POPTR_0010s08610,POPTR_0001s23300,POPTR_0005s24230
GO:0080043	quercetin 3-O-glucosyltransferase activity	1.31e-05	31	POPTR_0001s31120,POPTR_0009s10110,POPTR_0016s05290,POPTR_0001s31100,POPTR_0016s01870,POPTR_0003s09970,POPTR_0013s12310,POPTR_0016s01570,POPTR_0017s07930,POPTR_0009s09830,POPTR_0001s31140,POPTR_0001s31040,POPTR_0016s01860,POPTR_0017s07890,POPTR_0007s12400,POPTR_0002s12520,POPTR_0009s10180,POPTR_0009s09810,POPTR_0004s06920,POPTR_0009s10120,POPTR_0007s01610,POPTR_0006s00940,POPTR_0016s01610,POPTR_20…
GO:0080044	quercetin 7-O-glucosyltransferase activity	1.31e-05	31	POPTR_0015s08330,POPTR_0009s10190,POPTR_0009s09840,POPTR_0004s06840,POPTR_0001s06790,POPTR_0009s09800,POPTR_0017s07910,POPTR_0007s01610,POPTR_0009s10120,POPTR_0006s00940,POPTR_2082s00200,POPTR_0016s01610,POPTR_0009s09810,POPTR_0009s10180,POPTR_0004s06920,POPTR_0017s07930,POPTR_0009s09830,POPTR_0001s31140,POPTR_0001s31040,POPTR_0016s01860,POPTR_0007s12400,POPTR_0002s12520,POPTR_0017s07890,POPTR_00…
GO:0052547	regulation of peptidase activity	1.39e-05	13	POPTR_0001s23300,POPTR_0010s08610,POPTR_0005s24230,POPTR_0016s07980,POPTR_0007s03620,POPTR_0007s03630,POPTR_0004s00220,POPTR_0770s00230,POPTR_0016s07970,POPTR_0770s00220,POPTR_0016s07990,POPTR_0011s11140,POPTR_0010s08600
GO:0035251	UDP-glucosyltransferase activity	4.98e-05	37	POPTR_0009s09840,POPTR_0004s06840,POPTR_0012s03420,POPTR_0018s09470,POPTR_0015s08330,POPTR_0006s05110,POPTR_2082s00200,POPTR_0009s17100,POPTR_0007s01610,POPTR_0009s10120,POPTR_0006s00940,POPTR_0001s06790,POPTR_0009s09800,POPTR_0001s31040,POPTR_0016s01860,POPTR_0017s07890,POPTR_0007s12400,POPTR_0011s07040,POPTR_0004s06920,POPTR_0009s10180,POPTR_0016s01570,POPTR_0003s09970,POPTR_0009s10190,POPTR_00…
GO:0016757	transferase activity, transferring glycosyl groups	5e-05	77	POPTR_0017s07910,POPTR_0010s16150,POPTR_0010s24860,POPTR_0001s01870,POPTR_0017s12650,POPTR_0001s31120,POPTR_0009s10110,POPTR_0013s12310,POPTR_0016s01870,POPTR_0016s05290,POPTR_0002s12520,POPTR_0016s07090,POPTR_0014s11210,POPTR_0003s12500,POPTR_2082s00200,POPTR_0019s13610,POPTR_0007s01610,POPTR_0009s10120,POPTR_0004s06840,POPTR_0008s19690,POPTR_0009s09840,POPTR_0006s04710,POPTR_0010s04780,POPTR_00…
GO:0046527	glucosyltransferase activity	5.52e-05	38	POPTR_0009s10190,POPTR_0016s01610,POPTR_0017s07910,POPTR_0017s07930,POPTR_0009s09830,POPTR_0001s31140,POPTR_0002s12520,POPTR_0003s12500,POPTR_0009s09810,POPTR_0004s21860,POPTR_0001s31120,POPTR_0009s10110,POPTR_0001s31100,POPTR_0016s05290,POPTR_0016s01870,POPTR_0013s12310,POPTR_0018s09470,POPTR_0012s03420,POPTR_0009s09840,POPTR_0004s06840,POPTR_0015s08330,POPTR_0006s05110,POPTR_0007s01610,POPTR_00…
GO:0015926	glucosidase activity	8.37e-05	12	POPTR_0001s23100,POPTR_0019s02590,POPTR_0001s23130,POPTR_0001s23060,POPTR_0004s18990,POPTR_0003s11210,POPTR_0001s23120,POPTR_0004s19050,POPTR_0001s23090,POPTR_0001s23080,POPTR_0001s23050,POPTR_0015s14790
GO:0045861	negative regulation of proteolysis	0.00010265	13	POPTR_0016s07990,POPTR_0010s08600,POPTR_0011s11140,POPTR_0005s24230,POPTR_0010s08610,POPTR_0001s23300,POPTR_0770s00220,POPTR_0016s07970,POPTR_0004s00220,POPTR_0770s00230,POPTR_0016s07980,POPTR_0007s03620,POPTR_0007s03630
GO:0005886	plasma membrane	0.00017782	161	POPTR_0008s03720,POPTR_0001s43240,POPTR_0003s16520,POPTR_0001s43830,POPTR_0017s09360,POPTR_0001s43860,POPTR_0013s12000,POPTR_0017s12640,POPTR_0003s09150,POPTR_0018s07510,POPTR_0009s01420,POPTR_0010s09130,POPTR_0007s08160,POPTR_0001s34510,POPTR_0014s03940,POPTR_0015s00840,POPTR_0009s16860,POPTR_0001s02400,POPTR_0003s08340,POPTR_0002s24300,POPTR_0003s18140,POPTR_0005s04660,POPTR_0004s15830,POPTR_00…
GO:0004604	phosphoadenylyl-sulfate reductase (thioredoxin) activity	0.00020036	3	POPTR_0004s01190,POPTR_0014s15240,POPTR_0004s01220
GO:0016491	oxidoreductase activity	0.00021735	151	POPTR_0010s10800,POPTR_0009s06780,POPTR_0004s14290,POPTR_0011s11840,POPTR_0010s19510,POPTR_0013s03750,POPTR_0012s01860,POPTR_0008s05530,POPTR_0008s06960,POPTR_0009s06790,POPTR_0008s02970,POPTR_0001s27720,POPTR_0011s13310,POPTR_0006s02530,POPTR_0006s13080,POPTR_0003s19770,POPTR_0011s06880,POPTR_0007s02160,POPTR_0001s34980,POPTR_0003s10290,POPTR_0014s02070,POPTR_0004s14280,POPTR_0016s12440,POPTR_00…
GO:0010200	response to chitin	0.0002191	4	POPTR_0002s12010,POPTR_0014s01760,POPTR_0013s14960,POPTR_0005s27930
GO:0004842	ubiquitin-protein transferase activity	0.00029823	57	POPTR_0008s05830,POPTR_0005s26590,POPTR_0010s23330,POPTR_0002s24690,POPTR_0004s06040,POPTR_0016s01440,POPTR_0003s13970,POPTR_1357s00200,POPTR_0010s11370,POPTR_0013s07100,POPTR_0008s08690,POPTR_0001s32570,POPTR_0006s23360,POPTR_0003s21700,POPTR_0005s12910,POPTR_0005s11000,POPTR_0006s25760,POPTR_0009s03970,POPTR_0003s14810,POPTR_0008s10580,POPTR_0019s04500,POPTR_0001s18580,POPTR_0015s05380,POPTR_00…
GO:0016020	membrane	0.00031198	592	POPTR_0004s09800,POPTR_0008s11780,POPTR_0004s11600,POPTR_0011s07040,POPTR_0008s13330,POPTR_0004s06570,POPTR_0044s00230,POPTR_0006s24630,POPTR_0007s14850,POPTR_0006s15780,POPTR_0002s07170,POPTR_0011s13340,POPTR_0012s01050,POPTR_0011s03650,POPTR_0005s17790,POPTR_0015s13320,POPTR_0001s04810,POPTR_0011s13670,POPTR_0004s11630,POPTR_0014s14690,POPTR_0019s08340,POPTR_0019s13610,POPTR_0004s06500,POPTR_00…
GO:0098588	bounding membrane of organelle	0.00033146	71	POPTR_0010s17190,POPTR_0021s01020,POPTR_0012s01210,POPTR_0017s14110,POPTR_0003s10830,POPTR_0014s03990,POPTR_0004s03690,POPTR_0006s04050,POPTR_0004s03860,POPTR_0018s06260,POPTR_0018s12510,POPTR_0002s06220,POPTR_0008s01110,POPTR_0015s04930,POPTR_0014s05810,POPTR_0018s03720,POPTR_0002s06230,POPTR_0006s27330,POPTR_0017s06110,POPTR_0011s13600,POPTR_0008s15000,POPTR_0016s14600,POPTR_0008s01050,POPTR_15…
GO:0055114	oxidation-reduction process	0.00034861	162	POPTR_0014s10560,POPTR_0001s46580,POPTR_0004s15830,POPTR_0009s12070,POPTR_0009s11060,POPTR_0006s25280,POPTR_0002s07180,POPTR_0002s12300,POPTR_0003s12920,POPTR_0011s00890,POPTR_0013s03740,POPTR_0013s10510,POPTR_0011s12300,POPTR_0013s10150,POPTR_0005s22230,POPTR_0177s00210,POPTR_0013s10180,POPTR_0017s11560,POPTR_0013s10300,POPTR_0010s09970,POPTR_0019s10470,POPTR_0010s12670,POPTR_0004s01220,POPTR_00…
GO:0032269	negative regulation of cellular protein metabolic process	0.00037897	19	POPTR_0004s00220,POPTR_0770s00230,POPTR_0016s07980,POPTR_0007s03630,POPTR_0010s12860,POPTR_0005s24230,POPTR_0005s06840,POPTR_0005s15100,POPTR_0007s03620,POPTR_0003s06010,POPTR_0016s07970,POPTR_0770s00220,POPTR_0010s08610,POPTR_0001s23300,POPTR_0006s27840,POPTR_0004s14940,POPTR_0010s08600,POPTR_0011s11140,POPTR_0016s07990
GO:0051248	negative regulation of protein metabolic process	0.00037897	19	POPTR_0770s00220,POPTR_0016s07970,POPTR_0007s03620,POPTR_0003s06010,POPTR_0006s27840,POPTR_0010s08610,POPTR_0001s23300,POPTR_0011s11140,POPTR_0010s08600,POPTR_0004s14940,POPTR_0016s07990,POPTR_0010s12860,POPTR_0016s07980,POPTR_0007s03630,POPTR_0770s00230,POPTR_0004s00220,POPTR_0005s24230,POPTR_0005s15100,POPTR_0005s06840
GO:0051336	regulation of hydrolase activity	0.00041352	20	POPTR_0004s00220,POPTR_0770s00230,POPTR_0007s03630,POPTR_0016s07980,POPTR_0005s24230,POPTR_0006s06520,POPTR_0011s04390,POPTR_0005s06840,POPTR_0018s12770,POPTR_0016s07970,POPTR_0770s00220,POPTR_0007s03620,POPTR_0010s08610,POPTR_0001s23300,POPTR_0010s08600,POPTR_0011s11140,POPTR_0004s03590,POPTR_0001s41180,POPTR_0016s07990,POPTR_0006s20890
GO:0004674	protein serine/threonine kinase activity	0.00049606	108	POPTR_0009s07330,POPTR_0015s05780,POPTR_0011s03710,POPTR_0001s42950,POPTR_0012s13420,POPTR_0080s00200,POPTR_0007s08160,POPTR_0008s16010,POPTR_0001s42310,POPTR_0001s42280,POPTR_0001s43180,POPTR_0009s16860,POPTR_0019s11290,POPTR_0014s03940,POPTR_0002s24300,POPTR_0001s42180,POPTR_1037s00210,POPTR_0003s08340,POPTR_0001s43860,POPTR_0017s09360,POPTR_0019s03480,POPTR_0008s03720,POPTR_0001s43830,POPTR_00…
GO:0019787	ubiquitin-like protein transferase activity	0.00051552	57	POPTR_0003s14810,POPTR_0009s03970,POPTR_0019s07830,POPTR_0005s26160,POPTR_0001s18580,POPTR_0015s05380,POPTR_0003s14570,POPTR_0019s04500,POPTR_0008s10580,POPTR_0001s22370,POPTR_0013s13580,POPTR_0002s24690,POPTR_0004s06040,POPTR_0005s26590,POPTR_0010s23330,POPTR_0008s05830,POPTR_0010s11370,POPTR_1357s00200,POPTR_0003s13970,POPTR_0016s01440,POPTR_0001s32570,POPTR_0008s08690,POPTR_0013s07100,POPTR_00…
GO:0031201	SNARE complex	0.00053263	12	POPTR_0005s12330,POPTR_0004s03540,POPTR_0014s01930,POPTR_0003s03300,POPTR_0016s06910,POPTR_0011s04350,POPTR_0018s12510,POPTR_0018s06260,POPTR_0006s21670,POPTR_0016s13760,POPTR_0002s24200,POPTR_0006s13150
GO:0008422	beta-glucosidase activity	0.00072202	10	POPTR_0019s02590,POPTR_0001s23100,POPTR_0001s23060,POPTR_0004s18990,POPTR_0001s23130,POPTR_0001s23120,POPTR_0001s23090,POPTR_0001s23080,POPTR_0001s23050,POPTR_0004s19050
GO:0005484	SNAP receptor activity	0.00074443	11	POPTR_0006s21670,POPTR_0018s06260,POPTR_0002s24200,POPTR_0006s13150,POPTR_0005s12330,POPTR_0004s03540,POPTR_0014s01930,POPTR_0003s03300,POPTR_0016s06910,POPTR_0011s04350,POPTR_0018s12510
GO:0035967	cellular response to topologically incorrect protein	0.0007502	7	POPTR_0003s16960,POPTR_0005s27930,POPTR_0014s03990,POPTR_0013s13580,POPTR_0019s07830,POPTR_0005s12910,POPTR_0001s13750
GO:0012505	endomembrane system	0.00076078	99	POPTR_0010s16140,POPTR_0008s09020,POPTR_0008s08460,POPTR_0016s12750,POPTR_0006s06520,POPTR_0002s10770,POPTR_0016s06910,POPTR_0002s08710,POPTR_0001s38880,POPTR_0006s21670,POPTR_0015s07890,POPTR_0016s04160,POPTR_0002s08580,POPTR_0013s13580,POPTR_0011s00460,POPTR_0004s21860,POPTR_0014s07410,POPTR_0018s10190,POPTR_0011s14810,POPTR_0002s20120,POPTR_0013s01130,POPTR_0008s03190,POPTR_0018s06260,POPTR_00…
GO:0009856	pollination	0.00079274	23	POPTR_0010s11390,POPTR_0011s12950,POPTR_0011s02060,POPTR_0013s12000,POPTR_0013s14720,POPTR_0001s42060,POPTR_0001s42030,POPTR_0013s01870,POPTR_0001s42210,POPTR_0012s01050,POPTR_0009s01330,POPTR_0011s03650,POPTR_0001s43850,POPTR_0001s42280,POPTR_0011s02180,POPTR_0001s42180,POPTR_0011s13060,POPTR_0011s12870,POPTR_0015s05780,POPTR_0011s12930,POPTR_0011s03790,POPTR_0011s02140,POPTR_0001s42310
GO:0010243	response to organonitrogen compound	0.00082784	4	POPTR_0013s14960,POPTR_0005s27930,POPTR_0002s12010,POPTR_0014s01760
GO:0044706	multi-multicellular organism process	0.00084875	23	POPTR_0011s03790,POPTR_0001s42310,POPTR_0011s02140,POPTR_0011s12930,POPTR_0015s05780,POPTR_0011s12870,POPTR_0001s42180,POPTR_0011s13060,POPTR_0011s02180,POPTR_0001s43850,POPTR_0001s42280,POPTR_0011s03650,POPTR_0012s01050,POPTR_0009s01330,POPTR_0001s42210,POPTR_0001s42030,POPTR_0013s01870,POPTR_0013s12000,POPTR_0013s14720,POPTR_0001s42060,POPTR_0011s12950,POPTR_0010s11390,POPTR_0011s02060
GO:0045454	cell redox homeostasis	0.00085197	19	POPTR_0005s20120,POPTR_0010s06940,POPTR_0010s06930,POPTR_0004s01190,POPTR_0001s06390,POPTR_0003s14170,POPTR_0002s07180,POPTR_0014s11790,POPTR_0014s15820,POPTR_0010s10770,POPTR_0010s06970,POPTR_0003s19770,POPTR_0005s25420,POPTR_0001s28730,POPTR_0011s05780,POPTR_0019s05130,POPTR_0004s01220,POPTR_0002s19940,POPTR_0017s11790
GO:0005783	endoplasmic reticulum	0.00089759	49	POPTR_0006s29570,POPTR_0001s46120,POPTR_0013s01130,POPTR_0010s17190,POPTR_0004s07630,POPTR_0021s01020,POPTR_0002s19940,POPTR_0014s03990,POPTR_0017s14110,POPTR_0019s05130,POPTR_0006s25120,POPTR_0001s13750,POPTR_0005s20120,POPTR_0006s15780,POPTR_0016s14600,POPTR_0005s27930,POPTR_0010s14210,POPTR_0014s05810,POPTR_0018s03720,POPTR_0013s13410,POPTR_0007s01830,POPTR_0014s11790,POPTR_0002s06220,POPTR_00…
GO:0061025	membrane fusion	0.0010346	15	POPTR_0006s21670,POPTR_0018s06260,POPTR_0014s15560,POPTR_0016s13760,POPTR_0002s24200,POPTR_0006s13150,POPTR_0005s12330,POPTR_0006s06520,POPTR_0004s03540,POPTR_0014s01930,POPTR_0003s03300,POPTR_0016s06910,POPTR_0018s12770,POPTR_0011s04350,POPTR_0018s12510
GO:0004857	enzyme inhibitor activity	0.0010359	22	POPTR_0770s00220,POPTR_0016s07970,POPTR_0003s08470,POPTR_0007s03620,POPTR_0001s00960,POPTR_0010s08610,POPTR_0001s23300,POPTR_0011s11140,POPTR_0010s08600,POPTR_0004s14940,POPTR_0008s01180,POPTR_0016s07990,Novel00264,POPTR_0014s12390,POPTR_0002s14680,POPTR_0016s07980,POPTR_0007s03630,POPTR_0004s00220,POPTR_0770s00230,POPTR_0005s24230,POPTR_0015s14730,POPTR_0005s06840
GO:0044432	endoplasmic reticulum part	0.0011139	33	POPTR_0005s27930,POPTR_0016s14600,POPTR_0006s15780,POPTR_0003s07970,POPTR_0002s06230,POPTR_0018s03720,POPTR_0007s01830,POPTR_0010s14210,POPTR_0014s05810,POPTR_0015s04930,POPTR_0002s06220,POPTR_0001s46120,POPTR_0006s29570,POPTR_0014s03990,POPTR_0017s14110,POPTR_0006s25120,POPTR_0021s01020,POPTR_0010s17190,POPTR_0009s01330,POPTR_0002s08710,POPTR_0016s04160,POPTR_0019s07830,POPTR_0002s08580,POPTR_00…
GO:0008378	galactosyltransferase activity	0.0011741	9	POPTR_0015s07890,POPTR_0002s19230,POPTR_0010s16140,POPTR_0002s09040,POPTR_0016s07090,POPTR_0018s10190,POPTR_0010s16150,POPTR_0006s27330,POPTR_0014s11210
GO:0008037	cell recognition	0.0013147	21	POPTR_0001s42030,POPTR_0001s42210,POPTR_0012s01050,POPTR_0011s03650,POPTR_0011s02060,POPTR_0011s12950,POPTR_0010s11390,POPTR_0013s14720,POPTR_0001s42060,POPTR_0013s12000,POPTR_0015s05780,POPTR_0011s12930,POPTR_0011s02140,POPTR_0001s42310,POPTR_0011s03790,POPTR_0001s43850,POPTR_0001s42280,POPTR_0011s02180,POPTR_0011s13060,POPTR_0001s42180,POPTR_0011s12870
GO:0048544	recognition of pollen	0.0013147	21	POPTR_0013s12000,POPTR_0001s42060,POPTR_0013s14720,POPTR_0010s11390,POPTR_0011s12950,POPTR_0011s02060,POPTR_0001s42210,POPTR_0012s01050,POPTR_0011s03650,POPTR_0001s42030,POPTR_0011s13060,POPTR_0001s42180,POPTR_0011s12870,POPTR_0001s42280,POPTR_0001s43850,POPTR_0011s02180,POPTR_0011s03790,POPTR_0011s02140,POPTR_0001s42310,POPTR_0015s05780,POPTR_0011s12930
GO:0009875	pollen-pistil interaction	0.0014158	21	POPTR_0013s14720,POPTR_0001s42060,POPTR_0013s12000,POPTR_0011s02060,POPTR_0011s12950,POPTR_0010s11390,POPTR_0012s01050,POPTR_0001s42210,POPTR_0011s03650,POPTR_0001s42030,POPTR_0001s42180,POPTR_0011s13060,POPTR_0011s12870,POPTR_0001s42280,POPTR_0001s43850,POPTR_0011s02180,POPTR_0011s02140,POPTR_0001s42310,POPTR_0011s03790,POPTR_0011s12930,POPTR_0015s05780
GO:0016226	iron-sulfur cluster assembly	0.001597	7	POPTR_0022s00770,POPTR_0008s02270,POPTR_0008s02130,POPTR_0006s08450,POPTR_0001s01820,POPTR_0001s07940,POPTR_0005s22080
GO:0031163	metallo-sulfur cluster assembly	0.001597	7	POPTR_0008s02130,POPTR_0008s02270,POPTR_0022s00770,POPTR_0005s22080,POPTR_0006s08450,POPTR_0001s01820,POPTR_0001s07940
GO:0016567	protein ubiquitination	0.0016524	59	POPTR_0010s17540,POPTR_0005s24690,POPTR_0001s14590,POPTR_0001s22390,POPTR_0013s04930,POPTR_0001s16880,POPTR_0018s09200,POPTR_0008s07420,POPTR_0018s10720,POPTR_0005s24260,POPTR_0004s08220,POPTR_0007s12670,POPTR_0006s18580,POPTR_0001s23770,POPTR_0018s03330,POPTR_0018s13270,POPTR_0012s03960,POPTR_0002s04290,POPTR_0010s23760,POPTR_0008s13700,POPTR_0005s24270,POPTR_0002s17510,POPTR_0014s03990,POPTR_00…
GO:0031224	intrinsic component of membrane	0.0017402	484	POPTR_0001s16930,POPTR_0015s12060,POPTR_0010s05700,POPTR_0126s00200,POPTR_0014s11700,POPTR_0126s00230,POPTR_0008s05600,POPTR_0006s04050,POPTR_0003s10610,POPTR_0003s10830,POPTR_0019s10610,POPTR_0014s08540,POPTR_0013s01800,POPTR_0010s17190,POPTR_0006s26460,POPTR_0001s05650,POPTR_2697s00200,POPTR_0001s32590,POPTR_0006s03140,POPTR_1557s00200,POPTR_0013s04630,POPTR_0016s13590,POPTR_0002s06230,POPTR_00…
GO:0000149	SNARE binding	0.0017721	12	POPTR_0006s13150,POPTR_0002s24200,POPTR_0016s13760,POPTR_0006s21670,POPTR_0018s06260,POPTR_0018s12510,POPTR_0011s04350,POPTR_0016s06910,POPTR_0003s03300,POPTR_0014s01930,POPTR_0004s03540,POPTR_0005s12330
GO:0016021	integral component of membrane	0.0018267	476	POPTR_0008s15800,POPTR_0001s04490,POPTR_0018s03330,POPTR_0011s10750,POPTR_0002s06520,POPTR_0003s21480,POPTR_0013s11090,POPTR_0011s02720,POPTR_0001s07450,POPTR_0006s05020,POPTR_0004s04960,POPTR_0002s25640,POPTR_0019s14690,POPTR_0007s04970,POPTR_0013s15520,POPTR_0018s13340,POPTR_0010s17830,POPTR_0010s19690,POPTR_0013s03400,POPTR_0018s09200,POPTR_0006s24250,POPTR_0003s12310,POPTR_0001s03400,POPTR_00…
GO:0071944	cell periphery	0.0018517	178	POPTR_0015s03450,POPTR_0009s14240,POPTR_0001s43270,POPTR_0006s06890,POPTR_0001s43850,POPTR_0001s44590,POPTR_0019s04850,POPTR_0001s43260,POPTR_0011s12930,POPTR_0007s09650,POPTR_0007s02580,POPTR_0016s05490,POPTR_0008s01110,POPTR_0002s09310,POPTR_0011s02060,POPTR_0006s23330,POPTR_0004s17620,POPTR_0008s03730,POPTR_2259s00200,POPTR_0009s16530,POPTR_0005s23710,POPTR_0005s27620,POPTR_0003s20420,POPTR_00…
GO:0044703	multi-organism reproductive process	0.0018769	23	POPTR_0013s01870,POPTR_0001s42030,POPTR_0011s03650,POPTR_0001s42210,POPTR_0012s01050,POPTR_0009s01330,POPTR_0011s02060,POPTR_0010s11390,POPTR_0011s12950,POPTR_0013s14720,POPTR_0001s42060,POPTR_0013s12000,POPTR_0011s12930,POPTR_0015s05780,POPTR_0001s42310,POPTR_0011s02140,POPTR_0011s03790,POPTR_0011s02180,POPTR_0001s43850,POPTR_0001s42280,POPTR_0011s12870,POPTR_0011s13060,POPTR_0001s42180
GO:0005789	endoplasmic reticulum membrane	0.0019877	31	POPTR_0006s25120,POPTR_0017s14110,POPTR_0014s03990,POPTR_0010s17190,POPTR_0005s12910,POPTR_0021s01020,POPTR_0008s09020,POPTR_0001s46120,POPTR_0017s05720,POPTR_0002s06230,POPTR_0013s13580,POPTR_0003s03300,POPTR_0003s07970,POPTR_0011s00460,POPTR_0002s06220,POPTR_0015s04930,POPTR_0010s14210,POPTR_0014s05810,POPTR_0007s01830,POPTR_0011s14810,POPTR_0018s03720,POPTR_0002s08710,POPTR_0005s27930,POPTR_00…
GO:0042175	nuclear outer membrane-endoplasmic reticulum membrane network	0.0019877	31	POPTR_0008s09020,POPTR_0001s46120,POPTR_0017s05720,POPTR_0006s25120,POPTR_0017s14110,POPTR_0014s03990,POPTR_0010s17190,POPTR_0005s12910,POPTR_0021s01020,POPTR_0002s08710,POPTR_0005s27930,POPTR_0009s01330,POPTR_0006s15780,POPTR_0001s15280,POPTR_0014s04000,POPTR_0016s14600,POPTR_0016s04160,POPTR_0002s08580,POPTR_0019s07830,POPTR_0002s06230,POPTR_0003s03300,POPTR_0013s13580,POPTR_0003s07970,POPTR_00…
GO:0034976	response to endoplasmic reticulum stress	0.0020452	12	POPTR_0001s13750,POPTR_0005s20120,POPTR_0019s07830,POPTR_0005s27930,POPTR_0003s16960,POPTR_0014s15820,POPTR_0014s11790,POPTR_0005s12910,POPTR_0013s13580,POPTR_0002s19940,POPTR_0014s03990,POPTR_0019s05130
GO:0030968	endoplasmic reticulum unfolded protein response	0.0023966	4	POPTR_0005s27930,POPTR_0003s16960,POPTR_0001s13750,POPTR_0019s07830
GO:0034620	cellular response to unfolded protein	0.0023966	4	POPTR_0005s27930,POPTR_0003s16960,POPTR_0001s13750,POPTR_0019s07830
GO:0009631	cold acclimation	0.0026442	3	POPTR_0002s01460,POPTR_0009s12290,POPTR_0004s16590
GO:0043487	regulation of RNA stability	0.0026561	5	POPTR_0005s15100,POPTR_0010s12860,POPTR_0003s06010,POPTR_0006s03670,POPTR_0005s11720
GO:0015662	ATPase activity, coupled to transmembrane movement of ions, phosphorylative mechanism	0.0026623	9	POPTR_0005s23710,POPTR_0018s12040,POPTR_0006s20290,POPTR_0001s05650,POPTR_0001s05800,POPTR_0006s00770,POPTR_0013s03620,POPTR_0010s09130,POPTR_0013s03400
GO:0035966	response to topologically incorrect protein	0.002906	7	POPTR_0013s13580,POPTR_0005s27930,POPTR_0014s03990,POPTR_0003s16960,POPTR_0001s13750,POPTR_0005s12910,POPTR_0019s07830
GO:0032446	protein modification by small protein conjugation	0.0030215	60	POPTR_0009s03970,POPTR_0003s14810,POPTR_0001s18580,POPTR_0003s14570,POPTR_0015s05380,POPTR_0008s10580,POPTR_0019s04500,POPTR_0019s07830,POPTR_0005s26160,POPTR_0013s13580,POPTR_0001s22370,POPTR_0008s05830,POPTR_0017s12060,POPTR_0010s23330,POPTR_0004s06040,POPTR_0002s24690,POPTR_0005s26590,POPTR_0010s12880,POPTR_1357s00200,POPTR_0016s01440,POPTR_0003s13970,POPTR_0010s11370,POPTR_0001s17880,POPTR_00…
GO:0006123	mitochondrial electron transport, cytochrome c to oxygen	0.0031801	3	POPTR_0013s10300,POPTR_1028s00200,POPTR_0019s10470
GO:0006906	vesicle fusion	0.003262	13	POPTR_0003s03300,POPTR_0014s01930,POPTR_0004s03540,POPTR_0005s12330,POPTR_0006s06520,POPTR_0018s12510,POPTR_0011s04350,POPTR_0016s06910,POPTR_0018s12770,POPTR_0018s06260,POPTR_0006s21670,POPTR_0006s13150,POPTR_0002s24200
GO:0044801	single-organism membrane fusion	0.003262	13	POPTR_0004s03540,POPTR_0014s01930,POPTR_0003s03300,POPTR_0005s12330,POPTR_0006s06520,POPTR_0018s12510,POPTR_0016s06910,POPTR_0018s12770,POPTR_0011s04350,POPTR_0018s06260,POPTR_0006s21670,POPTR_0006s13150,POPTR_0002s24200
GO:0090174	organelle membrane fusion	0.003262	13	POPTR_0006s06520,POPTR_0005s12330,POPTR_0003s03300,POPTR_0014s01930,POPTR_0004s03540,POPTR_0011s04350,POPTR_0016s06910,POPTR_0018s12770,POPTR_0018s12510,POPTR_0018s06260,POPTR_0006s21670,POPTR_0002s24200,POPTR_0006s13150
GO:0050662	coenzyme binding	0.0034791	41	POPTR_0001s14910,POPTR_0008s08000,POPTR_0001s46120,POPTR_0013s10180,POPTR_0001s47400,POPTR_0006s19260,POPTR_0019s01730,POPTR_0001s46600,POPTR_0013s10160,POPTR_0007s05710,POPTR_0019s01770,POPTR_0001s46650,POPTR_0001s14970,POPTR_0004s10610,POPTR_0013s10170,POPTR_0002s12110,POPTR_0009s08410,POPTR_0001s29310,POPTR_0001s46610,POPTR_0003s20260,POPTR_0011s16420,POPTR_0005s19040,POPTR_0008s05320,POPTR_00…
GO:0006274	DNA replication termination	0.0035409	2	POPTR_0018s11830,POPTR_0006s20100
GO:0007530	sex determination	0.0035409	2	POPTR_0006s20100,POPTR_0018s11830
GO:0007531	mating type determination	0.0035409	2	POPTR_0006s20100,POPTR_0018s11830
GO:0007533	mating type switching	0.0035409	2	POPTR_0018s11830,POPTR_0006s20100
GO:0010453	regulation of cell fate commitment	0.0035409	2	POPTR_0006s20100,POPTR_0018s11830
GO:0022413	reproductive process in single-celled organism	0.0035409	2	POPTR_0018s11830,POPTR_0006s20100
GO:0031494	regulation of mating type switching	0.0035409	2	POPTR_0006s20100,POPTR_0018s11830
GO:0032505	reproduction of a single-celled organism	0.0035409	2	POPTR_0006s20100,POPTR_0018s11830
GO:0071170	site-specific DNA replication termination	0.0035409	2	POPTR_0006s20100,POPTR_0018s11830
GO:0071171	site-specific DNA replication termination at RTS1 barrier	0.0035409	2	POPTR_0018s11830,POPTR_0006s20100
GO:0071515	genetic imprinting at mating-type locus	0.0035409	2	POPTR_0006s20100,POPTR_0018s11830
GO:0071516	establishment of imprinting at mating-type locus	0.0035409	2	POPTR_0006s20100,POPTR_0018s11830
GO:1902294	cell cycle DNA replication termination	0.0035409	2	POPTR_0018s11830,POPTR_0006s20100
GO:1902317	nuclear DNA replication termination	0.0035409	2	POPTR_0006s20100,POPTR_0018s11830
GO:1902979	mitotic DNA replication termination	0.0035409	2	POPTR_0018s11830,POPTR_0006s20100
GO:0071007	U2-type catalytic step 2 spliceosome	0.0035746	2	POPTR_0009s04610,POPTR_0009s04630
GO:0009916	alternative oxidase activity	0.0036069	3	POPTR_0011s00890,POPTR_0003s10290,POPTR_0015s02150
GO:0005758	mitochondrial intermembrane space	0.0036636	4	POPTR_0019s10470,POPTR_1028s00200,POPTR_0005s22080,POPTR_0013s10300
GO:0031970	organelle envelope lumen	0.0036636	4	POPTR_0019s10470,POPTR_0013s10300,POPTR_0005s22080,POPTR_1028s00200
GO:0016820	hydrolase activity, acting on acid anhydrides, catalyzing transmembrane movement of substances	0.0036799	27	POPTR_0003s18140,POPTR_0001s05800,POPTR_0012s01210,POPTR_0016s13080,POPTR_0015s00840,POPTR_0013s03620,POPTR_0012s07160,POPTR_0015s07080,POPTR_0010s06540,POPTR_0006s20290,POPTR_0018s12040,POPTR_0002s02870,POPTR_0012s07150,POPTR_0013s03400,POPTR_0010s09130,POPTR_0006s00770,POPTR_0017s11030,POPTR_0006s26460,POPTR_0005s23710,POPTR_0001s05650,POPTR_0001s14650,POPTR_0018s14660,POPTR_0015s07050,POPTR_00…
GO:0042626	ATPase activity, coupled to transmembrane movement of substances	0.0036799	27	POPTR_0006s00770,POPTR_0013s03400,POPTR_0010s09130,POPTR_0012s07150,POPTR_0002s02870,POPTR_0015s07070,POPTR_1557s00200,POPTR_0005s25550,POPTR_0018s14660,POPTR_0014s09760,POPTR_0015s07050,POPTR_0001s14650,POPTR_0001s05650,POPTR_0005s23710,POPTR_0006s26460,POPTR_0017s11030,POPTR_0015s07080,POPTR_0012s07160,POPTR_0013s03620,POPTR_0015s00840,POPTR_0016s13080,POPTR_0012s01210,POPTR_0003s18140,POPTR_00…
GO:0004601	peroxidase activity	0.0038025	17	POPTR_0001s33680,POPTR_0013s15050,POPTR_0016s14040,POPTR_0013s15270,POPTR_0010s18250,POPTR_0006s10760,POPTR_0003s22070,POPTR_0007s02580,POPTR_0007s02160,POPTR_0466s00200,POPTR_0006s13950,POPTR_0006s06890,POPTR_0010s04550,POPTR_0004s07630,POPTR_0001s09270,POPTR_0466s00210,POPTR_0010s24340
GO:0031090	organelle membrane	0.0039437	82	POPTR_0006s04050,POPTR_0004s03860,POPTR_0018s06260,POPTR_0021s01020,POPTR_0010s17190,POPTR_0005s02440,POPTR_0012s01210,POPTR_0004s03690,POPTR_0017s14110,POPTR_0003s10830,POPTR_0014s03990,POPTR_0016s14600,POPTR_0008s01050,POPTR_0008s15000,POPTR_1557s00200,POPTR_0015s04930,POPTR_0008s01110,POPTR_0018s12510,POPTR_0002s06220,POPTR_0018s03720,POPTR_0014s05810,POPTR_0017s06110,POPTR_0006s27330,POPTR_00…
GO:0005509	calcium ion binding	0.0043796	30	POPTR_0019s11290,POPTR_0011s09720,POPTR_0006s15420,POPTR_0010s11740,POPTR_0009s16510,POPTR_0006s13950,POPTR_0004s03410,POPTR_0015s10590,POPTR_0019s03640,POPTR_0010s15680,POPTR_0273s00200,POPTR_0015s11890,POPTR_0009s07330,POPTR_0008s13390,POPTR_0019s14300,POPTR_0010s14280,POPTR_0012s02230,POPTR_0008s10360,POPTR_0002s13360,POPTR_0004s12170,POPTR_0013s14730,POPTR_0001s42270,POPTR_0004s21230,POPTR_00…
GO:0043492	ATPase activity, coupled to movement of substances	0.0045729	28	POPTR_0002s02870,POPTR_0012s07150,POPTR_0013s03400,POPTR_0010s09130,POPTR_0006s00770,POPTR_0017s11030,POPTR_0005s23710,POPTR_0006s26460,POPTR_0001s05650,POPTR_0001s14650,POPTR_0008s01520,POPTR_0018s14660,POPTR_0014s09760,POPTR_0015s07050,POPTR_0005s25550,POPTR_0015s07070,POPTR_1557s00200,POPTR_0001s05800,POPTR_0003s18140,POPTR_0012s01210,POPTR_0016s13080,POPTR_0015s00840,POPTR_0012s07160,POPTR_00…
GO:0016684	oxidoreductase activity, acting on peroxide as acceptor	0.004665	17	POPTR_0007s02160,POPTR_0007s02580,POPTR_0466s00200,POPTR_0010s24340,POPTR_0466s00210,POPTR_0001s09270,POPTR_0010s04550,POPTR_0006s06890,POPTR_0006s13950,POPTR_0004s07630,POPTR_0001s33680,POPTR_0010s18250,POPTR_0006s10760,POPTR_0016s14040,POPTR_0013s15050,POPTR_0013s15270,POPTR_0003s22070
GO:0044425	membrane part	0.0049532	497	POPTR_0015s00840,POPTR_0006s15420,POPTR_0010s16150,POPTR_0016s00610,POPTR_0005s12910,POPTR_0005s11000,POPTR_0015s07080,POPTR_0017s12650,POPTR_0001s42280,POPTR_0007s08160,POPTR_0005s26590,POPTR_0003s13970,POPTR_0001s34510,POPTR_0007s06530,POPTR_0004s09240,POPTR_0003s12500,POPTR_0022s00700,POPTR_0018s07510,POPTR_0010s09130,POPTR_0009s01420,POPTR_0009s04100,POPTR_0014s03360,POPTR_0001s12890,POPTR_00…

## Sheet: Figure7E_cluster6
GO_accession	Description	P-value	DEG_item	Gene_names
GO:0071554	cell wall organization or biogenesis	1.66e-12	53	POPTR_0006s18550,POPTR_0010s00700,POPTR_0012s13090,POPTR_0004s10540,POPTR_0008s09990,POPTR_0005s00900,POPTR_0010s19140,POPTR_0002s06120,POPTR_0012s10300,POPTR_0014s06260,POPTR_1748s00200,POPTR_0002s16980,POPTR_0014s14310,POPTR_0005s02770,POPTR_0001s07100,POPTR_0019s10490,POPTR_0004s02030,POPTR_0011s10740,POPTR_0013s10240,POPTR_0001s20370,POPTR_0008s07020,POPTR_0002s06710,POPTR_0012s14620,POPTR_00…
GO:0042546	cell wall biogenesis	1.05e-09	21	POPTR_0012s10300,POPTR_0006s12480,POPTR_0002s06130,POPTR_0005s00900,POPTR_0014s02980,POPTR_0003s19060,POPTR_0006s18550,POPTR_0018s10300,POPTR_0001s20370,POPTR_0009s01210,POPTR_0002s06710,POPTR_0005s18480,POPTR_0013s10240,POPTR_0003s19030,POPTR_0005s02770,POPTR_0014s14310,POPTR_0001s07100,POPTR_0015s07120,POPTR_0004s02030,POPTR_0019s10490,POPTR_0013s00710
GO:0010410	hemicellulose metabolic process	4.16e-09	16	POPTR_0014s02980,POPTR_0005s00900,POPTR_0002s06130,POPTR_0006s12480,POPTR_0018s10300,POPTR_0006s18550,POPTR_0003s19060,POPTR_0003s19030,POPTR_0013s10240,POPTR_0005s18480,POPTR_0009s01210,POPTR_0013s00710,POPTR_0019s10490,POPTR_0001s07100,POPTR_0004s02030,POPTR_0014s14310
GO:0010383	cell wall polysaccharide metabolic process	4.98e-09	16	POPTR_0001s07100,POPTR_0019s10490,POPTR_0004s02030,POPTR_0014s14310,POPTR_0013s00710,POPTR_0005s18480,POPTR_0009s01210,POPTR_0013s10240,POPTR_0003s19030,POPTR_0003s19060,POPTR_0018s10300,POPTR_0006s18550,POPTR_0006s12480,POPTR_0002s06130,POPTR_0014s02980,POPTR_0005s00900
GO:0001135	transcription factor activity, RNA polymerase II transcription factor recruiting	9.59e-09	26	POPTR_0015s05130,POPTR_0009s01270,POPTR_0015s03770,POPTR_0001s30750,POPTR_0008s12750,POPTR_0014s11230,POPTR_0002s07440,POPTR_0002s09720,POPTR_0015s13190,POPTR_0001s16970,POPTR_0007s05360,POPTR_0001s02240,POPTR_0001s07830,POPTR_0019s14070,POPTR_0003s14430,POPTR_0001s36220,POPTR_0011s12750,POPTR_0001s20370,POPTR_0010s12420,POPTR_0005s17080,POPTR_0008s08110,POPTR_0010s13290,POPTR_0002s17030,POPTR_00…
GO:0001134	transcription factor activity, transcription factor recruiting	1.28e-08	26	POPTR_0013s00290,POPTR_0011s04120,POPTR_0002s17030,POPTR_0019s11090,POPTR_0010s13290,POPTR_0008s08110,POPTR_0001s20370,POPTR_0010s12420,POPTR_0005s17080,POPTR_0011s12750,POPTR_0001s36220,POPTR_0003s14430,POPTR_0019s14070,POPTR_0001s16970,POPTR_0007s05360,POPTR_0001s07830,POPTR_0001s02240,POPTR_0015s13190,POPTR_0002s09720,POPTR_0002s07440,POPTR_0014s11230,POPTR_0008s12750,POPTR_0001s30750,POPTR_00…
GO:0016747	transferase activity, transferring acyl groups other than amino-acyl groups	9.37e-08	42	POPTR_0001s14320,POPTR_0004s10540,POPTR_0658s00200,POPTR_0013s07240,POPTR_0008s05840,POPTR_0007s00950,POPTR_0010s19140,POPTR_0003s17530,POPTR_0004s05280,POPTR_0001s45210,POPTR_0001s14310,POPTR_0003s15900,POPTR_0019s08160,POPTR_0002s16980,POPTR_0010s06380,POPTR_0001s26800,POPTR_0010s20880,POPTR_0003s14190,POPTR_0008s07020,POPTR_0011s10740,POPTR_0016s13330,POPTR_0001s15250,POPTR_0015s11290,POPTR_00…
GO:0001071	nucleic acid binding transcription factor activity	1.04e-07	74	POPTR_0011s12750,POPTR_0003s14430,POPTR_0019s14070,POPTR_0006s23480,POPTR_0001s16970,POPTR_0001s43950,POPTR_0012s05960,POPTR_0006s11500,POPTR_0006s05640,POPTR_0002s11030,POPTR_0001s30750,POPTR_0014s01730,POPTR_0002s03330,POPTR_0011s03150,POPTR_0003s18060,POPTR_0001s27680,POPTR_0015s14010,POPTR_0010s13290,POPTR_0008s08110,POPTR_0005s12130,POPTR_0012s08050,POPTR_0004s05920,POPTR_0001s07830,POPTR_00…
GO:0003700	transcription factor activity, sequence-specific DNA binding	1.04e-07	74	POPTR_0008s12750,POPTR_0001s34520,POPTR_0019s10220,POPTR_0002s16590,POPTR_0005s15830,POPTR_0009s01270,POPTR_0017s09750,POPTR_0001s36220,POPTR_0001s15400,POPTR_0001s20370,POPTR_0014s05500,POPTR_0019s11090,POPTR_0002s04900,POPTR_0013s11930,POPTR_0013s09960,POPTR_0007s05360,POPTR_0014s11230,POPTR_0002s07440,POPTR_0016s15060,POPTR_0002s08610,POPTR_0015s05130,POPTR_0016s13600,POPTR_0003s15060,POPTR_00…
GO:0010411	xyloglucan metabolic process	1.12e-07	12	POPTR_0013s00710,POPTR_0006s18550,POPTR_0018s10300,POPTR_0014s14310,POPTR_0003s19060,POPTR_0001s07100,POPTR_0004s02030,POPTR_0005s00900,POPTR_0003s19030,POPTR_0009s01210,POPTR_0006s12480,POPTR_0002s06130
GO:0044767	single-organism developmental process	1.54e-07	56	POPTR_0013s00290,POPTR_0011s04120,POPTR_0002s17030,POPTR_0010s13290,POPTR_0009s11300,POPTR_0008s08110,POPTR_0005s17080,POPTR_0010s12420,POPTR_0009s14300,POPTR_0001s07830,POPTR_0001s02240,POPTR_0015s13190,POPTR_0002s09720,POPTR_0002s07440,POPTR_0017s07370,POPTR_0014s11230,POPTR_0007s03390,POPTR_0015s03770,POPTR_0007s03440,POPTR_0018s10300,POPTR_0015s05130,POPTR_0007s03400,POPTR_0190s00210,POPTR_00…
GO:0020037	heme binding	1.58e-07	46	POPTR_0001s25680,POPTR_0010s19870,POPTR_0001s06250,POPTR_1748s00200,POPTR_0007s15190,POPTR_0019s10730,POPTR_0016s03090,POPTR_0001s27770,POPTR_0005s09500,POPTR_0008s10590,POPTR_1209s00200,POPTR_0005s02990,POPTR_0009s07320,POPTR_0008s02340,POPTR_0014s03690,POPTR_0017s09640,POPTR_0002s04320,POPTR_0008s11000,POPTR_0017s03520,POPTR_0014s00980,POPTR_0875s00200,POPTR_0005s02900,POPTR_0004s11680,POPTR_00…
GO:0071555	cell wall organization	2.41e-07	34	POPTR_1748s00200,POPTR_0005s02770,POPTR_0014s14310,POPTR_0004s02030,POPTR_0012s14620,POPTR_0002s06710,POPTR_0006s18550,POPTR_0010s00700,POPTR_0012s13090,POPTR_0008s09990,POPTR_0005s00900,POPTR_0002s06120,POPTR_0014s06260,POPTR_0019s09150,POPTR_0013s00710,POPTR_0004s24220,POPTR_0010s16180,POPTR_0015s07120,POPTR_0013s06300,POPTR_0015s12220,POPTR_0018s06820,Novel00024,Novel00025,POPTR_0009s01210,POP…
GO:0043565	sequence-specific DNA binding	2.89e-07	60	POPTR_0002s16590,POPTR_0008s12750,POPTR_0001s30750,POPTR_0014s01730,POPTR_0001s34520,POPTR_0011s03150,POPTR_0003s18060,POPTR_0001s27680,POPTR_0009s01270,POPTR_0015s14010,POPTR_0017s09750,POPTR_0002s04900,POPTR_0019s11090,POPTR_0011s12750,POPTR_0001s36220,POPTR_0019s14070,POPTR_0003s14430,POPTR_0001s20370,POPTR_0013s09960,POPTR_0001s16970,POPTR_0007s05360,POPTR_0001s43950,POPTR_0006s11500,POPTR_00…
GO:0045229	external encapsulating structure organization	3.83e-07	34	POPTR_0002s06710,POPTR_0012s14620,POPTR_0004s02030,POPTR_0014s14310,POPTR_0005s02770,POPTR_1748s00200,POPTR_0014s06260,POPTR_0002s06120,POPTR_0005s00900,POPTR_0008s09990,POPTR_0012s13090,POPTR_0010s00700,POPTR_0006s18550,Novel00025,POPTR_0009s01210,Novel00024,POPTR_0018s06820,POPTR_0015s12220,POPTR_0013s06300,POPTR_0015s07120,POPTR_0010s16180,POPTR_0019s09150,POPTR_0013s00710,POPTR_0004s24220,POP…
GO:0001076	transcription factor activity, RNA polymerase II transcription factor binding	3.85e-07	26	POPTR_0011s12750,POPTR_0019s14070,POPTR_0003s14430,POPTR_0001s36220,POPTR_0001s20370,POPTR_0010s12420,POPTR_0005s17080,POPTR_0010s13290,POPTR_0008s08110,POPTR_0013s00290,POPTR_0011s04120,POPTR_0002s17030,POPTR_0019s11090,POPTR_0002s09720,POPTR_0015s13190,POPTR_0001s07830,POPTR_0001s16970,POPTR_0007s05360,POPTR_0001s02240,POPTR_0008s12750,POPTR_0001s30750,POPTR_0014s11230,POPTR_0002s07440,POPTR_00…
GO:0016762	xyloglucan:xyloglucosyl transferase activity	4.16e-07	10	POPTR_0018s10300,POPTR_0006s18550,POPTR_0013s00710,POPTR_0004s02030,POPTR_0014s14310,POPTR_0005s00900,POPTR_0002s06130,POPTR_0002s06120,POPTR_0006s12480,POPTR_0009s01210
GO:0030154	cell differentiation	5.47e-07	30	POPTR_0014s11230,POPTR_0002s07440,POPTR_0001s30750,POPTR_0008s12750,POPTR_0003s04220,POPTR_0015s03770,POPTR_0016s15060,POPTR_0015s05130,POPTR_0190s00210,POPTR_0009s01270,POPTR_0008s08110,POPTR_0010s13290,POPTR_0019s11090,POPTR_0002s17030,POPTR_0011s04120,POPTR_0013s00290,POPTR_0003s14430,POPTR_0019s14070,POPTR_0001s36220,POPTR_0011s12750,POPTR_0010s12420,POPTR_0001s20370,POPTR_0005s17080,POPTR_00…
GO:0046906	tetrapyrrole binding	5.51e-07	47	POPTR_0014s02190,POPTR_0002s07030,POPTR_0005s11950,POPTR_0019s00340,POPTR_0436s00200,POPTR_0007s07700,POPTR_0661s00200,POPTR_0001s02870,POPTR_0009s04830,POPTR_0014s08160,POPTR_0011s00280,POPTR_0019s09150,POPTR_1332s00200,POPTR_0008s02330,POPTR_0013s06300,POPTR_0022s00660,POPTR_0018s14610,POPTR_0010s14460,POPTR_0014s09830,POPTR_0004s11680,POPTR_0013s07050,POPTR_0875s00200,POPTR_0005s02900,POPTR_00…
GO:0016757	transferase activity, transferring glycosyl groups	6.32e-07	55	POPTR_0009s01210,POPTR_0015s08760,POPTR_0016s01820,POPTR_0002s09850,POPTR_0001s23420,POPTR_0015s04180,POPTR_0010s16950,POPTR_0003s19030,POPTR_0006s12220,POPTR_0018s10400,POPTR_0014s04130,POPTR_0018s14070,POPTR_0008s09220,POPTR_0013s00710,POPTR_0006s25540,POPTR_0002s06130,POPTR_0010s20290,POPTR_0006s12480,POPTR_0014s02980,POPTR_0005s07500,POPTR_0005s03650,POPTR_0016s01590,POPTR_0006s02440,POPTR_00…
GO:0044264	cellular polysaccharide metabolic process	6.87e-07	23	POPTR_0005s00900,POPTR_0014s02980,POPTR_0002s02550,POPTR_0002s06130,POPTR_0002s06120,POPTR_0012s10300,POPTR_0006s12480,POPTR_0006s18550,POPTR_0018s10300,POPTR_0004s16440,POPTR_0003s19060,POPTR_0003s19030,POPTR_0013s10240,POPTR_0009s01210,POPTR_0002s06710,POPTR_0005s18480,POPTR_0013s00710,POPTR_0001s09910,POPTR_0014s14310,POPTR_0005s02770,POPTR_0019s10490,POPTR_0001s07100,POPTR_0004s02030
GO:0016746	transferase activity, transferring acyl groups	7.06e-07	43	POPTR_0015s11290,POPTR_0001s15250,POPTR_0016s13330,POPTR_0007s15050,POPTR_0019s09950,POPTR_0010s08990,POPTR_0014s14200,POPTR_0018s11440,POPTR_0001s33390,POPTR_0008s15990,POPTR_0003s17550,POPTR_0002s11940,POPTR_0010s13510,POPTR_0006s09900,POPTR_0008s07330,POPTR_0006s01190,POPTR_0006s01180,POPTR_0003s20070,POPTR_0004s10530,POPTR_0005s22390,POPTR_0008s07030,POPTR_0003s17540,POPTR_0007s00950,POPTR_00…
GO:0000975	regulatory region DNA binding	9.76e-07	39	POPTR_0014s11230,POPTR_0003s16800,POPTR_0002s07440,POPTR_0015s05130,POPTR_0011s03140,POPTR_0015s03770,POPTR_0012s08050,POPTR_0010s12420,POPTR_0005s17080,POPTR_0008s08110,POPTR_0010s13290,POPTR_0002s17030,POPTR_0013s00290,POPTR_0011s04120,POPTR_0002s09720,POPTR_0007s13660,POPTR_0015s13190,POPTR_0001s33600,POPTR_0001s07830,POPTR_0001s02240,POPTR_0001s30750,POPTR_0008s12750,POPTR_0014s01730,POPTR_00…
GO:0001067	regulatory region nucleic acid binding	9.76e-07	39	POPTR_0011s03150,POPTR_0001s27680,POPTR_0015s14010,POPTR_0009s01270,POPTR_0001s30750,POPTR_0008s12750,POPTR_0014s01730,POPTR_0013s09960,POPTR_0007s05360,POPTR_0001s16970,POPTR_0001s43950,POPTR_0012s05960,POPTR_0006s05640,POPTR_0019s11090,POPTR_0001s36220,POPTR_0019s14070,POPTR_0003s14430,POPTR_0011s12750,POPTR_0001s20370,POPTR_0011s03140,POPTR_0015s03770,POPTR_0015s05130,POPTR_0014s11230,POPTR_00…
GO:0044212	transcription regulatory region DNA binding	9.76e-07	39	POPTR_0007s13660,POPTR_0002s09720,POPTR_0001s07830,POPTR_0001s02240,POPTR_0015s13190,POPTR_0001s33600,POPTR_0005s17080,POPTR_0010s12420,POPTR_0012s08050,POPTR_0013s00290,POPTR_0011s04120,POPTR_0002s17030,POPTR_0010s13290,POPTR_0008s08110,POPTR_0015s05130,POPTR_0015s03770,POPTR_0011s03140,POPTR_0002s07440,POPTR_0003s16800,POPTR_0014s11230,POPTR_0006s05640,POPTR_0001s43950,POPTR_0012s05960,POPTR_00…
GO:0008374	O-acyltransferase activity	1.57e-06	17	POPTR_0002s16980,POPTR_0006s09900,POPTR_0001s26800,POPTR_0008s07330,POPTR_0008s07030,POPTR_0010s20880,POPTR_0008s07020,POPTR_0004s10530,POPTR_0011s10740,POPTR_0005s22390,POPTR_0003s20070,POPTR_0016s13330,POPTR_0004s10540,POPTR_0008s05840,POPTR_0007s00950,POPTR_0010s19140,POPTR_0019s09950
GO:0016758	transferase activity, transferring hexosyl groups	2.22e-06	42	POPTR_0018s10400,POPTR_0014s04130,POPTR_0018s14070,POPTR_0013s00710,POPTR_0009s01210,POPTR_0016s01820,POPTR_0002s09850,POPTR_0003s19030,POPTR_0006s12220,POPTR_0016s01590,POPTR_0006s02440,POPTR_0098s00210,POPTR_0006s00930,POPTR_0003s19060,POPTR_0002s17000,POPTR_0018s10300,POPTR_0010s20290,POPTR_0002s06130,POPTR_0006s12480,POPTR_0005s07500,POPTR_0014s02980,POPTR_0005s02770,POPTR_0014s14310,POPTR_00…
GO:0044036	cell wall macromolecule metabolic process	2.31e-06	16	POPTR_0005s00900,POPTR_0014s02980,POPTR_0006s12480,POPTR_0002s06130,POPTR_0006s18550,POPTR_0018s10300,POPTR_0003s19060,POPTR_0013s10240,POPTR_0003s19030,POPTR_0009s01210,POPTR_0005s18480,POPTR_0013s00710,POPTR_0014s14310,POPTR_0019s10490,POPTR_0001s07100,POPTR_0004s02030
GO:0005576	extracellular region	3.25e-06	41	POPTR_0008s02330,POPTR_0001s10160,POPTR_0009s01210,POPTR_0001s40290,POPTR_0013s06300,POPTR_0010s16180,POPTR_0010s19090,POPTR_0004s24220,POPTR_0008s02170,POPTR_0019s09150,POPTR_0013s00710,POPTR_0006s06970,POPTR_0018s10430,POPTR_0006s12480,POPTR_0001s02870,POPTR_0002s06130,POPTR_0008s07370,POPTR_0011s00280,POPTR_0008s08390,POPTR_0019s00340,POPTR_0018s10300,POPTR_0019s09490,POPTR_0015s14740,POPTR_00…
GO:0005618	cell wall	3.79e-06	29	POPTR_0014s06260,POPTR_0006s12480,POPTR_0002s06130,POPTR_0002s06120,POPTR_0011s00280,POPTR_0005s00900,POPTR_0008s08390,POPTR_0019s00340,POPTR_0012s13090,POPTR_0014s12180,POPTR_0018s10300,POPTR_0010s00700,POPTR_0661s00200,POPTR_0006s14510,POPTR_0010s25390,POPTR_0006s18550,POPTR_0015s14740,POPTR_0012s14620,POPTR_0009s01210,POPTR_0018s06820,POPTR_0015s12220,POPTR_0013s06300,POPTR_0004s02030,POPTR_00…
GO:0030312	external encapsulating structure	3.79e-06	29	POPTR_0013s06300,POPTR_0015s12220,POPTR_0018s06820,POPTR_0009s01210,POPTR_0012s14620,POPTR_1748s00200,POPTR_0013s00710,POPTR_0008s02170,POPTR_0019s09150,POPTR_0004s24220,POPTR_0014s14310,POPTR_0004s02030,POPTR_0008s08390,POPTR_0011s00280,POPTR_0005s00900,POPTR_0002s06120,POPTR_0002s06130,POPTR_0006s12480,POPTR_0014s06260,POPTR_0006s18550,POPTR_0010s25390,POPTR_0015s14740,POPTR_0006s14510,POPTR_06…
GO:0032502	developmental process	4.33e-06	58	POPTR_0011s04120,POPTR_0013s00290,POPTR_0002s17030,POPTR_0010s13290,POPTR_0009s11300,POPTR_0008s08110,POPTR_0005s17080,POPTR_0010s12420,POPTR_0009s14300,POPTR_0001s07830,POPTR_0001s02240,POPTR_0015s13190,POPTR_0002s09720,POPTR_0002s07440,POPTR_0017s07370,POPTR_0014s11230,POPTR_0007s03390,POPTR_0015s03770,POPTR_0018s10300,POPTR_0007s03440,POPTR_0015s05130,POPTR_0007s03400,POPTR_0190s00210,POPTR_00…
GO:0006073	cellular glucan metabolic process	5.4e-06	19	POPTR_0002s02550,POPTR_0005s00900,POPTR_0002s06130,POPTR_0002s06120,POPTR_0006s12480,POPTR_0012s10300,POPTR_0018s10300,POPTR_0004s16440,POPTR_0006s18550,POPTR_0003s19060,POPTR_0003s19030,POPTR_0002s06710,POPTR_0009s01210,POPTR_0013s00710,POPTR_0004s02030,POPTR_0001s07100,POPTR_0001s09910,POPTR_0005s02770,POPTR_0014s14310
GO:0000981	RNA polymerase II transcription factor activity, sequence-specific DNA binding	6.38e-06	30	POPTR_0015s03770,POPTR_0009s01270,POPTR_0015s05130,POPTR_0001s27680,POPTR_0002s07440,POPTR_0014s11230,POPTR_0014s01730,POPTR_0001s30750,POPTR_0008s12750,POPTR_0007s05360,POPTR_0001s16970,POPTR_0001s02240,POPTR_0001s07830,POPTR_0015s13190,POPTR_0002s09720,POPTR_0006s05640,POPTR_0001s43950,POPTR_0002s17030,POPTR_0019s11090,POPTR_0011s04120,POPTR_0013s00290,POPTR_0008s08110,POPTR_0010s13290,POPTR_00…
GO:0055114	oxidation-reduction process	8.31e-06	114	POPTR_0010s19090,POPTR_0104s00220,POPTR_0006s09080,POPTR_0006s09070,POPTR_0008s02330,POPTR_0004s19580,POPTR_0002s03850,POPTR_0010s18650,POPTR_0004s16440,POPTR_0436s00200,POPTR_0002s26130,POPTR_0661s00200,POPTR_0002s07030,POPTR_0005s22880,POPTR_0003s02450,POPTR_0017s14130,POPTR_0005s11950,POPTR_0005s01660,POPTR_0001s46770,POPTR_0019s07810,POPTR_0008s07370,POPTR_0009s04830,POPTR_0011s00280,POPTR_00…
GO:0044042	glucan metabolic process	1.07e-05	19	POPTR_0006s18550,POPTR_0018s10300,POPTR_0004s16440,POPTR_0003s19060,POPTR_0005s00900,POPTR_0002s02550,POPTR_0012s10300,POPTR_0006s12480,POPTR_0002s06120,POPTR_0002s06130,POPTR_0013s00710,POPTR_0014s14310,POPTR_0005s02770,POPTR_0001s09910,POPTR_0004s02030,POPTR_0001s07100,POPTR_0003s19030,POPTR_0009s01210,POPTR_0002s06710
GO:0080043	quercetin 3-O-glucosyltransferase activity	1.26e-05	22	POPTR_0002s16380,POPTR_0002s09850,POPTR_0016s01820,POPTR_0017s12490,POPTR_0006s12220,POPTR_0014s04130,POPTR_0018s10400,POPTR_0098s00280,POPTR_0014s09180,POPTR_0010s20290,POPTR_0016s01780,POPTR_0016s01600,POPTR_0005s07500,POPTR_0098s00210,POPTR_0018s13720,POPTR_0006s00930,POPTR_0016s02160,POPTR_0006s02440,POPTR_0016s01590,POPTR_0006s00920,POPTR_0002s17000,POPTR_0006s05450
GO:0080044	quercetin 7-O-glucosyltransferase activity	1.26e-05	22	POPTR_0016s01590,POPTR_0016s02160,POPTR_0006s02440,POPTR_0098s00210,POPTR_0006s00930,POPTR_0018s13720,POPTR_0006s05450,POPTR_0002s17000,POPTR_0006s00920,POPTR_0010s20290,POPTR_0014s09180,POPTR_0005s07500,POPTR_0016s01780,POPTR_0016s01600,POPTR_0018s10400,POPTR_0014s04130,POPTR_0098s00280,POPTR_0016s01820,POPTR_0002s09850,POPTR_0002s16380,POPTR_0006s12220,POPTR_0017s12490
GO:0010143	cutin biosynthetic process	1.35e-05	5	POPTR_0006s09900,POPTR_0009s11300,POPTR_0005s22390,POPTR_0008s05840,POPTR_0010s20880
GO:0005976	polysaccharide metabolic process	1.46e-05	30	POPTR_0005s00900,POPTR_0002s02550,POPTR_0014s02980,POPTR_0012s10300,POPTR_0006s12480,POPTR_0002s06120,POPTR_0002s06130,POPTR_0014s06260,POPTR_0015s14740,POPTR_0006s18550,POPTR_0010s25390,POPTR_0004s16440,POPTR_0018s10300,POPTR_0014s12180,POPTR_0003s19060,POPTR_0015s12220,POPTR_0018s06820,POPTR_0013s10240,POPTR_0003s19030,POPTR_0009s01210,POPTR_0005s18480,POPTR_0002s06710,POPTR_0012s14620,POPTR_00…
GO:0048046	apoplast	1.5e-05	16	POPTR_0006s18550,POPTR_0006s09520,POPTR_0003s21460,POPTR_0018s10300,POPTR_0002s06130,POPTR_0002s06120,POPTR_0006s12480,POPTR_0005s00900,POPTR_0008s07370,POPTR_0010s19090,POPTR_0014s14310,POPTR_0009s04720,POPTR_0004s02030,POPTR_0013s00710,POPTR_0009s01210,POPTR_0001s10160
GO:0003824	catalytic activity	1.73e-05	467	POPTR_0019s10710,POPTR_0015s14740,POPTR_0019s09490,POPTR_0007s10960,POPTR_0002s04070,POPTR_0019s00340,POPTR_0009s10780,POPTR_0019s09950,POPTR_0010s20290,POPTR_0008s16150,POPTR_0018s09040,POPTR_0010s13520,POPTR_0006s04420,POPTR_0013s07120,POPTR_0001s08030,POPTR_0006s18500,POPTR_0008s11080,POPTR_0003s18760,POPTR_0006s25540,POPTR_0002s19330,POPTR_0019s10030,POPTR_0018s10400,POPTR_0017s00800,POPTR_00…
GO:0004497	monooxygenase activity	2.67e-05	33	POPTR_0436s00200,POPTR_0007s07700,POPTR_0014s02190,POPTR_0005s11950,POPTR_0002s07030,POPTR_0019s03070,POPTR_0009s04830,POPTR_0014s08160,POPTR_0019s10730,POPTR_0007s15190,POPTR_0005s18160,POPTR_0001s06250,POPTR_0001s25680,POPTR_0001s27770,POPTR_0006s05920,POPTR_0006s05930,POPTR_0016s03090,POPTR_0011s04710,POPTR_0005s02990,POPTR_0009s07320,POPTR_1209s00200,POPTR_0005s09500,POPTR_0017s03520,POPTR_00…
GO:0048869	cellular developmental process	3.02e-05	30	POPTR_0005s17080,POPTR_0010s12420,POPTR_0001s20370,POPTR_0011s12750,POPTR_0019s14070,POPTR_0003s14430,POPTR_0001s36220,POPTR_0013s00290,POPTR_0011s04120,POPTR_0019s11090,POPTR_0002s17030,POPTR_0010s13290,POPTR_0008s08110,POPTR_0002s09720,POPTR_0006s11500,POPTR_0007s05360,POPTR_0001s16970,POPTR_0001s07830,POPTR_0001s02240,POPTR_0015s13190,POPTR_0008s12750,POPTR_0001s30750,POPTR_0002s07440,POPTR_00…
GO:0016491	oxidoreductase activity	3.55e-05	102	POPTR_0013s04220,POPTR_0010s23790,POPTR_0006s13980,POPTR_0005s24360,POPTR_0010s14460,POPTR_0022s00660,POPTR_0007s01400,POPTR_0001s17670,POPTR_0005s02900,POPTR_0875s00200,POPTR_0003s11900,POPTR_0017s09640,POPTR_0002s04320,POPTR_0003s14410,POPTR_1209s00200,POPTR_0008s02340,POPTR_0016s03090,POPTR_0056s00260,POPTR_0006s05930,POPTR_0002s04170,POPTR_0019s10730,POPTR_0005s18160,POPTR_0001s02870,POPTR_00…
GO:0044262	cellular carbohydrate metabolic process	3.91e-05	26	POPTR_0005s00900,POPTR_0002s02550,POPTR_0014s02980,POPTR_0006s12480,POPTR_0012s10300,POPTR_0002s06120,POPTR_0002s06130,POPTR_0008s10240,POPTR_0006s18550,POPTR_0004s16440,POPTR_0018s10300,POPTR_0003s19060,POPTR_0006s06750,POPTR_0013s10240,POPTR_0003s19030,POPTR_0009s01210,POPTR_0003s14400,POPTR_0005s18480,POPTR_0002s06710,POPTR_0013s00710,POPTR_0005s02770,POPTR_0014s14310,POPTR_0001s09910,POPTR_00…
GO:0071669	plant-type cell wall organization or biogenesis	5.03e-05	17	POPTR_0013s06300,POPTR_0003s19030,Novel00024,POPTR_0001s20370,Novel00025,POPTR_0002s06710,POPTR_1748s00200,POPTR_0019s09150,POPTR_0005s02770,POPTR_0001s07100,POPTR_0015s07120,POPTR_0011s00280,POPTR_0014s02980,POPTR_0012s10300,POPTR_0661s00200,POPTR_0019s00340,POPTR_0003s19060
GO:0035251	UDP-glucosyltransferase activity	5.43e-05	24	POPTR_0002s17000,POPTR_0006s00920,POPTR_0006s05450,POPTR_0098s00210,POPTR_0018s13720,POPTR_0006s00930,POPTR_0016s01590,POPTR_0016s02160,POPTR_0006s02440,POPTR_0005s07500,POPTR_0016s01600,POPTR_0016s01780,POPTR_0014s09180,POPTR_0010s20290,POPTR_0098s00280,POPTR_0014s04130,POPTR_0005s02770,POPTR_0018s10400,POPTR_0017s12490,POPTR_0006s12220,POPTR_0016s01820,POPTR_0002s06710,POPTR_0002s16380,POPTR_00…
GO:0090447	glycerol-3-phosphate 2-O-acyltransferase activity	7.21e-05	4	POPTR_0008s05840,POPTR_0010s20880,POPTR_0005s22390,POPTR_0006s09900
GO:0016413	O-acetyltransferase activity	7.4e-05	10	POPTR_0003s20070,POPTR_0004s10530,POPTR_0011s10740,POPTR_0008s07020,POPTR_0010s19140,POPTR_0008s07030,POPTR_0008s07330,POPTR_0002s16980,POPTR_0004s10540,POPTR_0016s13330
GO:0008194	UDP-glycosyltransferase activity	0.00010165	29	POPTR_0016s02160,POPTR_0006s02440,POPTR_0016s01590,POPTR_0098s00210,POPTR_0018s13720,POPTR_0006s00930,POPTR_0006s05450,POPTR_0002s17000,POPTR_0006s00920,POPTR_0010s13150,POPTR_0004s09690,POPTR_0010s20290,POPTR_0014s09180,POPTR_0010s13160,POPTR_0016s01780,POPTR_0016s01600,POPTR_0005s07500,POPTR_0014s02980,POPTR_0005s02770,POPTR_0018s10400,POPTR_0018s14070,POPTR_0014s04130,POPTR_0098s00280,POPTR_00…
GO:0046527	glucosyltransferase activity	0.00011044	24	POPTR_0098s00210,POPTR_0018s13720,POPTR_0006s00930,POPTR_0016s02160,POPTR_0006s02440,POPTR_0016s01590,POPTR_0006s00920,POPTR_0002s17000,POPTR_0006s05450,POPTR_0014s09180,POPTR_0010s20290,POPTR_0016s01600,POPTR_0016s01780,POPTR_0005s07500,POPTR_0014s04130,POPTR_0018s10400,POPTR_0005s02770,POPTR_0098s00280,POPTR_0002s06710,POPTR_0002s16380,POPTR_0002s09850,POPTR_0016s01820,POPTR_0017s12490,POPTR_00…
GO:0016705	oxidoreductase activity, acting on paired donors, with incorporation or reduction of molecular oxygen	0.00012844	36	POPTR_0010s18650,POPTR_0009s04830,POPTR_0014s08160,POPTR_0005s11950,POPTR_0002s07030,POPTR_0014s02190,POPTR_0019s03070,POPTR_0007s07700,POPTR_0436s00200,POPTR_0002s04320,POPTR_0017s03520,POPTR_0014s03690,POPTR_0009s07320,POPTR_0005s02990,POPTR_0005s09500,POPTR_1209s00200,POPTR_0006s05930,POPTR_0001s27770,POPTR_0006s05920,POPTR_0011s04710,POPTR_0016s03090,POPTR_0005s18160,POPTR_0007s15190,POPTR_00…
GO:0006357	regulation of transcription from RNA polymerase II promoter	0.00020486	40	POPTR_0007s05360,POPTR_0001s16970,POPTR_0013s09960,POPTR_0006s05640,POPTR_0012s05960,POPTR_0001s43950,POPTR_0019s11090,POPTR_0001s20370,POPTR_0011s12750,POPTR_0003s14430,POPTR_0001s36220,POPTR_0019s14070,POPTR_0011s03150,POPTR_0009s01270,POPTR_0015s14010,POPTR_0001s27680,POPTR_0005s06260,POPTR_0014s01730,POPTR_0008s12750,POPTR_0001s30750,POPTR_0001s07830,POPTR_0001s02240,POPTR_0001s33600,POPTR_00…
GO:0016740	transferase activity	0.00024842	209	POPTR_0012s06940,POPTR_0010s20880,POPTR_0019s14400,POPTR_0008s04050,POPTR_0015s00550,POPTR_0011s10740,POPTR_0017s12490,POPTR_0001s25010,POPTR_0014s14310,POPTR_0005s02770,POPTR_0008s01970,POPTR_0008s01490,POPTR_0009s04330,POPTR_0019s10490,POPTR_0011s05730,POPTR_0002s16980,POPTR_0098s00280,POPTR_0009s04020,POPTR_0005s14790,POPTR_0001s45210,POPTR_0003s17530,POPTR_0003s18030,POPTR_0003s15900,POPTR_00…
GO:0006629	lipid metabolic process	0.0002672	49	POPTR_0010s22300,POPTR_0008s06830,POPTR_0019s10730,POPTR_0015s05260,POPTR_0007s15190,POPTR_0005s18160,POPTR_0007s11360,POPTR_0001s27770,POPTR_0012s10330,POPTR_0015s15280,POPTR_0003s14190,POPTR_0001s02880,POPTR_0017s03520,POPTR_0004s11680,POPTR_0004s10470,POPTR_0007s00950,POPTR_0008s01340,POPTR_0658s00200,POPTR_0018s14610,POPTR_0011s07580,POPTR_0008s06840,POPTR_0011s14800,POPTR_0009s07420,POPTR_00…
GO:0000989	transcription factor activity, transcription factor binding	0.00027714	26	POPTR_0001s20370,POPTR_0010s12420,POPTR_0005s17080,POPTR_0003s14430,POPTR_0019s14070,POPTR_0001s36220,POPTR_0011s12750,POPTR_0002s17030,POPTR_0019s11090,POPTR_0011s04120,POPTR_0013s00290,POPTR_0008s08110,POPTR_0010s13290,POPTR_0002s09720,POPTR_0001s16970,POPTR_0007s05360,POPTR_0001s02240,POPTR_0001s07830,POPTR_0015s13190,POPTR_0001s30750,POPTR_0008s12750,POPTR_0002s07440,POPTR_0014s11230,POPTR_00…
GO:0009832	plant-type cell wall biogenesis	0.00038056	9	POPTR_0005s02770,POPTR_0001s07100,POPTR_0003s19060,POPTR_0015s07120,POPTR_0001s20370,POPTR_0012s10300,POPTR_0002s06710,POPTR_0003s19030,POPTR_0014s02980
GO:0051457	maintenance of protein location in nucleus	0.00050829	2	POPTR_0016s15060,POPTR_0006s11500
GO:0016820	hydrolase activity, acting on acid anhydrides, catalyzing transmembrane movement of substances	0.00057484	17	POPTR_0530s00210,POPTR_0002s15830,POPTR_0017s13110,POPTR_0018s14650,POPTR_0014s07600,POPTR_0005s07420,POPTR_0009s07440,POPTR_0011s11340,POPTR_0007s04270,POPTR_0003s17820,POPTR_0015s05680,POPTR_0001s26290,POPTR_0018s06370,POPTR_0001s40380,POPTR_0003s16740,POPTR_0010s22030,POPTR_0003s18100
GO:0042626	ATPase activity, coupled to transmembrane movement of substances	0.00057484	17	POPTR_0018s06370,POPTR_0001s26290,POPTR_0003s17820,POPTR_0015s05680,POPTR_0007s04270,POPTR_0011s11340,POPTR_0009s07440,POPTR_0005s07420,POPTR_0014s07600,POPTR_0017s13110,POPTR_0018s14650,POPTR_0530s00210,POPTR_0002s15830,POPTR_0003s18100,POPTR_0010s22030,POPTR_0003s16740,POPTR_0001s40380
GO:0000988	transcription factor activity, protein binding	0.00060851	26	POPTR_0001s20370,POPTR_0010s12420,POPTR_0005s17080,POPTR_0003s14430,POPTR_0001s36220,POPTR_0019s14070,POPTR_0011s12750,POPTR_0019s11090,POPTR_0002s17030,POPTR_0013s00290,POPTR_0011s04120,POPTR_0008s08110,POPTR_0010s13290,POPTR_0002s09720,POPTR_0001s02240,POPTR_0001s16970,POPTR_0007s05360,POPTR_0001s07830,POPTR_0015s13190,POPTR_0001s30750,POPTR_0008s12750,POPTR_0002s07440,POPTR_0014s11230,POPTR_00…
GO:0004601	peroxidase activity	0.00071806	14	POPTR_0001s02870,POPTR_0017s09640,POPTR_0008s11000,POPTR_0008s02330,POPTR_0008s10590,POPTR_0013s06300,POPTR_0011s00280,POPTR_0008s02340,POPTR_0010s14460,POPTR_0019s00340,POPTR_1748s00200,POPTR_0661s00200,POPTR_0019s09150,POPTR_1332s00200
GO:0009698	phenylpropanoid metabolic process	0.00071866	9	POPTR_0006s09520,POPTR_0016s03090,POPTR_0010s19090,POPTR_0004s19600,POPTR_0009s04720,POPTR_0005s11950,POPTR_0008s07370,POPTR_0009s14740,POPTR_0004s19580
GO:0071944	cell periphery	0.00085807	105	POPTR_0016s02050,POPTR_0530s00210,POPTR_0005s00900,POPTR_0011s07250,POPTR_0019s04030,POPTR_0011s11340,POPTR_0014s10900,POPTR_0008s05650,POPTR_0009s07440,POPTR_0010s00700,POPTR_0013s06990,POPTR_0008s08980,POPTR_0007s00950,POPTR_0001s11310,POPTR_0006s14510,POPTR_0001s14680,POPTR_0015s05680,POPTR_0002s08750,POPTR_0018s06370,POPTR_0012s13090,POPTR_0465s00200,POPTR_0002s06710,POPTR_0012s14620,POPTR_00…
GO:0016684	oxidoreductase activity, acting on peroxide as acceptor	0.00087158	14	POPTR_0019s09150,POPTR_1332s00200,POPTR_0661s00200,POPTR_1748s00200,POPTR_0010s14460,POPTR_0019s00340,POPTR_0011s00280,POPTR_0008s10590,POPTR_0013s06300,POPTR_0008s02340,POPTR_0017s09640,POPTR_0001s02870,POPTR_0008s02330,POPTR_0008s11000
GO:0006869	lipid transport	0.00093421	9	POPTR_0006s06970,POPTR_0009s03020,POPTR_0002s05110,POPTR_0001s23920,POPTR_0002s05130,POPTR_0005s23340,POPTR_0002s05120,POPTR_0001s23940,POPTR_0005s23350
GO:0005506	iron ion binding	0.00093794	32	POPTR_0018s14610,POPTR_0022s00660,POPTR_0005s02900,POPTR_0875s00200,POPTR_0004s11680,POPTR_0013s07050,POPTR_0014s09830,POPTR_0014s04250,POPTR_0014s03670,POPTR_0022s00600,POPTR_0001s27770,POPTR_0016s03090,POPTR_0007s15190,POPTR_0019s10730,POPTR_0001s25680,POPTR_0001s06250,POPTR_0002s04320,POPTR_0017s03520,POPTR_0014s00980,POPTR_0014s03690,POPTR_0009s07320,POPTR_0005s02990,POPTR_0005s09500,POPTR_12…
GO:0044550	secondary metabolite biosynthetic process	0.0010023	18	POPTR_0436s00200,POPTR_0014s09830,POPTR_0013s07050,POPTR_0005s02900,POPTR_0022s00660,POPTR_0014s02190,POPTR_0005s11950,POPTR_0022s00600,POPTR_0009s14740,POPTR_0005s18160,POPTR_0001s06250,POPTR_0016s03090,POPTR_0004s19600,POPTR_0009s07320,POPTR_0005s02990,POPTR_1209s00200,POPTR_0004s19580,POPTR_0014s03690
GO:0043492	ATPase activity, coupled to movement of substances	0.0010593	17	POPTR_0003s18100,POPTR_0010s22030,POPTR_0001s40380,POPTR_0003s16740,POPTR_0015s05680,POPTR_0003s17820,POPTR_0007s04270,POPTR_0018s06370,POPTR_0001s26290,POPTR_0005s07420,POPTR_0014s07600,POPTR_0011s11340,POPTR_0009s07440,POPTR_0530s00210,POPTR_0002s15830,POPTR_0017s13110,POPTR_0018s14650
GO:0009607	response to biotic stimulus	0.001114	15	POPTR_0011s00420,POPTR_0011s00440,POPTR_0004s03300,POPTR_0011s00400,POPTR_0008s23110,POPTR_0014s02190,POPTR_0022s00660,POPTR_0008s13040,POPTR_0436s00200,POPTR_0014s15100,POPTR_0022s00600,Novel00107,POPTR_0008s11870,POPTR_0004s03290,POPTR_0009s11300
GO:0006366	transcription from RNA polymerase II promoter	0.0012096	40	POPTR_0001s20370,POPTR_0019s14070,POPTR_0001s36220,POPTR_0003s14430,POPTR_0011s12750,POPTR_0019s11090,POPTR_0006s05640,POPTR_0001s43950,POPTR_0012s05960,POPTR_0007s05360,POPTR_0001s16970,POPTR_0013s09960,POPTR_0014s01730,POPTR_0001s30750,POPTR_0008s12750,POPTR_0005s06260,POPTR_0009s01270,POPTR_0015s14010,POPTR_0001s27680,POPTR_0011s03150,POPTR_0005s17080,POPTR_0010s12420,POPTR_0012s08050,POPTR_00…
GO:0008107	galactoside 2-alpha-L-fucosyltransferase activity	0.0015837	3	POPTR_0003s19030,POPTR_0001s07100,POPTR_0003s19060
GO:0031127	alpha-(1,2)-fucosyltransferase activity	0.0015837	3	POPTR_0003s19030,POPTR_0003s19060,POPTR_0001s07100
GO:0009699	phenylpropanoid biosynthetic process	0.0015889	5	POPTR_0016s03090,POPTR_0009s14740,POPTR_0004s19600,POPTR_0004s19580,POPTR_0005s11950
GO:0033692	cellular polysaccharide biosynthetic process	0.001641	11	POPTR_0012s10300,POPTR_0005s18480,POPTR_0002s06710,POPTR_0013s10240,POPTR_0003s19030,POPTR_0014s02980,POPTR_0005s02770,POPTR_0003s19060,POPTR_0001s07100,POPTR_0019s10490,POPTR_0004s16440
GO:0042743	hydrogen peroxide metabolic process	0.0016965	11	POPTR_0019s00340,POPTR_0010s14460,POPTR_0019s09150,POPTR_1332s00200,POPTR_0008s02330,POPTR_0008s11000,POPTR_0001s02870,POPTR_0017s09640,POPTR_0008s02340,POPTR_0011s00280,POPTR_0013s06300
GO:0042744	hydrogen peroxide catabolic process	0.0016965	11	POPTR_0019s09150,POPTR_1332s00200,POPTR_0019s00340,POPTR_0010s14460,POPTR_0008s02340,POPTR_0013s06300,POPTR_0011s00280,POPTR_0008s11000,POPTR_0008s02330,POPTR_0017s09640,POPTR_0001s02870
GO:0007275	multicellular organismal development	0.0018496	28	POPTR_0007s03390,POPTR_0017s07370,POPTR_0017s07470,POPTR_0007s03340,POPTR_0018s14610,POPTR_0002s07030,POPTR_0016s15060,POPTR_0007s03400,POPTR_0003s04220,POPTR_0018s10300,POPTR_0007s03440,POPTR_0004s11680,POPTR_0001s11310,POPTR_0017s03520,POPTR_2000s00200,POPTR_0007s03370,POPTR_0009s11300,POPTR_0017s07450,POPTR_0013s11600,POPTR_0001s27770,POPTR_0017s07410,POPTR_0006s11500,POPTR_0017s07440,POPTR_00…
GO:0044707	single-multicellular organism process	0.0019347	29	POPTR_0013s11600,POPTR_0007s03370,POPTR_0009s11300,POPTR_0017s07450,POPTR_0017s03520,POPTR_0009s14300,POPTR_2000s00200,POPTR_0007s03420,POPTR_0019s10730,POPTR_0007s15190,POPTR_0014s16890,POPTR_0017s07440,POPTR_0019s11220,POPTR_0001s27770,POPTR_0017s07410,POPTR_0006s11500,POPTR_0007s03340,POPTR_0017s07470,POPTR_0017s07370,POPTR_0007s03390,POPTR_0004s11680,POPTR_0001s11310,POPTR_0007s03440,POPTR_00…
GO:0015399	primary active transmembrane transporter activity	0.0020494	17	POPTR_0003s16740,POPTR_0001s40380,POPTR_0003s18100,POPTR_0010s22030,POPTR_0009s07440,POPTR_0011s11340,POPTR_0014s07600,POPTR_0005s07420,POPTR_0017s13110,POPTR_0018s14650,POPTR_0002s15830,POPTR_0530s00210,POPTR_0001s26290,POPTR_0018s06370,POPTR_0007s04270,POPTR_0003s17820,POPTR_0015s05680
GO:0015405	P-P-bond-hydrolysis-driven transmembrane transporter activity	0.0020494	17	POPTR_0011s11340,POPTR_0009s07440,POPTR_0005s07420,POPTR_0014s07600,POPTR_0018s14650,POPTR_0017s13110,POPTR_0002s15830,POPTR_0530s00210,POPTR_0018s06370,POPTR_0001s26290,POPTR_0015s05680,POPTR_0003s17820,POPTR_0007s04270,POPTR_0003s16740,POPTR_0001s40380,POPTR_0003s18100,POPTR_0010s22030
GO:0006979	response to oxidative stress	0.0022232	17	POPTR_0104s00220,POPTR_0008s19870,POPTR_0019s09150,POPTR_1332s00200,POPTR_1748s00200,POPTR_0017s09640,POPTR_0008s02330,POPTR_0008s11000,POPTR_0008s10590,POPTR_0013s06300,POPTR_0008s02340,POPTR_0019s00340,POPTR_0010s14460,POPTR_0661s00200,POPTR_0001s02870,POPTR_0011s00280,POPTR_0019s07810
GO:0009606	tropism	0.0022977	3	POPTR_0019s15220,POPTR_0006s11500,POPTR_0016s15060
GO:0019748	secondary metabolic process	0.0023804	23	POPTR_0019s08160,POPTR_0008s07370,POPTR_0009s14740,POPTR_0022s00600,POPTR_0436s00200,POPTR_0006s09520,POPTR_0005s02900,POPTR_0013s07050,POPTR_0014s09830,POPTR_0005s11950,POPTR_0014s02190,POPTR_0022s00660,POPTR_0009s07320,POPTR_0005s02990,POPTR_1209s00200,POPTR_0004s19580,POPTR_0014s03690,POPTR_0005s18160,POPTR_0001s06250,POPTR_0004s19600,POPTR_0009s04720,POPTR_0016s03090,POPTR_0010s19090
GO:0016209	antioxidant activity	0.0024422	18	POPTR_0019s00340,POPTR_0010s14460,POPTR_0661s00200,POPTR_0008s11220,POPTR_0001s02870,POPTR_0011s00280,POPTR_0006s13980,POPTR_0104s00220,POPTR_0008s19870,POPTR_1332s00200,POPTR_0019s09150,POPTR_1748s00200,POPTR_0017s09640,POPTR_0008s02330,POPTR_0008s11000,POPTR_0013s06300,POPTR_0008s10590,POPTR_0008s02340
GO:0016709	oxidoreductase activity, acting on paired donors, with incorporation or reduction of molecular oxygen, NAD(P)H as one donor, and incorporation of one atom of oxygen	0.0027716	18	POPTR_0019s03070,POPTR_0022s00660,POPTR_0014s02190,POPTR_0005s11950,POPTR_0013s07050,POPTR_0014s09830,POPTR_0005s02900,POPTR_0436s00200,POPTR_0022s00600,POPTR_0016s03090,POPTR_0006s05920,POPTR_0006s05930,POPTR_0001s06250,POPTR_0005s18160,POPTR_0014s03690,POPTR_1209s00200,POPTR_0009s07320,POPTR_0005s02990
GO:0008146	sulfotransferase activity	0.003265	6	POPTR_0003s18800,POPTR_0003s18760,POPTR_0003s19250,POPTR_0003s18820,POPTR_0001s07370,POPTR_0003s19260
GO:0010876	lipid localization	0.0042315	9	POPTR_0006s06970,POPTR_0009s03020,POPTR_0002s05110,POPTR_0002s05130,POPTR_0001s23920,POPTR_0005s23340,POPTR_0002s05120,POPTR_0001s23940,POPTR_0005s23350
GO:0001708	cell fate specification	0.0044772	2	POPTR_0016s15060,POPTR_0006s11500
GO:0090610	bundle sheath cell fate specification	0.0044772	2	POPTR_0006s11500,POPTR_0016s15060
GO:0052793	pectin acetylesterase activity	0.0045901	3	POPTR_0012s13090,POPTR_0010s00700,POPTR_0004s24220
GO:0004620	phospholipase activity	0.0047227	7	POPTR_0008s06830,POPTR_0013s01380,POPTR_0006s06970,POPTR_0007s11360,POPTR_0011s07580,POPTR_0008s06840,POPTR_0003s01070
GO:0016298	lipase activity	0.0048418	9	POPTR_0008s06840,POPTR_0154s00260,POPTR_0011s07580,POPTR_0007s11360,POPTR_0006s06970,POPTR_0013s01380,POPTR_0008s06830,POPTR_0009s15310,POPTR_0003s01070
GO:0072593	reactive oxygen species metabolic process	0.0048769	12	POPTR_0008s02340,POPTR_0013s06300,POPTR_0011s00280,POPTR_0008s11000,POPTR_0008s02330,POPTR_0017s09640,POPTR_0001s02870,POPTR_0019s09150,POPTR_1332s00200,POPTR_0001s34750,POPTR_0019s00340,POPTR_0010s14460
GO:0015996	chlorophyll catabolic process	0.0049812	3	POPTR_0018s08790,POPTR_0007s11070,POPTR_0010s09240
